# Supplementary material for: Hypoxia Constructing the Prognostic Model of Colorectal Adenocarcinoma and Related to the Immune Microenvironment
Source: Front Cell Dev Biol. 2021 Apr 20;9:665364. doi: 10.3389/fcell.2021.665364 (PMC8093637; doi:10.3389/fcell.2021.665364)
Supplement: Supplementary file 1 [file Data_Sheet_1.ZIP]

Archive with 14 entries (13 files):
- Supplementary files/
- Supplementary files/Supplementary file 1 - clinical.xls
- Supplementary files/Supplementary file 10 - cliCor.pdf
- Supplementary files/Supplementary file 11 - immuneType.pdf
- Supplementary files/Supplementary file 12 - cor.pdf
- Supplementary files/Supplementary file 13 - cluster.Hypoxia.txt
- Supplementary files/Supplementary file 2 - diff.xls
- Supplementary files/Supplementary file 3 - 04.train.txt
- Supplementary files/Supplementary file 4 - 04.test.txt
- Supplementary files/Supplementary file 5 - geoExpTime.txt
- Supplementary files/Supplementary file 6 - 05.uniCox.xls
- Supplementary files/Supplementary file 7 - riskTrain.txt
- Supplementary files/Supplementary file 8 - riskTest.txt
- Supplementary files/Supplementary file 9 - georiskTest.txt
