# Supplementary material for: Hypoxia Constructing the Prognostic Model of Colorectal Adenocarcinoma and Related to the Immune Microenvironment
Source: Front Cell Dev Biol. 2021 Apr 20;9:665364. doi: 10.3389/fcell.2021.665364 (PMC8093637; doi:10.3389/fcell.2021.665364)
Supplement: Supplementary file 1 [file Data_Sheet_1.ZIP › Supplementary files/Supplementary file 2 - diff.xls]

gene	conMean	treatMean	logFC	pValue	fdr
IKZF1	2.93338267146341	1.5752375347375	-0.896995895412867	1.6247915865195e-15	5.93170843864418e-15
TMEM54	298.256550905122	129.364048266881	-1.20511709386057	2.6686068991557e-18	1.42828512983334e-17
NOVA1	1.03636363536585	0.57366837776875	-0.853241399407368	9.67127716604253e-23	1.94589005235562e-21
GDF15	5.96409323219512	92.2330854386125	3.95090964511055	8.54659189196945e-23	1.75928306945463e-21
MRTO4	9.95585039341463	21.9493522558146	1.14056190900949	1.60946549531274e-19	1.11290172234028e-18
SHCBP1	1.77894083756098	4.10943155041458	1.20792031101157	5.94900607649106e-22	8.20594858798458e-21
FANCI	2.96519293536585	7.480603135875	1.33502861519854	1.51013515331784e-21	1.82032507670204e-20
CDC42EP1	27.3993053390244	52.5381315448562	0.939225577012804	3.55145254712339e-09	7.11353818570523e-09
NEDD4	2.15292840926829	3.07887065397708	0.516100913023158	2.56273480245085e-06	4.16639023776335e-06
PHC2	16.0987265897561	24.5656694138021	0.609696977435684	3.80612508221063e-15	1.32103640985676e-14
C1orf112	1.40249417707317	2.58621124034583	0.882845337505175	1.19932583126368e-22	2.16851075977136e-21
TRIP13	2.02252820512195	8.69065837903125	2.10330565369783	9.97557138105037e-26	1.66841431348067e-23
MST1	1.17515080878049	2.035953667075	0.79285881807593	1.30533356964022e-15	4.8447609325343e-15
LPCAT3	10.093992032439	4.90848473437083	-1.04014721937259	3.46479041352363e-20	2.76769526763858e-19
GTPBP3	2.92657441560976	5.777030800975	0.981115223279702	1.46699712042064e-20	1.33074043872733e-19
CEP250	2.25504293829268	4.19549576724583	0.895686394917677	1.04531010874263e-14	3.44488897905822e-14
URB1	2.64864562292683	5.36255852615417	1.01766665765206	2.28849671121562e-21	2.651089696629e-20
CEMIP	0.389734622926829	20.1180225408333	5.68985259301318	2.71991501724536e-26	1.1824996640613e-23
ANKRD35	1.57835221829268	0.989984364579167	-0.672941541768221	4.13483711972326e-19	2.57921308447073e-18
RRP1	4.86886042	11.6171871884146	1.25460475119401	1.15143027062136e-21	1.41992046275703e-20
ELAVL1	8.80236151902439	14.0963009368542	0.679354098740152	4.15756518662021e-22	6.32138888602027e-21
CBFB	5.90683542707317	16.8725907758833	1.51422419349111	1.19932583126368e-22	2.16851075977136e-21
TEX10	2.74481102536585	5.60415889187083	1.02979103430641	2.06682097993153e-23	6.50153776223519e-22
GALNT16	1.31398037560976	0.855086474245833	-0.61980149792527	8.15155728737957e-22	1.03879053713518e-20
UMPS	4.18961766878049	6.69218365127917	0.675658443141959	3.49982673090164e-20	2.77909089967145e-19
ANK3	3.28666732926829	1.57974043681458	-1.05693790445957	5.35474009007579e-22	7.46316900054313e-21
AXL	10.596261374878	5.96056321872917	-0.830034772062973	9.57282200163271e-12	2.36973836044118e-11
ALDH1A1	48.9000634946341	27.4661354892188	-0.832182402296178	2.61302731028506e-11	6.31088545335995e-11
GNAI1	7.51074078658537	3.48933381373542	-1.10600358590467	3.10883615286589e-18	1.64737535545923e-17
MRPS12	14.07958322	27.1398817316396	0.946809805550195	2.42617058877829e-15	8.70299262140845e-15
STXBP1	3.15746377658537	6.67507577680833	1.0800180316008	4.28694180384055e-10	9.31157164535496e-10
STIL	2.12402419219512	4.33454532972292	1.02908047227163	9.23657355190918e-20	6.6983931774821e-19
DPCD	4.98763998780488	11.3332889478146	1.18413735644952	5.55270578618578e-20	4.26983927696355e-19
SDF2L1	23.2006959526829	37.9882843168542	0.711386473732063	0.000156779397445041	0.000221044081961501
NEK6	9.56431454487805	17.495810012575	0.871275976976497	1.66542069974406e-17	7.93001030696638e-17
NTAN1	7.23913170317073	4.98470681761667	-0.538308010765971	6.50469004914768e-16	2.47252138799989e-15
FBXO32	18.6611651497561	5.7699526630875	-1.6934076786456	3.37222344339329e-17	1.53994367483284e-16
PRKCB	3.30296047463415	1.309285089725	-1.33498043499557	2.17876116014301e-22	3.71360819397624e-21
SCN4B	1.89509472439024	0.911113088804167	-1.05656792199422	4.87034857328789e-22	7.00592825968769e-21
EPS8L1	4.73424887878049	7.71560067609167	0.704642927740993	6.22986878130149e-08	1.13796101425002e-07
FJX1	0.902335330487805	2.80222357335	1.63483648474787	3.7292712364896e-25	4.50029525782267e-23
LTBP2	3.3733768804878	6.04490640062708	0.841526492778978	0.000744574728603239	0.00100024195468989
GPC4	9.06890242682927	14.6370039266875	0.690620413339577	7.31767129451168e-07	1.23858876559856e-06
INHBA	0.707967028780488	6.90272646823958	3.28541223803674	4.57171304148213e-26	1.1824996640613e-23
PTPRU	1.53384360609756	3.68210459148333	1.26337921739721	1.70014689797039e-05	2.58499607895952e-05
ZSCAN18	2.8827920795122	1.69422035029167	-0.766845262866934	2.13257779400236e-13	6.15617926294532e-13
LOX	2.23018154682927	4.89824502832083	1.13510378784086	6.93865658177938e-06	1.09286904136796e-05
APLP1	1.81672432780488	1.26742854797708	-0.519435102944533	8.29339380536474e-17	3.57377163013785e-16
COLGALT1	15.8536222987805	31.6121756731917	0.995667819818782	3.39089273885871e-21	3.73416830007651e-20
CDC42	79.6845525241463	55.749668083625	-0.515336857869463	6.90344342976885e-13	1.89472970441656e-12
PTPRC	7.24852676658537	4.46971839582292	-0.697503862418669	7.12775022017478e-10	1.52468901592228e-09
RRM1	14.2896760878049	21.849590767725	0.612633044580704	9.1505452655279e-12	2.27150826814032e-11
MPHOSPH6	6.19535748780488	8.91077738543958	0.524363767523429	3.21848131743023e-09	6.47568120710022e-09
KIF20A	2.76322776731707	7.56093290295417	1.45220976632391	1.1614570086125e-22	2.16851075977136e-21
F5	0.85105116097561	1.98803400918958	1.22402466991421	0.00187097468991099	0.00243163102001059
ANLN	2.58260863341463	10.7507633821646	2.05753816506034	1.77456584105547e-23	5.85459664097787e-22
PCSK5	5.49702790512195	1.557399650825	-1.81951259517118	1.79385137618881e-24	1.17081616650762e-22
PRDX1	113.783934835122	173.984410138177	0.612661161500368	4.28804261378736e-12	1.09388007955148e-11
PGF	1.46195865487805	2.648729997575	0.857398276300035	5.86880788987513e-14	1.79280021841391e-13
ELANE	1.41540287	0.732644037177083	-0.950028424638551	4.86079832013238e-26	1.1824996640613e-23
FEZ1	2.70537463682927	1.51538376044792	-0.836145197955058	8.30738380922186e-15	2.76843824078178e-14
TRIB3	1.17741071756098	24.9004781714521	4.40248387678305	4.21759048054156e-26	1.1824996640613e-23
CPNE1	15.713552775122	60.9774468497625	1.95626633996064	6.34933752447899e-19	3.84407855554429e-18
TUBA4A	19.1487038456098	36.1212578050333	0.915601389806394	1.45455497334995e-14	4.71804740446602e-14
HTR4	1.50583497170732	0.872061623302083	-0.788061679826924	2.39450118065312e-23	7.00024757135251e-22
NQO1	29.5178539190244	64.0560237483604	1.11774641140227	8.46088822505734e-09	1.63948855106832e-08
NPR1	3.25674148487805	1.59509363622292	-1.02978808887135	2.08253320190383e-17	9.75982285165438e-17
IGFBP1	0.541934966585366	0.986423121697917	0.864086881503984	0.000103303299045053	0.00014759189975684
STOM	44.3150711212195	23.6015280424437	-0.908917161121736	4.29917700036342e-11	1.01630721316012e-10
HKDC1	11.1819978012195	18.9487807095438	0.760927052403613	4.86313711850296e-07	8.33146922478484e-07
CCDC107	6.28238425097561	4.28713732540625	-0.551297555348343	6.76657795928582e-12	1.69703492212267e-11
SNX10	2.59061329829268	4.77106123337917	0.88101652244538	1.39805539176543e-08	2.66087925203719e-08
CLTA	49.5837297990244	74.7282151316167	0.591786265977296	1.35685271237472e-12	3.64477888620209e-12
ACTA2	148.033164619268	57.2741715018187	-1.36996383681643	3.32508277754634e-08	6.17054196443412e-08
ATP13A3	6.94775591682927	11.1349220583896	0.680472483255949	6.43300836616316e-10	1.3793854477446e-09
BACE2	8.01926360170732	20.3533709258979	1.34372608636415	3.00907512563531e-16	1.20004247931447e-15
ATP6V1C2	1.04966476878049	3.42127926078333	1.70460722018059	4.29851973979639e-21	4.60113552947806e-20
SYNE1	1.5545119304878	1.06426146677292	-0.546609054673882	3.65879787453718e-14	1.14113556086964e-13
DERA	23.0326024165854	15.9778313796188	-0.527605818994783	2.10544041284263e-10	4.718725749386e-10
ZMIZ2	10.88934178	22.4783614632917	1.0456201244729	9.67725093313756e-18	4.73424561189691e-17
EIF3M	12.4535070317073	22.2732662834187	0.838761062154791	8.01532524160213e-19	4.7453562713556e-18
KRT7	0.732734641707317	4.16220551995	2.50598547461814	4.01534468977973e-19	2.51052859575948e-18
AP3M2	2.15430321829268	4.02159097591875	0.900545033296621	2.13475163113348e-20	1.82511034022786e-19
FGF2	2.01604146073171	1.19405036767292	-0.755661614828039	4.66351541706338e-12	1.18627065171688e-11
SRM	15.0142680556098	46.0726531078229	1.61757653303028	7.87618766774059e-20	5.82228679526901e-19
BCL2L2	15.1516271758537	9.25570703944375	-0.711057630829973	5.07299010934919e-16	1.95328367375805e-15
MIF	19.1666842490244	52.12846716225	1.44347065932746	6.98018674274361e-16	2.6457478362014e-15
TIPIN	2.06097526634146	3.53580962438958	0.77871340773838	1.61064791731405e-15	5.88810632067267e-15
RRM2	7.85065173682927	24.6764723609833	1.6522518357754	7.03769292974778e-21	7.05350797003935e-20
SNRPF	9.1259490902439	22.6524614378125	1.31162131265053	2.41024185294559e-21	2.76815759591519e-20
ASNS	4.73220889243902	14.0610425623604	1.57111790301397	9.66264468117284e-21	9.16923303787891e-20
APTX	5.92812760878049	8.57408543933542	0.532406290034184	7.69348385381207e-15	2.57992014947382e-14
HMGCS2	348.434535407561	72.111080059475	-2.27259476951617	1.51676004326783e-18	8.49131773176718e-18
MPI	7.0855683097561	4.34815491516042	-0.704480230211969	2.85503293830603e-17	1.31498591099947e-16
CD3EAP	1.49657080536585	3.38810748505208	1.178819106904	2.86097310274178e-24	1.59499250477854e-22
RACGAP1	6.6342693197561	15.498379991975	1.22410793699219	6.2045852868329e-22	8.38559102402265e-21
TMA16	3.67873198341463	6.6798313436375	0.860603105549247	1.90907258611605e-18	1.05989175112999e-17
TSC22D3	22.0032946595122	10.003595176625	-1.13720098048159	3.21848131743023e-09	6.47568120710022e-09
ADAMTS2	1.67956403878049	7.16125654666875	2.09212594752999	2.91613970758479e-16	1.16471490410401e-15
ASF1B	9.24241992853658	21.3693892394521	1.20920312995415	1.07299290843598e-17	5.23965150177862e-17
DSC2	22.6114808656098	9.19967926577708	-1.29740001024502	4.97751129567262e-19	3.06908300166358e-18
DLEU2	0.914438737073171	1.75671037598958	0.941917932979505	6.27803650869733e-13	1.73733461192079e-12
TNFAIP6	1.67256329853659	3.93049683116875	1.23265087565183	2.09389589795027e-06	3.43547849351007e-06
GBP3	26.1995207368293	12.5420708636542	-1.06276484498484	3.27103132627841e-10	7.18660084492695e-10
VSTM2A	1.57682146292683	0.611272774541667	-1.36713110139235	1.4778264047196e-26	1.1824996640613e-23
PLXNA2	9.16127728487805	4.71538762881875	-0.958172383337481	2.54885212791411e-16	1.02567342771401e-15
PSMA1	13.8055114307317	22.4923158314958	0.704187875963106	2.07243857198471e-16	8.42833680643022e-16
METTL1	3.63013587731707	9.39322456337083	1.37159695021533	1.19932583126368e-22	2.16851075977136e-21
MELK	3.9511240702439	11.0668555443958	1.48591030892852	1.84022044006676e-21	2.16935237780557e-20
GPATCH2	1.63763647195122	2.47429315122083	0.595401300956937	1.63899899086304e-16	6.76845879560107e-16
PHB	35.4803268585366	53.4581890348396	0.591391664885324	1.52048096344221e-09	3.171322726556e-09
SLC7A1	8.56313830878049	20.8487288362458	1.28374789140766	9.23657355190918e-20	6.6983931774821e-19
FOSL2	32.4467373897561	19.480371878875	-0.73605219986776	3.81099670189594e-10	8.31829296433404e-10
COL3A1	82.6801168107317	262.844990294569	1.66859990594188	3.8337549988627e-07	6.61879250126231e-07
PSMG1	8.54147184195122	20.257279096	1.24588381072517	2.67576896343559e-17	1.24096321423807e-16
PDXK	12.1221042707317	17.1897491157813	0.503908331504169	1.37602582942386e-06	2.29137841912772e-06
NOTCH1	9.89509507195122	14.703154440875	0.571340232777679	4.83953729574548e-05	7.10790439265363e-05
ATP8A1	7.06300751560976	3.61797907588333	-0.965098567304533	2.09119367504056e-16	8.49170603096895e-16
MEGF6	1.48067668073171	3.64490625425417	1.29962506001936	3.83750499256965e-10	8.3625108795736e-10
HSP90AA1	117.885710423415	213.79348524071	0.858829039726948	2.01531394799365e-13	5.84921922432864e-13
APOL1	20.1266975331707	34.1389301622875	0.762307379574763	0.00473316281719052	0.00595204121184297
RFC3	3.63884568512195	13.7839845242333	1.92144021062217	7.39359277080101e-24	2.99776579616114e-22
CNN2	19.7099847329268	52.5198175843771	1.41393524647609	1.68766306467639e-22	2.93258854615196e-21
COL4A2	30.4012765029268	44.9411107347854	0.563903880164899	1.9014418831494e-05	2.87960298772371e-05
SLC20A1	30.1382903265854	11.2355809707354	-1.42352285311354	1.78516603957874e-09	3.70031318506019e-09
CSTF2	9.98051327731707	15.6739203924292	0.651180157297137	3.50449022080128e-11	8.38071119827008e-11
DDX18	8.78369838439024	15.4200927079979	0.811911018102321	6.454577608509e-18	3.23454113864608e-17
RASSF1	5.83257544073171	9.36961137790208	0.683856147966992	2.47120489974376e-14	7.77993448436977e-14
IRS2	6.11269749414634	10.7642229076604	0.816363094285738	2.53572958588856e-06	4.12499232330565e-06
ARHGAP4	6.13960609146341	10.9859717033583	0.839444478632456	0.0238585558166291	0.0284770273707848
EVI2A	4.88764419	2.98717000509583	-0.710359917582766	3.85374996214961e-11	9.17494208070494e-11
COL5A1	6.95168772097561	24.4352861160604	1.81353081644676	1.9865182372701e-12	5.27373293941943e-12
NARS2	5.76350575390244	9.56431996309792	0.730715771186611	2.07206224342e-14	6.57750719263573e-14
RHBDD3	4.59944411097561	7.24216193460208	0.654960928290825	1.43303682223724e-12	3.83864518148834e-12
CAPN5	62.622759862439	24.1815693927896	-1.37277921216473	4.15756518662021e-22	6.32138888602027e-21
MAGOHB	2.19727947804878	4.23485727098125	0.946594964871447	5.70495084847532e-19	3.50147900699999e-18
EIF3E	34.2839977743902	70.207334848975	1.03408641423444	1.23857442347427e-14	4.0419818990453e-14
RNF149	9.60006662878049	15.2167124269417	0.664540374088451	3.56436385979287e-17	1.61665045572978e-16
GLTP	37.3416852765854	13.5910745037979	-1.45812752026187	9.42108463439143e-26	1.66841431348067e-23
SLC1A5	31.1362311809756	77.2087399995396	1.31016984223341	2.45922859896725e-19	1.60902096108468e-18
CEP95	2.41611848609756	3.98362925833542	0.721392181401628	3.91055030324044e-14	1.21540448449145e-13
NPAS2	3.21540996731707	5.04195490534583	0.648980520917741	1.93496716180077e-10	4.35489665683672e-10
LDHB	53.8359755229268	123.405794036573	1.19676766092049	2.82559424550794e-10	6.26453206377734e-10
KIAA0513	6.5731610802439	2.3016322402	-1.51393000487056	4.70692913073659e-24	2.23430433209761e-22
SPAG4	2.36210771682927	3.67674054334583	0.638352617421015	3.5510470376906e-06	5.7279095074503e-06
PTPRR	7.2771478704878	2.90752819834792	-1.32357994274994	3.11307355482692e-13	8.85290630469377e-13
EBP	27.2934108178049	48.5236561788687	0.830135561910917	3.96790816916611e-11	9.42158142030924e-11
DPYSL3	18.0775319453659	11.52598418495	-0.649307780408062	0.00117862736690864	0.0015544636933699
UFM1	13.8264934736585	22.2373498289875	0.685549540763913	1.58793898363765e-10	3.60723660459622e-10
NRP2	4.71559360121951	3.07400805064375	-0.61731844612032	0.0316218479417629	0.0372939907854374
ATP2A3	52.1222114802439	17.5818198433375	-1.56781388954829	7.41689825496433e-19	4.41058216228545e-18
SCD	14.0155222570732	96.8333352558	2.78847828226406	2.99547798125148e-21	3.3399579490954e-20
TREH	3.30833182341463	1.16987885327292	-1.49974480373599	2.45594271408107e-09	4.99779673222885e-09
C1orf159	2.19496432560976	3.37471303612708	0.620567337811108	6.08219828444005e-13	1.68837786402091e-12
MICB	2.23162303341463	3.62231164828125	0.698817327800843	7.30972401746499e-05	0.000105734170112088
ASAP1	3.04391300951219	5.30414759563333	0.801193791739173	1.05710511473204e-09	2.22565954919193e-09
STC2	0.929623577073171	5.2397336509	2.49477491384889	1.84022044006676e-21	2.16935237780557e-20
PFAS	3.54265527121951	5.91938671409167	0.740616624780473	1.10931482024382e-14	3.64236375334044e-14
TCF3	10.2391764621951	21.4116475639083	1.06429612725221	5.87399177578049e-19	3.56435419319469e-18
ARID3A	1.92484652219512	7.375760176925	1.93804833027625	1.99984817345968e-19	1.34125155693687e-18
CCNG2	8.50918409414634	5.2095383537125	-0.707865272361549	8.74317716195621e-15	2.9064275882478e-14
NOD2	1.17134123439024	2.00275641060625	0.773825538970559	6.81798029045212e-12	1.7083253986189e-11
CALD1	55.5143352190244	19.3048705621125	-1.52389547913565	0.000122194388304546	0.000173286795497067
ALDH4A1	2.49820333512195	8.47330387622292	1.76203370270198	2.10111469947587e-18	1.15453448373664e-17
GPC1	4.12341998536585	7.21367090668958	0.806892195288212	8.75470202007433e-06	1.36444860837035e-05
MAD2L2	3.40699879560976	8.12416551455	1.25371819468917	7.49318293078154e-20	5.55450346891175e-19
RBKS	3.61104571609756	2.03472399900833	-0.827583572236817	3.71312218636642e-19	2.34347051196145e-18
RHOBTB1	2.85147866146341	4.21912624972292	0.565234021648553	3.16451810910011e-06	5.12295853596606e-06
HK2	56.5729178558537	25.4664076729646	-1.15151611725488	4.46119032298971e-13	1.25269100779858e-12
NCKAP1L	4.18029754756098	2.44396313597708	-0.774383110784859	1.56773828039955e-13	4.60512364253479e-13
NME1	6.63082137512195	23.3522661782563	1.81630306396956	2.69417122959975e-22	4.42306884074168e-21
CCT4	36.2181581739024	79.5178216439708	1.13456505361776	9.37118694284695e-21	8.9882782290532e-20
CHST15	4.89667421121951	3.15427884315833	-0.634492010642438	1.19371216589687e-09	2.50146731083792e-09
RNF24	2.45410375902439	4.29634818981458	0.807914671534163	2.38756884730948e-13	6.8552942439916e-13
TIMM23	28.750850494878	44.0571904896042	0.61577286400267	1.34798684894608e-14	4.38833674912373e-14
CALML4	8.40465941536585	5.21362674959792	-0.68890205573165	1.19564855066233e-15	4.45000767951654e-15
PTPN11	12.3575325139024	18.6201830096625	0.591476550229651	2.39175577490948e-09	4.87088162378826e-09
LPIN1	2.74019780853659	4.28822580378125	0.646100833582571	5.72535564242544e-10	1.23060656217915e-09
GEMIN6	2.75029580634146	3.99470666682708	0.53850277412995	1.59339976632079e-13	4.67024947938054e-13
SYNC	2.4719208804878	1.20835873948333	-1.03258373933381	2.97901810379632e-20	2.43787536567552e-19
CASP4	4.02628818634146	6.35301524169583	0.657991041792941	1.17104341531072e-08	2.23040012766654e-08
TIMP1	35.6435746668293	188.384732317275	2.40196811013659	4.11389924669923e-22	6.32138888602027e-21
DDIT3	8.02823315512195	15.4337346314	0.942932784260317	7.40928092766177e-12	1.85301268807691e-11
NOP16	5.78188325463415	13.4751554805875	1.22069053541606	3.79301954701044e-20	2.99413578401178e-19
HADHB	44.1849524382927	24.3807314101292	-0.857813724422047	1.18656902521765e-22	2.16851075977136e-21
SOX9	14.0380146360976	63.0094386689771	2.16622904414881	7.07553474502481e-24	2.9584579652635e-22
LGALS9	40.3823994039024	22.5315340783521	-0.84178108991362	4.84424085739204e-15	1.65769674352699e-14
MOB3A	14.5495672004878	8.89725178024583	-0.709544554145384	1.96478891576732e-18	1.08631717739532e-17
KIAA0930	6.17159657878049	8.84229931157917	0.518777810536894	1.39988588721033e-12	3.75360183785054e-12
PVR	9.74684974804878	20.9217605805854	1.10199635057851	2.2287619447938e-19	1.47263381833783e-18
PRR11	2.99762094829268	7.00358471272292	1.22427557489324	1.46699712042064e-20	1.33074043872733e-19
RANGAP1	12.0695702580488	26.9131734940812	1.15693820858972	1.00652413877628e-20	9.45073191356255e-20
LOXL1	3.01762252195122	5.18977508326042	0.782259667105417	6.66209460929529e-06	1.0530280670097e-05
NCL	53.2763482014634	108.144304580271	1.0213905856094	1.31857465859972e-17	6.35766808362676e-17
USP14	8.3647245502439	12.3137189171313	0.557876603603889	6.21646096294883e-10	1.33402161482366e-09
BARD1	2.01359389658537	3.30560394045208	0.715141130426344	8.30738380922186e-15	2.76843824078178e-14
KCNIP4	1.88210660073171	1.00959868812708	-0.898566402462739	4.9292073836508e-19	3.04631846620082e-18
PGM3	4.56349379463415	7.12343243364375	0.64243380328621	5.2308968135368e-13	1.45963293775021e-12
SOSTDC1	6.05315029243902	3.06819230354167	-0.980297263130753	8.16544001141886e-15	2.7279297716051e-14
LPCAT1	4.77383810414634	10.9752974703479	1.20103849651717	8.78611461641788e-16	3.28834163825654e-15
ATP1B3	107.542401988293	65.6439246476875	-0.712172199237862	1.93545615552435e-13	5.64191794355464e-13
CCDC137	6.82949040365854	12.1151301038937	0.826960059902226	6.76654643240017e-18	3.37822355468337e-17
MALL	16.0130224819512	4.08282635578958	-1.97160552881133	4.00537449720712e-23	1.0111681277855e-21
PLAU	4.98354124804878	24.7286042878042	2.31093763998792	5.73268095789845e-21	5.96912616472228e-20
TAF1D	3.72757392585366	10.0103636552417	1.42518551550304	1.87147547463341e-20	1.63662365036569e-19
RAN	32.3621932990244	78.6187718322021	1.28056443885504	2.13293204011151e-22	3.65879880726821e-21
TP53	16.5171007543902	28.6334849191875	0.793742795485345	6.01674840928157e-09	1.18301386798218e-08
MXRA7	8.68994777878049	5.02750103589583	-0.789506033567478	0.00462260287075396	0.00581847849583142
OPN3	6.55214616780488	2.66317648828125	-1.29881950264862	2.0802675506089e-19	1.38822842030659e-18
SUCLG2	86.5486397578049	36.9069844565042	-1.22961728092469	6.13968974118204e-22	8.34000494792038e-21
PNN	12.7250288541463	22.4526584289958	0.819217344740583	6.90344342976885e-13	1.89472970441656e-12
CDK7	6.92757875121951	12.7745736536167	0.882852031427162	1.27479516860229e-18	7.24278528912893e-18
FLNA	241.631383760732	64.1994166290542	-1.91217575514892	1.84523157778575e-07	3.25930013343542e-07
TPM1	66.0635539404878	25.4260845756937	-1.37754526758698	1.19544715260588e-10	2.72720936093208e-10
P4HA1	10.2034445639024	22.0770945033146	1.11349404462403	6.13058809842002e-13	1.69828713782319e-12
ENOPH1	12.5372404478049	28.3893977015812	1.17913240797473	1.66221016741171e-23	5.56009300999217e-22
SERPINE2	3.89675431195122	10.6099058153063	1.44506697100941	5.03270458578125e-12	1.27533309389684e-11
DYNLRB1	30.99680287	50.4743742374521	0.703431701637276	1.13446453533526e-08	2.16690014029776e-08
MFSD12	4.26262837658537	13.1277624285271	1.62280584671494	2.18235645414913e-23	6.70891333928171e-22
NOLC1	17.5200396285366	43.0471131139792	1.29691045065177	4.38287025580873e-22	6.51586711363565e-21
FADS2	1.77272813121951	5.34309861215833	1.59170534487749	1.25278460725557e-07	2.24094358891438e-07
RPP40	2.43360866268293	5.47149890618125	1.16883891697672	5.06778148670687e-21	5.38150129302682e-20
B2M	1144.1951461361	592.94849461201	-0.948354431091303	4.65529209451058e-14	1.43025966072449e-13
PAQR4	3.34685423536585	11.5562618051854	1.78779716920137	3.36865140797768e-23	8.83775604681203e-22
VIM	81.1711123985366	53.9221619818417	-0.590088043059999	9.1943165779463e-09	1.77517973756019e-08
LYPD6	1.41354226609756	2.18088389576875	0.625597945322299	1.70425882987918e-10	3.85185526077423e-10
KLHDC1	1.22111844195122	0.846776812166667	-0.528149472053107	9.28009415753569e-15	3.07726542324232e-14
PBK	5.09348776341463	11.8632050472771	1.21976804666434	8.30168448857101e-11	1.92506999059064e-10
TGIF2	2.96228368707317	11.4375497637167	1.94899630646009	5.61528729676003e-24	2.46336209936555e-22
CHCHD2	140.709916901463	236.597599877885	0.749711428704702	1.05171022481966e-13	3.14104526966229e-13
PRR7	0.968771490243902	6.79466999011458	2.8101751685075	1.25525615145876e-24	9.33073739251012e-23
BHLHE40	16.2544954695122	48.0678614551042	1.56423384295639	2.20692413422662e-19	1.46181410475011e-18
RNF185	12.5001058404878	7.77229556497708	-0.685527640570775	3.49241198740068e-24	1.83248911338906e-22
NARF	4.77433235780488	7.43816228077917	0.639647223122904	3.94507845798544e-17	1.774290748499e-16
CDKN1A	101.699933196098	49.3650240834958	-1.04275759539137	3.52153942054089e-15	1.22703639184472e-14
POLR3K	6.59516304926829	13.4813353531646	1.03148317328482	1.95123797344242e-17	9.19280425516182e-17
NOL3	4.17868305268293	8.07758167985833	0.950875097589945	1.31890689057364e-16	5.53196683256279e-16
PTTG1IP	111.510515350244	76.322437836175	-0.547000602806053	7.7657700794105e-14	2.34022530771425e-13
TPX2	8.45100884829268	36.612350757475	2.11513492721072	5.99896985748623e-24	2.57634842612068e-22
CDK1	5.15135044878049	17.1581611697938	1.73587235259792	5.7794383734409e-20	4.41879345352224e-19
HADH	60.7153403180488	34.426459444675	-0.818543257409079	6.67991242836288e-16	2.53552420685093e-15
PEX26	10.9052424890244	3.82003144792708	-1.51336542988168	8.9818954177561e-23	1.83477497235995e-21
RAD51	3.73288855	6.1574826857625	0.722048230172015	1.66851548843119e-10	3.77745130883406e-10
MGAT5	10.3062903441463	22.6669833786771	1.13706726255769	7.15269207096339e-14	2.17013650588413e-13
MMP14	24.5794149707317	63.4835640153	1.36893254676063	1.52525105270112e-12	4.07342496709401e-12
PAN3	4.90252345780488	10.4091592762583	1.08625711158221	3.55209530250741e-15	1.23607373595706e-14
LEMD1	0.772934619756098	2.63819405530208	1.77113239639815	2.52909354144542e-24	1.47127267758868e-22
SORBS3	19.4468695597561	11.884735373875	-0.710428157003608	2.91112521278362e-15	1.03181073767006e-14
CXCL3	2.48123975780488	22.6156461981083	3.18818816661714	1.54342440473163e-20	1.3953390902236e-19
FMNL2	3.52522778121951	7.52946287712292	1.09483047255995	3.29175038618404e-18	1.73400079398199e-17
CHODL	1.55438932121951	0.840083648735417	-0.887743002577723	4.43409166348733e-22	6.55559629364204e-21
RAD51AP1	3.13942223243902	7.45603464705208	1.24790948866101	6.42038691182493e-17	2.80276596672814e-16
MXI1	25.0275110378049	9.36817445657083	-1.41767497606621	4.60414849477007e-24	2.23430433209761e-22
POLR3G	0.947396495121951	2.04660803749375	1.11119458677195	1.18954559137155e-17	5.76671014947512e-17
ELK1	9.22698499414634	14.5860095620937	0.660654029439421	2.16143353381821e-17	1.01118813575132e-16
PTGIS	4.8209523595122	2.429629763725	-0.988581685949081	9.1505452655279e-12	2.27150826814032e-11
RIMKLA	3.91581014658537	1.92578874620625	-1.02386136714339	3.3354884354016e-16	1.32626553538405e-15
BAAT	0.680095619512195	1.04059786019375	0.613603141221199	5.15300191822392e-15	1.75661568575378e-14
CAT	48.8651889634146	28.264699346275	-0.789805719591211	3.09308424724229e-15	1.09052614566803e-14
PPIA	54.1216504409756	108.630393470035	1.00515006812517	1.20777494431044e-19	8.55027976448343e-19
KCNMA1	5.50199500829268	1.404072487	-1.97033741226096	8.12197487112415e-21	7.99058998350302e-20
SERPINB2	0.724781346341463	1.24815171400417	0.784175575375636	2.58389878603132e-05	3.86934143895904e-05
CTSD	305.813002992439	187.950671674417	-0.702295679451804	6.42895764268171e-13	1.77542929577457e-12
KLF6	50.7914197997561	32.3384545738229	-0.65133406760804	1.93496716180077e-10	4.35489665683672e-10
SMAD7	11.5783203934146	6.75310731924583	-0.777802594381289	3.03998292708365e-15	1.07321824708125e-14
CERS6	7.74685588707317	11.1688937455312	0.527803490192027	3.01402245319512e-05	4.49834025920253e-05
KANSL2	6.10999785756098	9.14167660582083	0.581286909174039	2.19750187238846e-14	6.93456958786736e-14
FZD2	1.83437924195122	2.67742940015208	0.545556599326633	0.00393885773700533	0.0049907117917738
PRMT7	3.23538124341463	4.70297641993542	0.539638375528147	4.59984127117252e-16	1.78393844081995e-15
NIPSNAP1	19.5206148568293	28.3696928099271	0.539352033674009	5.03974462429288e-08	9.23723055795051e-08
RERG	3.63593220121951	1.40737332176667	-1.3693202274318	2.10716511393963e-14	6.68101166457636e-14
GPRC5A	35.4989960034146	58.4505031771125	0.71943722207266	2.44346540437581e-05	3.66725374206936e-05
COL4A5	1.5867290204878	1.11155947931458	-0.513470618892572	3.15638567808479e-12	8.16875055566238e-12
NAP1L1	8.36822205097561	19.6116125556604	1.22871512617815	2.20052761281575e-20	1.87535410569903e-19
PLOD3	14.068412787561	36.2022671174917	1.36362047548819	1.87886931565567e-21	2.20519924942744e-20
SNX24	4.06387128317073	2.15588178168125	-0.914576637987979	1.40855998786809e-20	1.29085839984076e-19
YWHAG	38.8964194739024	60.9333534610979	0.647594783979734	1.57475099142809e-17	7.5250600947528e-17
NKRF	2.3156614404878	5.42387513415417	1.22789962520647	1.09738748959543e-23	4.02275194816078e-22
PSMA7	63.7182637731707	177.681082354544	1.47951122504223	1.94886543582038e-20	1.68775530946775e-19
CCT6A	27.5870717012195	72.8766855367271	1.40146501989385	2.21618632288711e-24	1.34747600737819e-22
RRP15	2.31119049926829	3.92256302079583	0.763160447583134	4.17024093230033e-16	1.63390406073729e-15
C2CD4A	0.848346171219512	8.51725316517708	3.32766324499063	2.51354256929988e-23	7.08300659968842e-22
HSD3B7	6.03943525756098	9.31550568062292	0.625220435521139	1.14645229590779e-07	2.05486024370345e-07
MAGED2	30.143764262439	49.3743089230833	0.711900967768045	7.49031068468337e-09	1.45881160059772e-08
TNS4	1.9085802802439	28.5256528081917	3.9016881261529	7.56368357535895e-23	1.5939188294038e-21
BUB3	8.23533437731707	15.3631604194938	0.899575895718071	9.0787140513553e-23	1.84050293950203e-21
SCN9A	2.03927271609756	0.64774243168125	-1.65456256385189	5.7246874774974e-25	5.47116560349394e-23
PAXIP1	2.29681430585366	3.44379413319375	0.584364680743049	4.77809217200729e-20	3.72774771203834e-19
ENPP2	7.06716039146341	3.33532566785833	-1.0833030158869	6.79630389571346e-19	4.06865978186336e-18
GRWD1	5.95411532048781	9.68346938605208	0.70163686354927	6.86264304319139e-19	4.09920374633486e-18
SOCS1	3.97059862317073	6.54215975604583	0.720410459510005	0.00572641302413745	0.00716739067006165
KIF18B	2.07174926243902	5.93413474446042	1.51818827743279	3.55603350338579e-23	9.14994774525036e-22
AP1S1	36.8610127946341	73.3870396957146	0.993429591551192	1.7424327760717e-15	6.32666229140823e-15
THRB	4.32743869365854	1.51688855418542	-1.51239828657498	5.3350064964567e-21	5.59861858216397e-20
SLC12A2	15.2050072487805	53.0744081656354	1.80346987452927	1.50153299092537e-18	8.42369451512849e-18
KRT80	0.442305233170732	10.250533397675	4.53451286196472	2.1082815899369e-26	1.1824996640613e-23
CTSV	1.80293256439024	4.23879514334583	1.2333088078569	1.38158983422135e-11	3.39186641869388e-11
LIMS1	5.34613170365854	8.210117010525	0.61890740415736	5.34520023633066e-10	1.15167116203066e-09
CDK8	6.67525550804878	12.2089648549479	0.871045920814899	4.55904924432531e-16	1.77325810724048e-15
MAP3K10	2.60152721609756	3.96715354818333	0.608745437625432	1.88904249525163e-13	5.51262564590334e-13
SLC25A32	4.72692381536585	10.6538450256271	1.17240068240695	1.86643952531138e-19	1.26445371385652e-18
TMEM33	7.42817822268293	11.7814566893792	0.6654375936213	2.92279476439656e-12	7.60836458125019e-12
DAB2IP	22.3339959946341	13.0578109971458	-0.774328336292506	3.63077989593051e-17	1.63844300194099e-16
SAMD4A	2.79987543463415	1.9046507444625	-0.555836168473325	1.86487591936965e-05	2.82582557204597e-05
DNAJA1	42.7992611121951	68.7880790708521	0.684572678372765	8.49989154768815e-14	2.55857252886541e-13
SSBP1	8.57205346	17.5374016777375	1.03272226290699	4.9239493958905e-20	3.83037458819854e-19
NMD3	6.75198578902439	12.3558037386	0.871805087574935	2.49604636073215e-18	1.34665727042726e-17
DDX49	13.4439568182927	20.7485770574625	0.626054585610191	1.7424327760717e-15	6.32666229140823e-15
POLE2	2.02516607829268	3.83231908076458	0.920177461275248	4.72438770968919e-16	1.82694530507634e-15
SYNE3	1.54006770219512	1.01389361150625	-0.603087496569524	1.77772774150086e-17	8.4198220110731e-17
RRP12	2.9968434302439	7.88959394270833	1.39650733793646	6.64906190649367e-23	1.44657639526643e-21
CLPB	2.51661178926829	5.2170934634	1.05176359469067	5.76418459265232e-22	7.99220620204021e-21
NDRG1	82.1803438053659	36.2922016115833	-1.17913378771422	1.17215991375473e-11	2.88299625846292e-11
KLC2	3.87513778853659	6.3166204556375	0.704905278852171	6.13058809842002e-13	1.69828713782319e-12
TMEM120B	1.66137743560976	2.57080385940625	0.629839677959329	3.26173733462534e-20	2.62114387611334e-19
NSG1	2.3644024495122	1.49962194051458	-0.656876781801541	6.82619152612328e-15	2.2977218269064e-14
PPP1R3C	4.17354975	1.52456146917083	-1.4528806484768	6.74158502730256e-13	1.85984345701666e-12
NDRG2	22.7001680612195	9.46227046938958	-1.26244467405799	2.2062196332466e-23	6.70891333928171e-22
NOL8	3.39623445829268	5.91951703437083	0.801543414598892	2.02522934956021e-17	9.52462871603361e-17
PRKAR1B	6.70322864560976	10.9768922548875	0.711541610822183	1.96241168662791e-10	4.40924741680629e-10
TNS1	30.9389929802439	6.11757826343958	-2.33839368167062	5.6056804444794e-15	1.90849883834948e-14
MAP2K6	7.0745740995122	4.1871384991375	-0.756678658758081	1.04799474482922e-12	2.84137177017527e-12
SET	39.9247659973171	81.1379720440437	1.02309329249632	3.22905838760491e-20	2.6026988690454e-19
MFAP4	75.0608821209756	17.6983462783021	-2.08444668284074	4.02784367415482e-22	6.26657539071994e-21
TXNIP	295.521655423659	110.348903508265	-1.42119155877982	2.24548741888781e-20	1.90759502633136e-19
USP36	4.20633077073171	7.65204912605417	0.863283832914229	7.43580465607824e-18	3.69169077173755e-17
SRSF6	24.8260141719512	38.9696365901375	0.65049782302102	2.83418163517956e-12	7.39207607771979e-12
WLS	25.1163743204878	14.8205187168354	-0.761032275987561	3.56436385979287e-17	1.61665045572978e-16
POLM	3.38041432536585	6.21955512059792	0.879611305970171	1.45791033218768e-19	1.01598126274329e-18
GPN3	4.96674199487805	8.35061441287708	0.749582544928218	2.61846265238429e-16	1.05052564584413e-15
FOXN3	8.74121418487805	4.56394869945417	-0.93755111370674	9.42217614551528e-20	6.81452523389159e-19
TAGLN	338.642311427317	51.3470261781917	-2.72140961228018	3.27102009614173e-10	7.18660084492695e-10
DTL	2.55186970341463	5.82985884765625	1.19190628532714	1.08287250176967e-19	7.74803961159261e-19
MICAL2	14.1457327270732	9.5191166655375	-0.571467299287585	9.16982228791241e-13	2.50137048343054e-12
EIF3G	27.8302625341463	44.8101446321979	0.687170864775461	4.05569424502602e-17	1.82097949659222e-16
C2	3.71710723560976	10.7451158686917	1.5314288254558	1.12275358353691e-13	3.34203402618996e-13
STBD1	3.91596761780488	1.5336814982125	-1.35236992751145	2.425298113856e-25	3.60560986259925e-23
SLCO1B3	0.748730209268293	2.04487903694375	1.44949763467523	3.14566988053173e-15	1.1061514586469e-14
VDR	34.4574897819512	17.1592130364521	-1.00583421665365	7.29786459387777e-17	3.17030611253521e-16
HNRNPU	31.8032463765854	49.3124903400896	0.632779073660014	1.34013066838846e-15	4.96015168548758e-15
GSS	39.6827990721951	60.1301804886271	0.599575497499334	2.83233422827745e-08	5.27808244768138e-08
RPL36A	11.492170534878	26.0725952569313	1.18188288876148	2.78825387130654e-16	1.11697116161921e-15
GTF2H3	6.4754246295122	10.5221691631771	0.700385442811516	1.78094688925389e-14	5.71440512667076e-14
SIPA1L2	10.9143204582927	5.58166812774792	-0.967454055831895	9.26872464695672e-19	5.4392778849246e-18
PML	4.4537134797561	7.33030306378958	0.718864097950004	3.27103132627841e-10	7.18660084492695e-10
ANO6	5.89421831926829	9.7765167418625	0.730020043174115	6.88840616036049e-10	1.47585067134705e-09
PHF19	3.97396146829268	8.27733847885625	1.05858906942075	1.76105336732967e-20	1.54510780687679e-19
TCF7L1	3.76140666390244	1.86768515984167	-1.01002101457586	2.66869418877679e-18	1.42828512983334e-17
KCNH8	0.757877868536585	1.5291147721	1.01265941339111	2.01715960670879e-16	8.22854719210734e-16
IGFBP3	13.3852996197561	29.1510457567042	1.12289820623264	2.06318835245001e-08	3.87445054817981e-08
LIPH	31.2722670787805	14.5654715732458	-1.10233139995502	1.30700131717744e-16	5.49063661658843e-16
RASSF2	5.46169997146341	3.14378778637292	-0.796846229137425	1.29214164998625e-14	4.21165780190403e-14
RFC2	9.10326606146342	17.1227879422104	0.911461469197492	3.86970574006031e-18	2.01858334510748e-17
HRAS	10.9209799539024	16.5804579247812	0.602381535240319	1.76447793691279e-08	3.32986104314431e-08
GEMIN4	5.00625252170732	8.23005896479375	0.717171702742845	1.97117753077844e-12	5.24341060871084e-12
STAU1	32.8924628960976	53.6079207459354	0.704689142143461	2.08152307842836e-13	6.02179000851275e-13
TRIB2	3.68828867658537	6.17011287370417	0.74234530406131	0.0112794174820348	0.01386482369404
NAB1	6.15671382268293	10.9459251139958	0.830161475913426	9.86488526848527e-12	2.43978123645717e-11
SLC39A5	63.0636228570732	26.6546436054333	-1.24242115965067	2.75606719908744e-15	9.83364776634399e-15
PLP2	99.7746193187805	184.751740409969	0.888843180617446	5.44284972571729e-13	1.51719436104369e-12
RANBP1	9.07378603390244	21.7304774143375	1.25994332513126	9.05245405381128e-22	1.13729422760559e-20
METTL7A	54.3086314421951	10.6588482647562	-2.34912995132849	3.58890001936046e-26	1.1824996640613e-23
PDGFRA	6.68990575951219	3.83634735475833	-0.80225253546869	2.03166963059686e-13	5.89030111752676e-13
NFKBIE	6.7125712897561	9.67322635112083	0.527131652915326	3.45951967122628e-09	6.93978608710759e-09
GNG4	1.58232375926829	8.39806555660833	2.40801223026908	0.00204949828835988	0.00265462605016991
RUVBL2	17.1946586882927	38.6886639014563	1.16995042786492	1.28535971724479e-20	1.19431340393995e-19
DRAM1	4.4918191697561	8.01752067428542	0.835856319516136	8.05074671310304e-12	2.00780971148777e-11
HILPDA	3.10296553609756	16.8483091002708	2.44088423110783	5.05767436425652e-25	5.18505742600909e-23
FBXL8	2.33737849146341	3.44763380989583	0.560715178345001	4.08100514100959e-07	7.03204749345889e-07
PCOLCE2	3.54368987536585	0.99822559284375	-1.82781455479747	2.46398324249947e-22	4.09541562542148e-21
MYL9	479.386888904634	56.8817249094042	-3.07515333249932	6.08219147392782e-13	1.68837786402091e-12
IGFBP7	81.8756482214634	143.17032995425	0.806226216512854	1.46795607908609e-05	2.2537294708172e-05
FLI1	2.82207270634146	1.68294781516875	-0.745764714935762	2.70068125517429e-17	1.25035000672083e-16
HMOX1	33.5581540292683	11.5597649460562	-1.53755129536342	1.09243509465306e-18	6.32761106773071e-18
TMC4	59.4620394658537	32.4050372805062	-0.875750852730425	1.44539882747357e-13	4.2597877338318e-13
S1PR1	7.53033921585366	4.16076183136042	-0.855867146222873	3.13814370650776e-13	8.91472670765899e-13
KCNN4	8.91749062926829	30.8366961465729	1.78993850294352	6.84907125043488e-13	1.88367057206205e-12
PPIF	31.3946440360976	48.0040394602125	0.61263735672811	4.2062386871822e-11	9.96096878486687e-11
PSMB2	16.7658793563415	28.2011556629042	0.750226131168134	2.42547484781023e-18	1.31388070703242e-17
RABEPK	5.24207112121951	10.2920423943729	0.973320472343783	1.38751145894572e-19	9.69446648600195e-19
PLCD1	18.8722553929268	4.72574253564167	-1.99765391067163	2.64720434150481e-24	1.50721676975891e-22
C11orf95	2.55638834487805	4.71543566879792	0.883284055668158	3.27995029024378e-12	8.46397972680073e-12
LRCH2	1.58067895682927	0.878491078225	-0.847444839740435	4.97425959268754e-14	1.52650443463668e-13
SOX12	2.58257815731707	6.02481040452708	1.22210383126325	1.5282972739996e-15	5.61775206761391e-15
MCTS1	9.10750403878049	16.3739840962	0.846277764325816	5.11830986976919e-16	1.96790189820436e-15
RPP25	9.11566298097561	14.2796371760833	0.647539830926048	1.26020297046097e-07	2.25270751433103e-07
RPE	8.37558396926829	12.6632252309396	0.596383207619712	1.05897535924195e-10	2.43246185522014e-10
PAG1	8.11308147780488	3.43173005729583	-1.24131390340404	5.29217567264099e-18	2.69749754285472e-17
ECT2	4.21423934780488	17.3764725217354	2.04379108078268	2.96385298215653e-22	4.77787384352462e-21
BGN	12.3219989734146	104.898245795258	3.08968232636402	4.67879308591726e-18	2.4124570561529e-17
FLNB	58.9508930546342	30.7032688748875	-0.941121406228874	6.79511951247753e-13	1.87268175235735e-12
RGS5	19.5427732585366	10.3434054044104	-0.917923961889932	4.4103404149321e-05	6.50251842994948e-05
FOXM1	5.06139484780488	13.6846139351354	1.43494780365859	1.25663888152887e-19	8.82615655373033e-19
RFC5	4.80888236707317	8.4395845781375	0.81147035084429	2.2432817515509e-17	1.04582264236066e-16
MAPK10	1.24515462414634	0.8515508153125	-0.548160379519998	8.50098518681278e-22	1.07813442464033e-20
BMS1	5.40155973292683	8.68902739516875	0.685818643926927	8.94251059060143e-16	3.34220088553763e-15
COL15A1	8.86448483682927	13.0998941942292	0.56344646353143	0.0318796818344014	0.0375815103915675
MPP6	0.869498759756098	1.87824950674792	1.11113284859447	2.18750825542922e-16	8.8693516538312e-16
ACAT1	21.8568464917073	9.93119425088958	-1.13804614284338	7.5749135835293e-22	9.88803353635337e-21
NCAPD3	3.19214094268293	6.45232907919583	1.01529566782666	4.57177883793245e-22	6.72202207159738e-21
FANCG	3.98916082365854	7.66108551971667	0.941463538876993	2.74813635076962e-20	2.26975706008009e-19
IL1RN	1.84451472341463	7.37005768506458	1.99843460620473	4.11526710076316e-11	9.76281450500196e-11
MAP1B	3.21515581878049	1.9201377039125	-0.743678879320759	1.01454465734156e-10	2.33642125907574e-10
ANKRD9	12.2651447256098	6.2426500258875	-0.974333764320197	2.19750187238846e-14	6.93456958786736e-14
EIF2S3	32.9863680912195	77.5444215833917	1.23315305878743	8.1519436770698e-22	1.03879053713518e-20
ATAD2	2.75045198195122	8.40457089018958	1.61150544577924	2.33644698449958e-21	2.69497074591417e-20
HERPUD1	34.1287358217073	20.5984995262396	-0.728447726099797	3.49124236880875e-15	1.21806578604071e-14
COL5A2	6.56199602829268	27.4606693089771	2.06516016348452	1.04314650307041e-13	3.11894976783957e-13
FBXO5	2.39573832609756	4.37889450311875	0.870096353880483	5.05800767500049e-17	2.24837683360487e-16
NHS	1.2180977302439	2.01388674176458	0.725352662439232	1.68065318788289e-07	2.97645792903681e-07
COLEC10	0.684710137073171	1.00629308424583	0.5554852765881	6.03728155793506e-05	8.79943651908182e-05
GLCE	6.96611334487805	11.6508962340208	0.742015084917362	1.11305276247258e-08	2.12904159569451e-08
MEP1A	172.199869312683	32.6202768287396	-2.40024311733082	7.90488651394901e-20	5.82740394251448e-19
L1CAM	5.3181224695122	2.40898130629792	-1.14249380268511	1.51498137024469e-15	5.58414620767877e-15
MCM3	18.8852987160976	45.1524234354458	1.25753981895233	2.90170448572474e-22	4.70603709321176e-21
NEURL1B	22.3847223326829	8.84600326635625	-1.33941674263827	9.37118694284695e-21	8.9882782290532e-20
EIF2A	17.2822789395122	28.5440305018833	0.723895590009797	4.39273541079001e-14	1.35582006450681e-13
CKS2	27.1751350985366	93.6851724109604	1.78553352255286	5.28046954358304e-21	5.56320334591662e-20
ITPR1	2.93736380609756	1.71686512796042	-0.774745251411002	3.81420757439203e-14	1.18822112561968e-13
TMCC1	3.32710122390244	4.88634227543333	0.554489164622207	4.18547497738918e-13	1.17898221468352e-12
PDCD2	6.00204199390244	10.7387794667104	0.8393047127626	2.56068659711374e-20	2.12807370617279e-19
NOTCH3	3.65077685487805	9.04230160342083	1.3084865490088	4.42577413496622e-13	1.24535978813561e-12
ITGB3BP	2.27677182121951	3.56166054226875	0.645560310028914	3.06352194286881e-13	8.7212603394861e-13
SRI	106.685419710488	37.4292877892042	-1.51112352023673	3.29474319525919e-20	2.6397403564412e-19
EIF2B3	4.65494418512195	7.2675437897375	0.642703989854175	4.33155596640785e-15	1.48987709075931e-14
KAT2A	7.47467549804878	24.1259835359854	1.69050490413347	3.36865140797768e-23	8.83775604681203e-22
GINS1	2.84836582268293	9.09835800906667	1.67547175689717	6.74878118747517e-22	8.98494450631023e-21
CCNF	2.40386331560976	6.16365119894792	1.35843035573533	2.39735027133418e-22	4.00956832880642e-21
NUP107	3.52072432780488	6.827095819075	0.955399731596486	6.8920508515829e-22	9.13026142516626e-21
PSMG3	9.66800029	20.6129603951021	1.09226229544949	5.81710218895252e-19	3.56214312531738e-18
PNO1	5.85166784780488	13.123846059075	1.16527078975171	1.04069329141903e-19	7.46620709875958e-19
UBE2N	12.932584602439	18.4178188052104	0.510091585924009	3.60526897797223e-10	7.88210766752752e-10
WDR12	2.97079058829268	6.07999027957292	1.0332221042975	5.29864754564704e-22	7.42365488594318e-21
SLC2A3	3.33310373634146	6.33379174233542	0.926203212531318	0.00141230521942977	0.00184989171179347
PRAME	0.829246044878049	1.58502795871458	0.934636157505839	0.0247359255800109	0.0294702219968715
SKP2	4.42524476634146	9.92333226181875	1.16506740512216	2.61819754914024e-18	1.40688687580307e-17
SLC52A2	18.8404392117073	45.7020137485021	1.2784251378363	2.12114192232056e-18	1.16315077543644e-17
PTGES3	72.3796614873171	114.40752625951	0.660525696938438	6.86425348518074e-14	2.08498777824559e-13
CITED4	2.9928883	7.38095630223958	1.3022693131029	1.68866147650672e-08	3.19128397678812e-08
ING1	3.32792443585366	4.90007531806458	0.55818124888154	8.06937450029486e-17	3.48284615528856e-16
TEAD4	2.74656633853659	13.6179468244667	2.30980816167773	6.93093132481859e-25	6.1189269063318e-23
KAT2B	6.52162148609756	2.87284151775417	-1.18275230190151	4.6093310819363e-23	1.11122252029383e-21
SYT7	3.31861848536585	11.6900505697229	1.81662648168328	1.14123885267195e-13	3.3932835219446e-13
CDKN3	4.57806351439024	11.6951539782313	1.35310147274578	5.65461871170024e-18	2.8604460628563e-17
NAE1	7.37921412317073	13.22002630935	0.841185963565242	9.26872464695672e-19	5.4392778849246e-18
DDIT4	13.7139217046341	43.4510474487958	1.66374976493626	9.42259806152462e-17	4.03437958602238e-16
NIF3L1	10.3910981212195	15.2092784772063	0.549603588824974	8.59546961489459e-15	2.86088018525596e-14
MVD	8.91138795926829	13.5505473044958	0.604629067155947	9.82511611805159e-06	1.52949451610855e-05
ASPSCR1	2.48976698073171	4.27249191277292	0.779067035447708	8.921202021852e-17	3.83196414293354e-16
TCTEX1D2	1.65145560243902	2.42957791475208	0.556967514470207	1.32890876007143e-07	2.37235479783265e-07
TAF1	3.73483291707317	5.33913070687917	0.515561164453472	3.13145347263673e-06	5.07249969296361e-06
BAX	23.0165432212195	32.8044596770146	0.511220782515579	9.25667565798593e-08	1.67597185796822e-07
POLR3E	3.58589098902439	6.1899873285625	0.787604825133376	7.18334170631781e-21	7.17262030078599e-20
EHD2	25.5437052531707	12.3908146796062	-1.04369676509122	1.0312657568542e-08	1.97967515447765e-08
AKAP11	5.09300038634146	8.34343806117083	0.712126167513223	1.61847299510441e-06	2.68175463461263e-06
CXCL8	2.62574182365854	67.6198198991667	4.68664919854045	3.62321604145526e-17	1.63844300194099e-16
LYPD6B	1.08951830146341	1.91048153611458	0.810245884111192	1.13446453533526e-08	2.16690014029776e-08
LMNB2	13.9334293558537	33.3913048540604	1.26092208766663	6.53722296297404e-19	3.94000194795462e-18
FAS	9.71601969414634	5.09066599438333	-0.932511002790524	6.3202435069519e-15	2.140882484127e-14
COL4A1	17.530696842439	46.0765829013021	1.39415038448814	2.06477317189931e-13	5.97979762770839e-13
FNBP1	16.0613567765854	5.41478251965208	-1.56861846964647	1.14909901258265e-22	2.16548518145857e-21
LIG3	2.36544464	3.51953792126458	0.573274633498235	5.44360778450483e-17	2.41177060121439e-16
INSIG1	13.2066363831707	27.9398886327979	1.08106319890189	8.47572895173742e-13	2.31912583587417e-12
APPL2	36.1638568536585	10.9843661859958	-1.71909692197219	1.03245931751019e-22	2.06183666690841e-21
PDK3	4.00806322073171	6.36616357093542	0.667518960868734	4.7334725356671e-09	9.39671550849047e-09
PERP	37.0116014780488	109.06160025366	1.55909376232209	1.93835310388499e-21	2.26507987161408e-20
FTSJ1	7.05188502146341	17.3095391213938	1.29548645512889	9.17566882428602e-25	7.44063326478466e-23
SMOX	1.93556446536585	9.14386639364583	2.24004996522362	1.09762591514432e-24	8.39213413978914e-23
FAM107B	16.7327773119512	7.22812975977917	-1.21098261336701	1.65789548172614e-19	1.14049570927999e-18
MCM10	1.39467329	3.37309115689583	1.27414410506492	3.36538943499444e-22	5.29751889885007e-21
EGFR	8.75329304317073	5.78429169852083	-0.597685561483224	2.66478694952598e-12	6.97064504098878e-12
TTYH3	9.69907254780488	31.3089894269479	1.69065823826046	8.8648076046149e-22	1.11897288443158e-20
MGLL	40.3089269587805	15.5926236568271	-1.37023567831694	5.30331925451464e-23	1.2234208900932e-21
BYSL	5.0522814095122	15.3041494755104	1.59891596579864	8.34312547505109e-24	3.23568170597634e-22
ABLIM2	2.44408423341463	4.76725191991875	0.963863857626377	6.49938684599867e-11	1.51765787084576e-10
RBM3	46.3437750714634	76.2686689565979	0.718714953965272	1.62199512908094e-10	3.67835505544118e-10
OAS2	4.03951417707317	7.86636797462083	0.961515880702267	0.013710882212221	0.0167842272643657
FAM219A	3.61968943560976	5.43245159788125	0.585737493961185	3.58223062551552e-11	8.54371582342204e-11
ABCB6	1.18906090585366	1.77467714916875	0.577733977704338	6.78291875365315e-17	2.95139684305298e-16
FAM189A2	1.84131591804878	1.04223697391458	-0.821053832667884	2.36189484295191e-20	1.98132983994078e-19
SLC25A15	4.41613791609756	8.56876596913542	0.956302221343514	9.59599148703031e-16	3.58143280603809e-15
SEC14L2	1.08721436853659	2.09446924325417	0.945948270867683	2.40666209478487e-23	7.00024757135251e-22
TNFRSF10B	6.77199546707317	18.3023023219792	1.43437222981624	1.69333495720956e-21	2.02293051138071e-20
TMEM216	4.97609183463415	7.97541230900208	0.680545993654493	1.76601075564709e-14	5.67328305175464e-14
PLAC8	84.2949326531707	11.5692444277146	-2.86515125991052	9.20907907092885e-24	3.47091487236699e-22
ZMIZ1	14.4567983892683	8.79059547635208	-0.717715285418275	6.11325797672555e-16	2.33367736743475e-15
CD48	8.22718157268293	3.16612220259375	-1.37768134377844	1.60962972518399e-16	6.66775409379622e-16
BOK	7.79255087536585	12.6761214181396	0.701945809800372	9.70059367214639e-07	1.62751026123284e-06
BCS1L	5.48916914414634	9.52745128484792	0.795502530924785	6.04154272070573e-18	3.03894141364822e-17
NCLN	24.7139474282927	40.5734165985104	0.71520933071703	7.69439507715865e-12	1.92252112292031e-11
APEX2	11.0999975556098	16.0979222516521	0.536315133773972	1.81930281827369e-11	4.42184772179872e-11
MRPL15	37.0547960868293	57.8608554193333	0.642927366410991	1.17104341531072e-08	2.23040012766654e-08
S100A3	1.05530411341463	2.48177928616667	1.23371600788775	3.95799578602557e-13	1.1172570383338e-12
CITED2	31.0420672368293	10.3146071696313	-1.58953575912038	2.97418325389469e-25	4.18890230916957e-23
MTHFD1L	1.97594038487805	10.7123922966583	2.43866937357495	3.54772727372073e-26	1.1824996640613e-23
MRPL13	9.12276045853659	13.3684962633458	0.551294853975278	1.56662798645765e-07	2.78743117803236e-07
CHP1	93.6345973312195	36.9287338944458	-1.34229789364005	9.86191161519951e-21	9.29242094446264e-20
AGTR1	2.3671151595122	0.781614156483333	-1.59860139196242	2.08768969483124e-19	1.38971582670856e-18
NASP	8.03550895585366	13.1564739543833	0.711311576652625	1.02622414890348e-13	3.07178503631511e-13
CCNA2	7.6969223402439	19.2375356913417	1.32157040707578	1.11400987958388e-17	5.42016443230266e-17
HNRNPA2B1	66.57057636	105.318379824946	0.661800668732496	4.25757503682712e-15	1.46631541808872e-14
AMMECR1	2.77627927560976	5.05173213456042	0.863625442068687	1.36884047421134e-17	6.58816026796681e-17
VAPA	15.1080459143902	9.38582957475	-0.686760903680395	2.22536932649081e-18	1.21284894453959e-17
CSAD	2.15340841292683	3.05772811125833	0.505838164740854	2.46700097222716e-05	3.70050145834074e-05
PLOD2	16.9166830692683	9.9876404833125	-0.760230924595895	5.97798778954512e-09	1.17625700917814e-08
AASDHPPT	3.74415853634146	5.90855426357292	0.658163644038274	4.84424085739204e-15	1.65769674352699e-14
TOMM20	41.048001055122	72.8007257136083	0.826640864266878	5.64713906258208e-17	2.49368715040753e-16
ACHE	5.97227096853659	3.64511876155625	-0.712313803884342	1.44480075508083e-11	3.53731639578802e-11
DNA2	1.57947593682927	3.36326354593542	1.09041587521065	2.71321351915768e-19	1.75800469183195e-18
SLC7A5	3.40472825878049	41.7665358082333	3.61673592645882	3.29312279944096e-25	4.40619830565201e-23
CEBPB	10.2561432965854	31.0924417499146	1.60007559454616	2.31463527921335e-20	1.95393186346212e-19
PDP1	3.51662749512195	7.66147253593542	1.12342918188242	4.25534173778053e-18	2.20257146814327e-17
IL1RAP	1.0831447295122	1.58650766379375	0.550628462007814	1.00183151249324e-14	3.31794693989098e-14
C1QL1	1.78159288121951	1.20772172504583	-0.560879621556686	4.54087453071797e-14	1.39672752424988e-13
THOC6	11.5551812080488	20.3599194887854	0.817191972146482	4.00830629047638e-15	1.38581752368408e-14
TGIF1	5.32287521195122	12.0556116461958	1.1794271988777	1.29308769401739e-23	4.49389957037732e-22
KITLG	9.18683847073171	5.04463861435417	-0.86481754058939	4.17931767092312e-14	1.29442755641091e-13
UPP1	8.97431177658537	6.28844030448333	-0.513099069694185	3.22427888492092e-08	5.99178492781138e-08
NLE1	3.10989124195122	7.28613970425417	1.22829052974085	3.58589477913047e-22	5.61161077716558e-21
PARPBP	1.8504531002439	4.16427216078958	1.1701857897316	1.76123779356784e-17	8.35651123331124e-17
CDK2	5.00766207121951	11.0962425989187	1.14786212076717	1.12477218876847e-22	2.1499216979603e-21
LAMC2	13.491934155122	29.0401789368479	1.10595316013322	2.77145040547793e-11	6.6694256160602e-11
NCOA4	72.9161167739024	40.4076408434396	-0.851609607364215	1.66977378689862e-22	2.92046709394817e-21
INPP5A	13.2019975	8.126619458675	-0.700028985422629	4.25447498270432e-21	4.59071574746644e-20
IMPDH1	7.6701745302439	26.5297358772625	1.79027900168496	1.12762247871032e-21	1.39699895973556e-20
DNAJC9	4.11540082243902	6.21134952699375	0.593873804036515	2.1480241423632e-15	7.74678248647429e-15
PA2G4	25.6853744995122	52.1995279575875	1.02308965179421	4.27890538308467e-20	3.3578741364031e-19
HNRNPDL	18.9574181585366	29.8265742756396	0.653835792137619	7.21179336381743e-14	2.18558992543323e-13
NOS1	1.05101743170732	0.740545988958333	-0.505125360575206	1.3579389198593e-12	3.64477888620209e-12
PPP1R13L	3.80675171487805	8.6332574517125	1.18134453455937	8.48377377417039e-18	4.20418122586666e-17
POLD2	14.9773175897561	41.5895384361604	1.47344141105123	4.07068721281946e-22	6.29662368873114e-21
EVA1A	0.897088258780488	4.29185525688958	2.25827958714189	7.72580502770295e-24	3.08570959016912e-22
CPSF6	8.09976883609756	12.6359581253667	0.641582421415984	1.03091005246818e-18	5.99720717479315e-18
MTERF3	5.11872746390244	11.8157857436979	1.20685847082114	1.19585532740697e-19	8.48835240355717e-19
LONP1	13.1772735226829	26.0514281827875	0.983310568888893	5.29217567264099e-18	2.69749754285472e-17
MYADM	46.7902104621951	31.4114159982688	-0.57491773810434	0.00132007841230928	0.0017333316149851
COL16A1	3.36845296341463	5.62628141464583	0.740095561115975	0.00110904511418828	0.00146485919327139
BCL2L1	20.4730425765854	43.811026871575	1.09756850720751	7.63908818495046e-17	3.30779934998826e-16
A2M	92.9309156617073	39.4705451914688	-1.23538217624202	6.04154272070573e-18	3.03894141364822e-17
RPS6KA1	35.6159909719512	21.2456247085688	-0.745359366663258	1.74601263280259e-16	7.1881997005842e-16
RSL24D1	21.2171721502439	32.9398989975667	0.634603746419911	1.0312657568542e-08	1.97967515447765e-08
COG6	3.57441803853659	5.14369488256875	0.525096694763057	2.42384764875401e-07	4.24768585989897e-07
PPP1R14B	21.9560120487805	45.730245270475	1.05853262081214	6.51598991499925e-20	4.88425462536078e-19
RNF114	18.8507600141463	36.1593043170271	0.939744231028026	3.10883108837176e-18	1.64737535545923e-17
BFSP1	0.97204437097561	1.73634612970625	0.836960493409686	7.03767966729817e-21	7.05350797003935e-20
EMG1	3.21798394512195	4.94036281416875	0.618459867135849	1.33772111907663e-18	7.56816430158364e-18
SYNPO2	33.6649890843902	3.83258538156667	-3.13485915962148	1.22656691816694e-18	7.01344673721097e-18
NEXN	8.17185416878049	2.84994491670208	-1.51972942325807	7.22574269658287e-10	1.54318335642903e-09
PARM1	86.1527388187805	31.8405848211833	-1.43602982650471	7.95502223681355e-20	5.84825261145963e-19
ISG20	5.63121523365854	3.83016863440625	-0.556038381526167	8.96230414189495e-09	1.73413780793282e-08
ORC6	1.63705580804878	4.68198003588125	1.51601527791963	7.08844297818706e-25	6.1189269063318e-23
PSMB7	43.3406731770732	68.8426090794417	0.667580213525303	2.79918134583581e-18	1.49513159310512e-17
RB1	7.51621740731707	11.237894871725	0.580293106784206	2.20954242060855e-07	3.87974771492682e-07
TROAP	2.23529881219512	7.4377604272	1.73440057687154	5.02910390308921e-24	2.24298034077779e-22
CD163	10.1302054765854	5.18835029396458	-0.965315645180957	2.12029118780441e-10	4.74009959779833e-10
F2RL2	1.26743849756098	2.79963024732708	1.14332055801389	8.42325463766755e-12	2.09680273585101e-11
KIF23	1.97809955707317	4.98436501146042	1.33329468437235	8.06692265231076e-22	1.03784062584536e-20
PPARG	23.9314031492683	16.3186296930854	-0.552385071146081	1.36857846028355e-06	2.28039598986225e-06
ALDOC	7.28517291121951	13.9823517091146	0.940571910085259	1.90824928908914e-09	3.93108167636839e-09
SRPX	14.8247180163415	3.09026016355417	-2.26220445696056	2.22556468937557e-22	3.76937411947407e-21
C2CD2	3.02605942365854	4.41393986557083	0.544626656351095	2.1631899737968e-12	5.71440905220162e-12
MAP4K1	3.53066876341463	1.94454430479167	-0.860509372464633	6.21783918131442e-14	1.89293943676876e-13
ICAM1	6.75940739829268	11.6995172700708	0.791480329333881	7.82293455845172e-05	0.000112852683980684
FBXO8	9.34007947317073	6.32985997950833	-0.561261238954326	1.36374177662084e-18	7.69909914396069e-18
EPAS1	39.7073744297561	18.3329140721292	-1.11497084386454	5.85159231683064e-21	6.04589229337405e-20
HNRNPD	18.6452133312195	30.5751286123021	0.713553263411943	4.85225609738551e-16	1.87368503847094e-15
CCT8	33.8495154080488	64.5457049489917	0.9311859175512	1.18954559137155e-17	5.76671014947512e-17
NUP188	5.82938577731707	11.1387018372479	0.934165318581353	3.64114797389903e-19	2.30347800901981e-18
MAF	8.51725256780488	3.28912902213542	-1.37268252997201	7.22844632403905e-18	3.60210844750996e-17
ZMYM2	3.94865148707317	6.88683406721458	0.802480877514101	5.16447453175833e-10	1.11362883537351e-09
DNAJC2	3.11239399	7.04137814841042	1.17783312383431	3.11285456868525e-19	1.97862204888402e-18
TNFSF4	1.21780133878049	2.10532896322917	0.789766871756452	4.22223649430015e-07	7.26137844392494e-07
CENPF	2.47817847170732	6.91876471231875	1.48123438948516	2.26837856082584e-18	1.23377663186381e-17
CLDN1	0.364214302	27.7532740200375	6.25172658895338	8.35090132704079e-26	1.66841431348067e-23
HIF3A	1.85086191585366	0.955815232204167	-0.953393602326986	1.75771548271513e-15	6.37350492106462e-15
POLR2H	13.1060211692683	21.7229881643729	0.728992803479994	5.91213426754539e-17	2.59784422002487e-16
PFKFB4	2.27551207853659	3.35096133464792	0.558383795752294	3.97287131075268e-08	7.32694943320067e-08
THBS4	7.60388739780488	2.98811311707292	-1.34750240461785	6.335759406371e-09	1.24208733856768e-08
NOS3	1.93521554097561	3.28721543980417	0.764371751655528	3.30468048315893e-08	6.13693613666433e-08
RRP9	9.85280869317073	30.0178985290792	1.60721603085852	2.52802647497476e-22	4.17592521421757e-21
ECE1	38.0047688760976	19.2732088365958	-0.979583671792832	4.67886850576739e-18	2.4124570561529e-17
CLNS1A	12.0217311607317	21.1928708815521	0.817934372035243	1.2340838723352e-20	1.15066496249791e-19
APBB1	4.44544888902439	2.06390128922708	-1.10695513349044	6.59658516277551e-15	2.22603554799335e-14
UBFD1	4.56815337682927	8.00382738264167	0.809078962848237	9.66264468117284e-21	9.16923303787891e-20
PRRX1	1.40064833560976	3.32219882090417	1.24604363560107	5.50391610792275e-07	9.39915731001996e-07
E2F7	1.08070054073171	2.18948295822917	1.01862340920299	4.92195258901826e-22	7.00592825968769e-21
ENO3	1.13978661878049	1.64966325082708	0.533407793707462	1.18696419245319e-10	2.7101673882293e-10
SLC46A3	17.786635635122	7.8313065123125	-1.18346872843053	5.5949359051127e-19	3.44185022576588e-18
SLC5A6	5.59889730195122	21.4617850866	1.93855545471999	1.06616291835783e-22	2.07228722272588e-21
GLS	7.61236556463415	10.9883822856688	0.529562257565621	2.74053626791219e-05	4.09702516923632e-05
HJURP	2.53063001243902	7.60278266740625	1.58703095542357	1.40359581041948e-24	9.88426944390139e-23
EIF2S2	21.5648440556098	54.97815202555	1.35017713113945	6.03527280163899e-23	1.34586583476549e-21
ITGB4	44.7242147843902	63.4499918456854	0.504563825315209	0.000685500423583729	0.000925062598845214
TMEM30B	27.7031031546341	13.7512903687229	-1.01048058637209	3.13295118075691e-20	2.54053859385015e-19
UBE2T	7.75339831487805	25.4423213319	1.71432961925109	1.34656713584778e-21	1.63791529796757e-20
GMPS	4.86481264926829	9.83756518211667	1.01591704384131	4.46241259614841e-23	1.09554276213699e-21
MASTL	2.82102054926829	5.4964859564125	0.96229238659594	8.0347511894964e-20	5.89068333783352e-19
PPAT	2.20647742609756	5.79935309640208	1.39414699257792	5.13451213596601e-23	1.19477865007348e-21
SDC4	64.0999525143902	107.303584644837	0.743303079193689	1.6810298830178e-09	3.49528824161277e-09
NUP85	5.51442391731707	10.2902387623938	0.899994374337583	7.48372863972408e-23	1.5939188294038e-21
KIF2C	3.9676756002439	11.2395614099979	1.50221975986464	4.8192800251874e-22	6.97102343102783e-21
EXOSC4	9.31169400658537	26.3536518053542	1.50088733341067	1.94155694796776e-19	1.30871697550673e-18
CUL4A	9.17608149414634	18.3984682779708	1.00363555372172	8.37498673920072e-21	8.2093276608429e-20
SLC2A1	13.0218542758537	54.2257121649187	2.05804219653647	1.69677389620401e-17	8.06495017094482e-17
CPD	8.30012040560976	11.7913632169375	0.506526349902458	4.35009060568844e-06	6.96639285507018e-06
NDUFA4L2	1.79207573487805	8.339120828275	2.21826368372648	2.81192466382683e-15	9.99297529933678e-15
FOXA2	5.61245867170732	17.4683701862875	1.63804018839059	2.89010918209056e-16	1.15604367283622e-15
FSTL3	3.55938479731707	8.56456836284375	1.26675263130094	4.10121768974004e-09	8.19019293861518e-09
RBM28	1.90458540365854	3.45348870936667	0.858577525645278	7.98462694223989e-24	3.14218554374029e-22
MCM5	7.1292589402439	12.2804825112208	0.784543219778493	9.24438474880555e-11	2.13442395063017e-10
CAST	33.1639978287805	20.7101730426938	-0.679278322271923	1.89750094519917e-17	8.95540128633682e-17
GPNMB	21.1480483002439	14.5288935161396	-0.541599691679958	3.51994639182605e-07	6.09668384758997e-07
HMGA1	66.4590296948781	209.398935773919	1.65571697521566	6.96595454242829e-21	7.03429975680683e-20
SRRT	17.6049533968293	27.783624159025	0.658253391853342	9.77219631526865e-17	4.15745585686151e-16
CCND1	12.157268624878	48.9986997776875	2.01092433188679	4.41757737496847e-25	4.72857482216625e-23
CXCL6	0.863263177073171	2.1542086310375	1.31928562290764	3.38677394968908e-10	7.42869433554752e-10
SEH1L	3.80988941121951	5.65967928777292	0.570971181851472	4.8446638705616e-12	1.23117953633645e-11
CCNE1	2.21361026658537	6.00140590438125	1.43889926946348	5.24313652519739e-22	7.38454386390959e-21
METTL2B	3.05156913804878	4.79272404053125	0.651294596364573	5.95269397116754e-16	2.27888541728817e-15
TNNC2	6.0299255195122	17.0553106078062	1.50000894180112	0.0219643726911239	0.0263572472293487
PSME4	5.11401051731707	8.3753995675625	0.711702891576121	9.67725093313756e-18	4.73424561189691e-17
SNRNP40	8.02811634780488	11.8560065334729	0.562484717498912	4.28804261378736e-12	1.09388007955148e-11
PARP2	3.40206923146341	4.92892536235833	0.534860634887831	5.34854942509867e-12	1.35280890941059e-11
SLC25A36	4.15228806487805	6.18943546156875	0.575901293121068	7.82156420087033e-07	1.32220504115786e-06
STIP1	20.7206633909756	40.3712730211167	0.962258886851455	1.36624832668017e-20	1.25638505917393e-19
CD47	9.97365162487805	16.7138050042125	0.744846493196393	4.60565906490855e-13	1.29054907410422e-12
SLC29A1	11.6949690582927	29.1841750853917	1.31929824512298	1.81022588066296e-16	7.42970008689276e-16
CLIC6	2.9978153204878	2.09432659033125	-0.517425074833849	4.94867222352482e-08	9.08274819626366e-08
UBE2O	4.78625187292683	7.92000517024583	0.726605052486469	4.32583543327289e-17	1.9390176916982e-16
SCARB1	7.77805983536585	15.6854449183021	1.01194421351834	9.69093641969046e-14	2.90402529217152e-13
CLK1	7.01538930926829	10.416164103925	0.570229011542838	1.37671103908684e-07	2.45605249373092e-07
CDKL1	1.47984898073171	0.914462399947917	-0.694454198820519	6.03527280163899e-23	1.34586583476549e-21
GPI	33.0861633585366	56.6826248568125	0.776678560327118	2.80263921886907e-17	1.29307974994718e-16
ISG15	37.3822603953659	56.0214139264792	0.58362458885633	0.0316214144098234	0.0372939907854374
BRIX1	3.71169287902439	9.022421946175	1.28143741649636	2.68669100738005e-19	1.74929078728686e-18
ATP2C1	9.48598227634146	13.7191023849667	0.53231701378522	8.48136327947258e-16	3.18318767683992e-15
VEGFA	4.43895862195122	12.9810082309188	1.54810927570888	4.6093310819363e-23	1.11122252029383e-21
TYMS	9.17333308487805	14.7217479219896	0.682431043370722	3.94292283686894e-05	5.83910432288948e-05
GLIPR2	21.1869425397561	6.60746458079792	-1.68100671781958	3.22581316808445e-23	8.63227603779399e-22
IL16	2.88460311853659	1.49562382549792	-0.947625478828536	6.48373697553287e-21	6.57215157065377e-20
RCL1	2.33246074317073	4.39300594427083	0.913355651786903	3.02272643854476e-23	8.17052116115735e-22
ANXA3	5.98056237951219	20.4215978269229	1.77174269089733	6.38708886637917e-20	4.82820616000866e-19
EDN2	4.87064442317073	1.3669570918625	-1.83314470628516	3.0145546978352e-13	8.59099933057188e-13
YPEL5	26.636185374878	17.8432280184042	-0.578010848926148	6.84907125043488e-13	1.88367057206205e-12
CXCL5	0.263929194146341	16.837565335239	5.9953887924824	1.86981177532617e-14	5.96378582928824e-14
ESPL1	2.20170967829268	4.05850293928542	0.882323413477317	5.29217567264099e-18	2.69749754285472e-17
SNRPN	7.88846605195122	4.5091655916875	-0.806884297358585	5.12905179484523e-10	1.10688246798434e-09
HIGD1A	101.58090977561	31.8157469065479	-1.67481640433125	4.70992703746158e-23	1.1253361385935e-21
DMD	3.0848014502439	1.34013813000625	-1.20279592588371	6.42896482662766e-13	1.77542929577457e-12
HDAC7	4.32133447463415	6.47478364155	0.583355084195254	1.17017441783416e-10	2.67411335791991e-10
SNRPD1	6.79943148658537	12.9876151216292	0.933650507130756	8.64492484947693e-18	4.27612179245846e-17
SLC25A24	16.1540730107317	11.079274187325	-0.544034592710607	6.22379151146171e-11	1.45584493747129e-10
ARL4C	6.15158741829268	9.95343867194792	0.694236281738289	0.043215137427814	0.0499972796181713
CD53	20.2862582160976	13.3970550966958	-0.598586879369615	1.89978322097876e-07	3.35123262975555e-07
WDR18	11.9148000826829	23.6763274017375	0.990690567068278	7.69593125630006e-16	2.90062355402144e-15
ZYX	44.4814752209756	65.9310265797625	0.567752909429403	1.55616605272651e-08	2.94922121607375e-08
PSMD13	20.3629024809756	30.18519568605	0.567897939472684	3.22898336860834e-14	1.01061514554338e-13
CUBN	2.34942472390244	0.7179911604	-1.71026955677917	3.98261760296471e-06	6.40858972070569e-06
LUC7L	3.53162566560976	6.55432185074792	0.89211408558993	4.87543978976781e-17	2.17807627335871e-16
SESN2	14.6002314853659	7.14397752825417	-1.03119179557957	1.48704803443313e-19	1.0335949454917e-18
TGFA	9.07954387341463	5.48245084966667	-0.727798849903447	4.22303384016536e-12	1.07935420785888e-11
PLCG2	3.17427416073171	1.44221219253542	-1.13814329474948	6.2607088470836e-20	4.75956161215787e-19
POLR2K	16.4195374495122	26.9710669550979	0.715999108727659	5.6861832428317e-10	1.22316932136798e-09
SLC13A3	0.78293796902439	2.28380486381875	1.54446947247669	3.60851376128196e-11	8.59873804558373e-11
PMAIP1	2.05157710463415	7.5762955182125	1.88475922893297	4.04890930396744e-23	1.01260572873055e-21
PIK3CG	2.2500016104878	1.20670971133958	-0.898847374046778	2.2432817515509e-17	1.04582264236066e-16
MTMR1	4.32576683073171	6.44176832520417	0.574500873236092	1.56894051089743e-15	5.7513490509062e-15
PSMC3IP	1.53885509146341	2.44785017876667	0.669657875673678	6.30384304147379e-17	2.75638627107579e-16
CAV1	34.2967496417073	10.4455391436188	-1.71518489770712	3.95284015393451e-16	1.55327463317603e-15
PSMB4	65.3033481243902	99.5282411745021	0.607948987863934	1.82650490859355e-14	5.83957841743888e-14
FASN	12.9039694385366	39.9164379501812	1.62916805691418	3.63077989593051e-17	1.63844300194099e-16
RPUSD3	4.44820842560976	6.74746411754375	0.601121010900186	1.55243910286008e-16	6.47091439136071e-16
UTP20	2.58886987902439	5.03706508898125	0.960260918860182	4.90597408413084e-18	2.5246897402181e-17
VAMP8	157.01549268439	96.49446930255	-0.702388756496659	3.40000733178442e-13	9.62795726968795e-13
PHF11	4.56404139804878	6.49483671069375	0.508981377128613	6.26060855748047e-07	1.06505966305262e-06
CTPS1	3.84872656926829	9.09835308150625	1.24122424336711	1.67397524842853e-20	1.48329727311084e-19
CCR2	2.84923769634146	1.2239880634	-1.21898649423038	1.02098720031477e-18	5.95242210902467e-18
EBPL	12.9847541902439	32.3416727080563	1.31657559365454	2.83256649866873e-20	2.3322916770577e-19
TK1	21.8914836009756	46.6935476491396	1.09285347452942	9.21963481780824e-12	2.2865377917011e-11
CCNC	7.95129005219512	11.8869825893042	0.580121691861576	9.67598715744667e-09	1.86280155635448e-08
ANKZF1	4.11114336365854	8.14611840111875	0.986573101191882	7.5749135835293e-22	9.88803353635337e-21
PSMB1	51.0385873297561	81.0213650740729	0.666713994162839	6.21783918131442e-14	1.89293943676876e-13
ANKRD39	1.91381662707317	2.8668263272125	0.583001904356036	4.21513072153504e-18	2.18598639744724e-17
KIFC1	6.22527065658537	15.6113957083187	1.32639105677338	6.7815547674721e-20	5.06911747423333e-19
MMP12	9.12437834560976	38.9057601545833	2.09218559297134	6.82189744722257e-09	1.33445888660582e-08
SLC35D3	0.746126146097561	3.61703996979583	2.2773180706005	1.58566471681189e-12	4.22633344839504e-12
RHOC	87.7568516556098	49.3282926609333	-0.83109641489705	1.04150310192467e-16	4.41689746553156e-16
MRGBP	4.69065912414634	15.4797523414896	1.7225198228119	3.99081526778533e-25	4.50029525782267e-23
OIP5	3.14245101731707	5.63039981007292	0.841347113597492	1.74007783949735e-11	4.23698662283431e-11
METTL3	3.70974550756098	5.90005172023125	0.669407381441779	5.858172132935e-17	2.57836655061415e-16
TMBIM4	13.635541425122	9.17806466107708	-0.57111011040418	3.94225331125808e-12	1.0104856188627e-11
IL6	1.90414787170732	3.03106395841458	0.670678775372997	0.000457510697890175	0.000623369973296389
PALLD	28.1904519217073	12.2299156945854	-1.20479214710787	8.22124915903807e-07	1.38626734401927e-06
SGK2	16.5680770214634	5.89577730359375	-1.49065222864175	2.77679922799393e-17	1.28337042039927e-16
UGT2B15	16.4410903163415	2.58602874017917	-2.66849576281006	1.08989523274289e-12	2.95198344414977e-12
ARMC6	6.99968312756098	12.0962968616937	0.789203932550188	5.59402830049937e-16	2.14772162584452e-15
AUNIP	1.15865300487805	3.10353679002083	1.42146467747491	5.23156018319303e-25	5.18505742600909e-23
DYRK2	13.2902346112195	7.92019651360625	-0.746758441003927	1.03646837909128e-14	3.42418442277564e-14
EME2	1.56795470658537	2.69694877230625	0.782444233286251	3.03738900997203e-12	7.88365954479646e-12
MCEMP1	0.951024315365854	1.67783156716667	0.819043762059818	9.35647012412591e-12	2.31832537520009e-11
FXN	3.16448201146341	5.24262518583958	0.728320039329261	3.93976470237178e-15	1.36388232128679e-14
IFIT1	4.9446089997561	3.36920720608125	-0.553447285977953	7.88500887933803e-09	1.53233723755327e-08
NT5DC2	4.53880748439024	15.4541417582604	1.76760833461564	1.67397524842853e-20	1.48329727311084e-19
CA12	71.6388430685366	15.9468078680875	-2.1674743754573	1.78371373333121e-21	2.12143020017525e-20
GPX8	2.94143113609756	4.84564996947917	0.720171933286041	1.83789206219331e-05	2.78651510392595e-05
CD55	16.4930151985366	43.8191175730833	1.40970526008228	7.27523052866796e-10	1.55251330898847e-09
PINK1	12.4741716053659	5.1962994924875	-1.26338752204351	2.29152385625692e-25	3.60560986259925e-23
PDE3A	9.46461455073171	3.31653856627917	-1.51286545062362	9.1817293476872e-21	8.87014719653825e-20
PNP	17.1605999856098	24.4333036545896	0.509748950592018	1.0303511961986e-07	1.85671367072556e-07
ADH6	5.08183095243902	2.57255681799583	-0.982145443692415	5.09936618639255e-14	1.56310468668803e-13
SMYD2	4.81897494780488	9.40898325203333	0.965312530699348	3.05955387337134e-22	4.90261447014473e-21
FSCN1	5.66103207829268	18.8530966728583	1.73566450573563	6.53790776550321e-08	1.19341345023783e-07
RPL26L1	9.27034687658537	15.1573596796521	0.70932323910617	1.08142530470893e-14	3.55952535719692e-14
ORC1	2.78518954390244	5.67562675333958	1.02700420406547	1.18719374948751e-14	3.88377808512051e-14
FBXL16	1.38006269073171	2.72885613360625	0.983562532792645	0.00679253605498097	0.00845827197912009
IMMP2L	2.15427703439024	3.85684589539583	0.840217713999654	3.71287207390408e-13	1.0502796691086e-12
GPD1L	28.2691985331707	11.5674112185	-1.28916495549634	6.06539427674151e-24	2.57634842612068e-22
PMP22	33.9601544343902	15.7934305727667	-1.1045184390945	1.91414359693917e-08	3.60721708831635e-08
NCAPG2	2.90272542	7.09610992981875	1.28962025108305	1.2122183836587e-22	2.17711167427563e-21
CCL5	30.0159062948781	13.2562887710375	-1.17905029384471	4.33060064045437e-11	1.02283206653627e-10
SNRPA1	5.89114063536585	10.5602958986562	0.842031360419781	2.31463527921335e-20	1.95393186346212e-19
CTNNB1	52.7127087180488	87.1065644390521	0.724630616959129	1.7424327760717e-15	6.32666229140823e-15
FDPS	21.9589583604878	32.3309456818062	0.558106086329961	3.45812877880053e-10	7.57899476828028e-10
MMP13	0.621053776341463	1.44386455063333	1.21714530862528	1.8519105234173e-19	1.2609955625101e-18
PLEKHG4	1.98624208170732	6.64807144988542	1.74289441931878	3.57055240210852e-19	2.26417019621858e-18
TACC3	4.93032135780488	10.8387753384458	1.13644816785608	1.08310522443824e-17	5.27939814316344e-17
MEX3D	4.78146194585366	12.2349832926042	1.35548843239726	2.07092022577549e-20	1.77621234749205e-19
EEF1E1	2.85428725878049	6.11818033120833	1.09997209382774	2.06123878833596e-18	1.13495370320721e-17
PTGS1	17.8300520490244	3.33392162374375	-2.41901882053643	2.6827355312527e-23	7.40103121817755e-22
COL9A1	0.824471227073171	1.26488206680208	0.617461827774624	0.00853560045734272	0.0105697671558765
ECE2	1.81438665414634	3.89040047682083	1.10043673992793	1.94886543582038e-20	1.68775530946775e-19
BAK1	34.7445182548781	21.3597309470688	-0.701891902974393	1.54248298159763e-13	4.53591698764314e-13
ANKLE2	3.33571270292683	5.0639114349875	0.602257134838301	1.42294979906575e-20	1.29959510658701e-19
PPT1	22.4375137702439	34.6183140419292	0.625622640902638	1.83344191476655e-09	3.79450159622219e-09
HEATR3	5.73496562658537	8.4308256528125	0.555889085737424	1.03194177551213e-11	2.54748726131961e-11
PTPN12	7.46653134	14.4396695100667	0.951527638955363	1.20074111298816e-17	5.81045789937851e-17
SLCO4A1	1.43193945902439	19.3214182568375	3.75415859341708	9.97557138105037e-26	1.66841431348067e-23
SLC38A2	15.7149124997561	22.2685613161187	0.502874115033564	3.62602511677375e-06	5.84532723643768e-06
MAD2L1	3.39297366097561	9.70676118230417	1.51643976670847	2.66619508549048e-20	2.20889722872214e-19
IRX3	0.580115050731707	1.03829967189375	0.839811936674396	1.86877638013095e-09	3.85867715527039e-09
EMP3	19.3213331531707	12.2521736412417	-0.657156923687678	1.75083083564813e-07	3.09664462405446e-07
LOXL2	3.48479038658537	11.5310071134437	1.72637473853274	3.19900279370574e-18	1.69180463951711e-17
DNAJB1	33.7774821414634	57.8174409386792	0.775442964986124	1.28464653631711e-12	3.45846492070884e-12
SNRPB	88.1865356939024	224.46241746765	1.34784360241729	1.37693891347053e-18	7.75723901567819e-18
THBS2	3.87821609	24.2515540229521	2.6446121009688	2.00324788151594e-11	4.85569866932668e-11
SRD5A3	3.95549834926829	6.82044231012083	0.786005832145404	4.98971688656023e-10	1.07942460698748e-09
NUDT15	14.6717709585366	21.2394500190667	0.533703386765887	9.76652588883732e-08	1.76589346476545e-07
TNNT1	0.648039203902439	2.7649633523375	2.09310736025415	1.85802530340714e-09	3.8394407041834e-09
PSRC1	2.34780756097561	5.52750107751458	1.23531323908203	2.81524577220489e-21	3.17873320102122e-20
MCM2	7.72120624878049	20.5615009273542	1.41304742487942	1.67397524842853e-20	1.48329727311084e-19
AKAP12	9.01433668878049	3.84614545704792	-1.22880801137776	6.08560424896779e-12	1.53199218910986e-11
MRPL37	25.8762088180488	43.3426673808687	0.744161681754543	6.05926808353042e-16	2.31637162736106e-15
RUVBL1	4.24998441926829	11.0937804664958	1.38422162418294	4.07734565300554e-24	2.05867489951751e-22
RNASEH1	4.67250445926829	7.37682953341667	0.658804856867714	4.89563211563507e-16	1.8877105967492e-15
RRAS2	8.50447281658537	5.71643548317292	-0.573105981076904	3.38677394968908e-10	7.42869433554752e-10
STOX1	1.35801069439024	2.36068768590625	0.797712347713413	1.52672948107344e-05	2.33859650335004e-05
PSMD7	20.9895431921951	30.9706144398604	0.561229236819274	3.74267796814474e-13	1.05759305625716e-12
UTP14A	4.23026028073171	11.6309255514521	1.45914756862149	1.08923472642691e-22	2.09697275389814e-21
WDR43	7.02828421756098	18.6449475989583	1.40754030352545	4.09291255980031e-23	1.01413277870608e-21
HOMER1	1.10319869707317	2.43518475093542	1.14233857178457	4.32206926505548e-20	3.38182963546446e-19
GART	6.50966876926829	13.8075399914563	1.08480026407925	4.29851973979639e-21	4.60113552947806e-20
FZD1	5.24805254560976	3.33914188416875	-0.652304768313489	4.51861376205608e-16	1.76008885404106e-15
S100A2	0.901046145609756	7.37159853380208	3.03230460386758	6.70114388640546e-25	6.1189269063318e-23
IL18	15.8161943546341	9.81109077383958	-0.688917058710781	3.9727699417001e-10	8.64319704389388e-10
MSANTD3	3.08478458585366	5.45907391464583	0.823486483190698	9.06113943777283e-18	4.46548971187479e-17
SLC26A2	203.785073678293	12.2710192099125	-4.05372139770273	2.08845453733226e-23	6.50153776223519e-22
EXO1	1.82416465365854	4.373797187925	1.26165036782658	2.24152014422856e-21	2.60795995911114e-20
EXOSC8	4.72483577853659	10.9785670588958	1.21635367217838	5.50198209423412e-21	5.7512906578791e-20
TGM2	14.7178581321951	22.7643166271187	0.629206417629957	0.00208702677626671	0.00270192726332352
GSTM2	2.02688214926829	1.38554207305417	-0.548811687366672	1.96478891576732e-18	1.08631717739532e-17
PLEKHO1	9.63832423292683	4.2918490388375	-1.16718300236614	1.85486420084937e-10	4.1816483584439e-10
BIRC5	6.17666677609756	19.2313260591021	1.63855783816555	5.7918348229611e-21	6.00734495590849e-20
TNFSF10	48.5309691660976	18.9333550952771	-1.35797558384906	2.71321351915768e-19	1.75800469183195e-18
RPLP0	327.864941114146	573.574045417923	0.806878101337722	3.88238490121875e-12	9.96094151070122e-12
FEN1	9.97656055341463	21.8572326074188	1.13149631643863	6.454577608509e-18	3.23454113864608e-17
KIF4A	3.37607844634146	8.66382062367917	1.3596549467973	9.34131646843057e-22	1.16810106866917e-20
PTGER4	16.8975075963415	6.62703517472292	-1.35037498083525	7.89663228010748e-23	1.65088968605997e-21
GINS2	4.36873621292683	10.1099162597688	1.21048314479692	1.09990912740108e-16	4.64251865130172e-16
WNT2B	1.70944827512195	1.14433615646875	-0.579019854253895	1.58077944201266e-16	6.5685804143259e-16
STC1	1.46813439804878	4.487263549025	1.61185187638287	2.37181989538934e-17	1.10382435479337e-16
ANP32E	9.54241292121951	16.1449415854771	0.758656199724015	3.80612775310464e-08	7.02427439124691e-08
CASK	7.25818066804878	10.9321507502563	0.590897385906033	4.71354244340889e-08	8.65713080203308e-08
SNRPA	19.1139369619512	34.1134602138771	0.8357161328741	3.08247526595018e-19	1.96397709801969e-18
PSMB3	69.3009886443902	116.668893821669	0.751472122941422	4.59293012754785e-12	1.16942730935471e-11
MFAP5	9.74125119292683	2.56565629953542	-1.92477917085325	1.10458930287409e-19	7.88234926530951e-19
CTSS	110.519950449024	53.6613793601688	-1.04235077592577	1.43433867962805e-17	6.87865646359258e-17
KHDRBS3	1.55812864878049	2.3913531975125	0.618012872431899	4.87406945985755e-06	7.76832035412674e-06
LMO2	4.3932520802439	2.42021461136042	-0.860154298692084	2.29018992842678e-18	1.24311323498379e-17
B4GALNT4	0.95472800804878	3.42476433114167	1.84284302690517	0.00346668370690084	0.00440705254140933
UBE2S	4.06256890243902	14.4895271001896	1.83454632300827	2.13293204011151e-22	3.65879880726821e-21
DHX15	13.92918144	20.7366392476646	0.574071618681873	4.54093029184377e-14	1.39672752424988e-13
WDR45B	22.1152894595122	35.0305483816333	0.663569447512462	3.07444554763664e-17	1.40636175820097e-16
RCC2	23.507100577561	47.7245409240375	1.02163471552033	4.24627769847777e-22	6.3837298433295e-21
PRMT5	11.2689641273171	19.5689843053125	0.796213971987278	9.15092100752095e-14	2.74527630225628e-13
IER5L	1.98303181170732	6.57842804045833	1.73003506207671	7.63841266879801e-21	7.57051566729758e-20
EIF2AK2	5.59749442560976	8.2952735098	0.567508363827282	2.47224977054966e-09	5.01952988314938e-09
CHAF1A	4.71573159804878	9.26017180785	0.97355735285598	1.14062868181652e-16	4.80680685439529e-16
METTL7B	32.7966173363415	19.9686025117292	-0.715813651705244	1.66110716912616e-07	2.94574074524957e-07
BTG1	34.7016789848781	21.9565569559479	-0.660353626288533	2.53407930071679e-14	7.96850318298253e-14
PTX3	1.69544121878049	0.946703111620833	-0.840676797672508	3.35485551080228e-18	1.76377079507012e-17
SOX4	7.49315693	28.3040102039812	1.91736090183232	2.54098891468643e-23	7.08300659968842e-22
CENPU	3.96270465902439	8.24144414383958	1.05641171520528	3.54147606074305e-12	9.10373673251527e-12
OLFML2A	6.36255540365854	3.10271469045208	-1.03607527368362	7.84189419523493e-10	1.66414820511092e-09
LHFPL2	9.42068057829268	6.40956626750625	-0.555604554614517	8.56991767058511e-14	2.57675277376244e-13
CXCL12	20.7903240392683	4.46858715614792	-2.21802157601933	3.67337848523093e-23	9.36186745378854e-22
MKI67	6.56693746317073	15.0169801693521	1.19330210246349	4.53285958363112e-13	1.27148136748395e-12
MCM6	8.56899675463415	18.8715161754042	1.13901212585098	9.80450906240431e-20	7.07193160404149e-19
GSN	92.3316059180488	27.7439270190604	-1.73465257093304	6.03527280163899e-23	1.34586583476549e-21
B3GALT4	11.9565500185366	4.85973545906667	-1.29885148209639	4.91935656826495e-24	2.24298034077779e-22
LRRC61	5.17549790243902	10.1800817413792	0.975979578527203	2.83640819826292e-15	1.00666158336228e-14
KRT18	219.693937684634	435.748282505208	0.987999917950485	2.99102894000893e-12	7.77086742083873e-12
COL1A2	38.2705716041463	148.80879791845	1.95915247023662	4.85403757847429e-10	1.0509226990289e-09
PDE1A	1.74292992414634	1.04748808225	-0.734580736134988	6.27299872279431e-12	1.57768276148473e-11
MTUS1	9.83862065195122	6.24540459194792	-0.655661031765442	3.17445304246581e-15	1.1148079188502e-14
SYTL2	12.0533603829268	5.85854371441042	-1.04082141778903	4.18483840323832e-15	1.44498420220203e-14
REEP1	3.75735924121951	2.26155364990833	-0.732404837849178	2.0947490943931e-05	3.15983572525137e-05
GPR84	0.949396258536585	1.44655911499167	0.607543012161886	1.4247737221955e-08	2.70980417952748e-08
SLC6A6	1.95937427097561	15.5131957276229	2.98503100678921	8.38843908511482e-25	7.01483218492727e-23
NEDD9	11.6066964534146	6.67161085676667	-0.798850358215652	3.35635279824757e-12	8.64446591733445e-12
UPF3A	3.8530927202439	6.55325574957708	0.766194932720003	8.54345680523636e-11	1.97941908318723e-10
CHSY1	4.52313757487805	6.73328381512708	0.573986399882066	2.35155680712282e-08	4.4036151265645e-08
ATIC	15.5398769378049	35.7472016413979	1.20185523050137	5.08003326346054e-22	7.19268201747111e-21
CENPQ	2.75600584853659	4.88656519310833	0.826241789598761	1.03980387998378e-12	2.82488851049401e-12
RBCK1	19.8447575573171	41.5074782388729	1.06461334746805	6.24635604373068e-17	2.73571993011838e-16
EIF4A3	14.2603323346341	23.1899632739604	0.701492931246093	5.80469583859951e-17	2.55903889029527e-16
MCM4	8.56090645634146	22.7758453095458	1.41166913261372	9.86191161519951e-21	9.29242094446264e-20
KBTBD11	10.1309385234146	5.30016236078542	-0.934659370849472	7.69597430252326e-16	2.90062355402144e-15
COL1A1	26.0220401692683	263.723485410325	3.34122007229438	3.56238334171022e-17	1.61665045572978e-16
MSMO1	18.943844405122	31.9017432482875	0.751906124616418	8.36302362673884e-08	1.51828027307687e-07
PSMC2	16.4584214207317	27.9036876645812	0.76162982779467	3.58621782027406e-18	1.8780271794625e-17
FHL1	34.3012041021951	4.61120360644583	-2.89504394727028	2.51354256929988e-23	7.08300659968842e-22
CCL19	19.6971722036585	5.09012287194167	-1.95221613863351	4.24528195643524e-16	1.66087346716677e-15
CORO1A	14.9358840946341	10.5226410281271	-0.505285791812378	4.9988969751069e-05	7.33390806216341e-05
SPATS2L	15.9632347697561	10.933792952575	-0.545959065727975	1.21621450425003e-12	3.28414733942793e-12
AOX1	2.56077663829268	1.28313037967083	-0.996913649484158	9.06106766249933e-18	4.46548971187479e-17
FUS	15.9455884285366	27.4481983247375	0.783554117816286	2.54421645230411e-18	1.36988394896696e-17
SEMA6A	10.5042431360976	2.76594917136667	-1.92512566494899	1.51764062968181e-24	1.03820695251514e-22
LDLRAD3	1.5271015697561	4.17936932201667	1.4524892311187	2.20692413422662e-19	1.46181410475011e-18
CCDC85C	4.33402690829268	2.84263791948958	-0.608477762905525	2.532851262976e-19	1.65314877554238e-18
RRS1	9.56322894634146	27.534403451725	1.52566563223208	1.41862093002523e-21	1.7177509541844e-20
SFXN3	5.34288732878049	11.6946001708313	1.13015103899641	2.38772112025097e-19	1.56606414651755e-18
UGP2	57.1851203995122	14.5898569668604	-1.9706740660543	4.03613924468401e-25	4.50029525782267e-23
PHLDA2	14.2577783307317	49.8406315523313	1.8055731531924	6.26635853227293e-15	2.12801718684802e-14
RGS14	3.43461595536585	5.52242638117083	0.685153489473577	1.03587096296185e-09	2.18266984006765e-09
PAK1IP1	7.23269615926829	14.2468936830604	0.978041944616791	1.62424891417591e-16	6.71791359248027e-16
CAPN12	1.22791495292683	2.037092255325	0.730300677064006	1.09575014940997e-11	2.69754130618315e-11
RBP7	2.9438001602439	2.07284279361667	-0.50606903220174	7.39942013051746e-07	1.25163389818361e-06
TNIP1	43.7001344468293	28.3856655963437	-0.6224751475019	4.40680212640241e-15	1.51381289990409e-14
PIK3CD	3.4797780804878	2.24986328351875	-0.629157966041634	4.2062386871822e-11	9.96096878486687e-11
ENO2	5.01321258634146	7.23584112877083	0.529425319068808	0.0217293692856416	0.0260986500037598
ELK4	2.88343079219512	4.29879051394792	0.576144412099632	1.0965156189172e-05	1.70004391438148e-05
CENPN	2.49319649878049	5.96260967250417	1.25794730551779	1.1368711916644e-22	2.15763638928648e-21
KPNB1	21.3677671270732	32.4553659061833	0.603020863198366	1.27464408458732e-12	3.43499251798154e-12
FKBP9	16.1358639829268	26.7138039380833	0.727314596629742	6.50469004914768e-16	2.47252138799989e-15
HMGA2	0.904266554146341	1.79676120461458	0.990578673506561	3.89106267859053e-10	8.47232199178866e-10
C2orf15	1.4574279102439	2.91739702743333	1.00125721123065	5.60855081152399e-20	4.30042463370722e-19
SPNS2	4.97697521682927	18.7665891755875	1.91482535626223	3.42622716035703e-16	1.36032401796965e-15
SORBS2	5.08699195170732	2.12851755250417	-1.25696382452911	3.02982629993749e-10	6.6896164840204e-10
FAM207A	6.92710985170732	11.2273275020437	0.696689098836285	5.8923608576975e-13	1.63908083733872e-12
SLC25A10	9.3473359297561	14.2309037332229	0.606400134750684	5.47310193484417e-07	9.3525036894272e-07
MRPL52	10.0835365397561	15.6903976601625	0.637880201105042	5.38937117463794e-12	1.36184676707565e-11
YEATS2	3.09327060731707	5.27205436842917	0.769232198672621	2.93491769019609e-19	1.88341480550713e-18
NIP7	7.84717472195122	14.6641676308938	0.902049954880214	2.90625479502716e-19	1.86950428641651e-18
CD79A	29.8400351614634	6.3322457991125	-2.23646007272501	5.87399177578049e-19	3.56435419319469e-18
MFN2	34.0461170463415	21.9000697423063	-0.636554804306711	3.050123828804e-18	1.62269013238161e-17
ATRX	2.91079163804878	4.217105769175	0.53484163495091	8.0361493336182e-06	1.25758687817323e-05
CROT	6.61499510487805	3.23050175304792	-1.03398183097726	4.42748600838552e-19	2.75533780428829e-18
SLC7A6	1.95099949	3.85012746326458	0.98069280799417	1.19158249044637e-18	6.82799731142288e-18
POLA2	3.25170223707317	6.01686527800833	0.887816900281312	1.12454363331768e-18	6.49952216578426e-18
ZWINT	11.9760272109756	22.8999862170021	0.935197325506565	6.01596873458885e-14	1.83565933110146e-13
AVPI1	30.3872832885366	17.9943581459208	-0.75592305687167	1.98298969762376e-13	5.76165084781887e-13
NUP160	5.00033977634146	7.93353818209167	0.665938289154675	1.2719167496947e-16	5.35164972041355e-16
DDX21	13.6681594678049	36.2813874669729	1.40841064318506	1.99984817345968e-19	1.34125155693687e-18
DTNA	1.58006815073171	1.0053284594125	-0.652319851775974	3.58222722198025e-11	8.54371582342204e-11
GAPDH	578.174197871951	1067.56610134772	0.884749268776927	1.12829834329375e-14	3.70015486109568e-14
UPK1A	0.689595700487805	1.00609054500208	0.544937464418472	3.90750758316285e-07	6.74177323826163e-07
NMU	1.28754635268293	6.13900465068125	2.25338039138399	7.37518789801427e-10	1.57134039521382e-09
HEATR1	3.02649974243902	6.56974431890417	1.11818699660945	2.81524577220489e-21	3.17873320102122e-20
IDH2	59.9795816017073	91.7495655988625	0.61322986886616	8.5803036404329e-06	1.33804735092065e-05
PSME3	19.0406291139024	29.3781655753542	0.625663167325155	6.42938533338478e-15	2.17509926070008e-14
SMPDL3B	17.7812269595122	11.6057664108708	-0.615513080821408	2.3229162067547e-10	5.17447422481824e-10
MNAT1	2.15417832512195	3.49686094429792	0.698922744537928	1.46689575389244e-14	4.75231602592757e-14
EIF4EBP1	17.6386780102439	58.9354148531521	1.74039238651053	3.00919438603716e-20	2.44760005381016e-19
EPHA2	14.5968744270732	27.6312432621333	0.920640993979087	5.05891621174027e-10	1.09351048324854e-09
RNPS1	10.0261620926829	16.9748924007354	0.759632966212314	3.08983660586765e-21	3.43087251340325e-20
SQLE	6.09299578707317	23.3386509976812	1.93749752599848	1.33772111907663e-18	7.56816430158364e-18
SLC25A20	27.7819875656098	10.4796646476604	-1.40655726465715	2.92598353971621e-23	7.98972648191896e-22
MPPE1	3.7852060002439	2.42402329781875	-0.642968252433553	1.72569733534546e-20	1.52408121101797e-19
POU5F1B	0.848077943902439	2.45526752775208	1.53361146112331	9.23657355190918e-20	6.6983931774821e-19
WDR4	3.27203667658537	9.25631622327917	1.50024923235586	4.97101606907271e-23	1.16688061410865e-21
EGLN1	13.0218494695122	7.96720267205833	-0.708789186198036	1.65789257719214e-19	1.14049570927999e-18
FRZB	9.10507521853659	5.14846301874167	-0.82252912974282	1.18096544815168e-11	2.90198672107796e-11
ISX	29.3725716263415	6.23020580642708	-2.23711785534755	1.1043018468415e-21	1.37447057774319e-20
CKB	513.857321628049	192.400839327271	-1.41725274149818	1.29962611409261e-13	3.84287235504069e-13
RAP2A	6.92084982243902	10.7293786569229	0.632545426674482	2.10937433456297e-07	3.71360902584902e-07
BRCA1	1.91672128707317	4.06381062708958	1.08419260622243	1.00013853188122e-19	7.19454492288749e-19
CADPS	0.940011856829268	2.18277460962083	1.21541230782833	7.63102272836356e-10	1.62197115338371e-09
SMAD6	1.80204802804878	2.927970705025	0.700263656957008	5.47193292782051e-12	1.38140495423091e-11
PPARD	23.9374227090244	12.836665535625	-0.898997333463822	1.81119294565348e-14	5.80449379948349e-14
RPS6KA6	2.44435689365854	1.49113578424792	-0.71304330758056	9.00211838025709e-14	2.70366653036678e-13
TFRC	31.6786671829268	55.3436163998104	0.804905281021944	1.76406273541561e-06	2.90858402955772e-06
XPO1	9.26361155804878	15.8307587403979	0.773083738375916	9.68361589255774e-17	4.13291166323517e-16
ABCF2	11.0488636273171	18.0931586984958	0.711546298790882	2.41011703992258e-20	2.00918168187938e-19
GPER1	3.90758892097561	1.46133125736042	-1.41899545544281	3.49982673090164e-20	2.77909089967145e-19
HMBS	5.8737020995122	10.160839332175	0.790677577795242	2.84892038970372e-14	8.94801756202718e-14
MAPK8IP3	3.70632905414634	5.79053446515833	0.643705542869306	5.66051295264284e-07	9.65425918500461e-07
CXCL16	16.8286055473171	36.3025201158958	1.10915406642852	1.04531010874263e-14	3.44488897905822e-14
CEP83	1.51318060512195	2.68695791283542	0.828389533700192	1.08995529170988e-16	4.60777308154129e-16
TGFBI	6.76091005341463	119.70220886164	4.14608851053183	2.14346603056173e-24	1.33393374367051e-22
SCAND1	20.913176562439	37.5887070856875	0.84588707912717	2.36648363050849e-06	3.86848515286544e-06
LEPR	2.02357792512195	1.39060392058958	-0.541196844120557	6.47956197437573e-14	1.9703758912988e-13
POLR2L	51.3711338246341	79.1992667522313	0.624529157409209	0.000283589727518115	0.000392594987500505
CLTB	82.3671428743902	58.2405609288479	-0.500044695288551	3.04910646799577e-11	7.3112983049791e-11
E4F1	3.60868552341463	5.83889079949583	0.69422090373368	6.3202435069519e-15	2.140882484127e-14
POP5	7.90309693634146	11.8167696803792	0.580345694686257	1.43407235884245e-11	3.51426523100952e-11
FLAD1	7.42625979609756	12.6584716070292	0.769395531623714	6.60106368421806e-19	3.9695385211163e-18
SULT1C2	0.902550441707317	2.44766720989167	1.43932795078206	1.5827233989948e-15	5.79393682039683e-15
TMTC4	3.6575599202439	7.3559712980125	1.00803435094858	9.86157565771379e-17	4.18882166032414e-16
SLC39A13	5.27730805390244	7.81017159668958	0.565552045195184	9.37773178624267e-11	2.16334571206771e-10
IRF4	4.75864028780488	1.51629685378542	-1.64999717779464	5.34251343278628e-18	2.71282086264442e-17
TSHZ3	2.87304808414634	1.77197741119583	-0.697221925595219	5.25187784541024e-09	1.03796345009733e-08
RBM12	10.0936844585366	14.6009974528187	0.532614036803446	1.59339976632079e-13	4.67024947938054e-13
ENO1	172.030535054634	342.186107681054	0.992116526477743	9.16852075463963e-17	3.93188486208584e-16
TH	0.69468719	1.07269842532708	0.626809139415346	3.23054891566566e-12	8.34454526864991e-12
GOLM1	136.018276294634	60.6976596260104	-1.16408771894746	6.79630389571346e-19	4.06865978186336e-18
CAND2	1.56866091341463	0.918375477727083	-0.772377503499067	2.36189917392044e-20	1.98132983994078e-19
SRSF1	38.4121766012195	55.6268007406875	0.534216418814632	2.8781537902476e-12	7.4994542772177e-12
FKBP4	25.1060452519512	43.8381442817812	0.804151938011956	3.31077233328183e-14	1.03500312661941e-13
ZFYVE1	5.5929007104878	3.61725789808333	-0.62870025783973	4.09673483901757e-18	2.13285261268697e-17
DHCR7	8.9710147597561	26.4191635483896	1.55824169995455	5.87399177578049e-19	3.56435419319469e-18
FOSL1	1.82597138585366	9.80289731655833	2.42454405357204	2.34119485190662e-19	1.53932123432484e-18
THNSL1	2.49067733560976	4.00690494541667	0.685950151363166	9.68857637869609e-13	2.63750054825948e-12
PLEKHA8	1.66735643121951	2.70913474762292	0.70026960986354	1.66542069974406e-17	7.93001030696638e-17
AJUBA	1.07515458829268	4.938997863725	2.19967423583962	2.15772280414172e-26	1.1824996640613e-23
ZBTB47	5.48936631560976	3.64983890595833	-0.588806827513195	0.000138171244229402	0.000195322899924923
GLMN	2.21052878439024	3.64440515572292	0.721291834853502	5.9016200687442e-15	2.00670080101137e-14
NR3C1	5.21363779804878	2.40195960880833	-1.11807846843106	4.23616767913682e-20	3.33411314981474e-19
N4BP2L2	3.3817150502439	5.39726625309167	0.674473758167037	0.000176965841984465	0.000248588237874241
LRP8	1.00513655097561	3.21243210507292	1.67627445379331	6.30798599445089e-26	1.40668087676255e-23
SRD5A1	2.98481855121951	4.56350487966875	0.612499042090163	2.65103673614238e-13	7.57924605333014e-13
PKMYT1	2.40004015731707	7.680733171025	1.67818548610592	1.35242566758369e-20	1.24796244360481e-19
PAICS	10.2587926456098	28.3827571815167	1.46815379312712	6.07546593191425e-22	8.29487083357272e-21
MCFD2	9.97316519268293	14.2868450737792	0.518564013202405	5.09386620377354e-10	1.10017642948329e-09
FOXP3	1.19106734536585	2.1989172204	0.884538305652345	1.61548040221344e-11	3.94436638350654e-11
OASL	11.6690434304878	4.94841843021042	-1.23764689847629	2.93933452237508e-08	5.47366679323292e-08
PSMD14	6.15112461902439	12.2893883611708	0.998491005333825	4.61971867636935e-21	4.92524588763521e-20
UBE2I	7.97965866707317	13.6169255607646	0.771002066341393	3.87763409603179e-21	4.20103191942553e-20
EFNA3	3.44715263414634	11.7021906563917	1.7633015430265	2.93544034877283e-17	1.34738222526863e-16
ANKRD10	11.7231720446341	23.8658717480083	1.02558604901221	3.93523038006469e-16	1.55090964610502e-15
RPF2	4.95878978146341	10.2969606229792	1.05415858527929	1.848113402407e-19	1.2609955625101e-18
TAP1	33.5682152819512	51.3290890769417	0.612680822221283	0.000293240321850952	0.00040574514026533
RNF126	10.5667585595122	17.3024364884604	0.711442323130917	3.8819845160059e-11	9.22574650517921e-11
COL7A1	1.03784475439024	4.31542935456667	2.05591344960371	7.56456245643808e-23	1.5939188294038e-21
RFK	23.7103788212195	13.7407015387542	-0.787063049381415	3.58032809811865e-10	7.84039115430893e-10
PECR	6.3695970302439	4.01937156348542	-0.664232153023437	3.87817311975999e-14	1.20674317075322e-13
PADI1	0.90267179097561	1.40104844943333	0.634233418097922	1.60414965302274e-09	3.34062604785125e-09
HSP90B1	117.898984709268	199.637569049225	0.759831947062477	3.10824826069611e-12	8.05195774019631e-12
TSEN2	2.00302611756098	3.97631668560833	0.989251429322857	1.24424277058801e-19	8.76208856340399e-19
NFE2L1	61.6211423573171	37.4108085166604	-0.719970282351524	1.59115688537147e-20	1.43364842601147e-19
EIF2S1	9.8445830602439	15.1547243300229	0.622365597986978	2.96811451864903e-12	7.7188284275071e-12
GTPBP4	5.01571354536585	11.5973024398187	1.20926240885944	1.8547970129404e-24	1.18177066824488e-22
PLAUR	10.2064879229268	17.2830310073333	0.759869735209171	6.54658409432801e-07	1.11088516400899e-06
CSPP1	1.92024593487805	3.32480562515625	0.791978904735518	4.43880017896749e-16	1.73152030304913e-15
CDC7	1.99722779243902	3.71293032000833	0.894559352856498	1.43369366955364e-13	4.22994956970842e-13
IGF2BP2	8.75437982804878	12.5381846843625	0.518251600635115	6.46162673766123e-06	1.02315462425926e-05
STK4	5.21855676268293	8.20104387911875	0.652156684403882	1.57587169464756e-08	2.98445340047903e-08
PUF60	21.5138513717073	36.3311277508083	0.755940332395727	1.77055254278878e-13	5.17248755950085e-13
CDC20	14.9215796653659	38.2807222121396	1.35921777442068	2.05384930973074e-16	8.36545015652886e-16
CXCL17	0.860835185121951	2.28888950991458	1.41083887045726	1.66545900289162e-11	4.06268759502094e-11
SIRT6	19.9148927209756	12.6002036550167	-0.66040065615015	7.18172422806622e-13	1.96908750351488e-12
KIAA1671	9.44565204219512	5.7484638155125	-0.716473920120277	1.95117494165654e-13	5.67537406942707e-13
CLEC5A	0.712447816829268	1.58426130863333	1.15295406059631	8.53644591677146e-19	5.04272169388089e-18
ITGA2	4.64462178926829	13.1796413920542	1.50467808815199	6.53722296297404e-19	3.94000194795462e-18
PXDN	4.66090989268293	6.71564265877708	0.526913843951913	0.0123669443494807	0.0151876746577377
GTPBP10	1.95703079	3.29132389550625	0.75000155336528	2.22412068657968e-15	8.01042659123449e-15
NIPAL3	7.03776614609756	4.94558681472917	-0.508975863405595	2.44734323546729e-15	8.76718942183463e-15
KLF13	19.3786375053659	11.8523097541396	-0.709298903711433	1.24838175989338e-13	3.70362482203402e-13
FER1L4	0.870135313902439	2.803071163975	1.68769669614048	7.75941644452357e-15	2.59877326727723e-14
HLA-DOB	2.57159091585366	1.73934684302708	-0.564115510491155	3.66972111805448e-09	7.34493172170067e-09
GIMAP1	2.55066903707317	1.31266007758542	-0.958382344972944	8.03932912687345e-21	7.93846669502338e-20
MYBL2	7.86988786902439	41.2377798464021	2.38955167786704	3.4616371186708e-21	3.78095548145431e-20
SLC3A2	15.115265802439	36.5087740672833	1.27223687612015	7.98277912808892e-22	1.03197666409497e-20
AXIN2	4.4292513804878	29.0388946462292	2.71285175450485	3.11997216766337e-15	1.09855862114042e-14
PPME1	5.40613373268293	8.20103504069167	0.601208801093378	1.8905332547641e-20	1.64790455692141e-19
ARID5A	5.59623103414634	8.20607438113125	0.552236707316206	8.1758866381201e-07	1.38035789549586e-06
APEX1	47.2297037078049	80.8837345419771	0.776155125633208	5.40337602776008e-14	1.65250677146125e-13
KIF11	4.63780818268293	9.79052155575208	1.07794256429585	3.58291218991882e-15	1.24517831431464e-14
ETS2	54.0264055414634	116.234094532798	1.10529670582945	4.14475335986447e-14	1.28520973244465e-13
MRPS34	49.1724219021951	92.8432084796208	0.916946965915819	4.07644579295701e-14	1.26549523688549e-13
PKNOX2	1.2075896597561	0.832177169558333	-0.537167694345766	3.19477696686454e-24	1.7098446326659e-22
OGDH	46.9445058	33.0639360218333	-0.505697843178583	1.51762755665052e-13	4.4677352492814e-13
ALDOAP2	0.922612606341463	1.5091090622125	0.709900161886804	6.92660182559889e-05	0.000100463883389174
CDC6	2.73917524658537	8.64235749972917	1.65768334113465	4.8192800251874e-22	6.97102343102783e-21
CCDC28B	1.74968664536585	2.5063786899	0.518507838326375	1.41777647201081e-10	3.22616482916746e-10
UBE2V2	6.37979028073171	9.05005105983333	0.504416931951235	1.70042149766994e-07	3.00947614270156e-07
DDX19A	3.65320170390244	5.31612024007708	0.541212324585753	6.33399831683768e-16	2.41449850368342e-15
SLC16A1	35.7752214356098	22.4053840738958	-0.675115239304771	9.97084975664061e-07	1.67180413212846e-06
WDR7	2.15719212073171	1.49296488592083	-0.53097443532037	1.19158249044637e-18	6.82799731142288e-18
PGK1	64.3735024436585	122.385608622429	0.926895050384855	1.51498137024469e-15	5.58414620767877e-15
PTGS2	1.94370472707317	4.472534501225	1.20228353903427	0.0374276489427561	0.0437173236887016
FGFRL1	3.75216873146341	22.2151875573625	2.56574971066842	7.23283241180671e-24	2.97770146676842e-22
ZNHIT6	2.90271161170732	4.50418772742917	0.633865712524911	8.81796485712592e-15	2.92765185579019e-14
LONRF2	1.08835949243902	0.657498642695833	-0.727095345853244	3.06815612621079e-19	1.95951928251553e-18
RAB42	2.39641297829268	1.65396164183542	-0.534950775501842	7.37520006124273e-10	1.57134039521382e-09
KLF4	105.259707573902	20.0817925612437	-2.38999333249087	4.75916842038728e-24	2.23430433209761e-22
KNTC1	1.81943940682927	3.78326391054375	1.05613741290541	1.94155694796776e-19	1.30871697550673e-18
PRKAA2	1.44054453243902	0.879102180589583	-0.71251149126049	1.52722798030674e-15	5.61775206761391e-15
IFITM1	65.5569739004878	256.763199584456	1.96961727745248	3.98825889063828e-16	1.56489454418593e-15
PARP1	15.8714525778049	22.7908123007792	0.522018173756402	9.68051366009559e-10	2.0445978338134e-09
MET	5.75414863292683	25.0263073538792	2.12077104393848	1.55187885278795e-24	1.03820695251514e-22
URB2	2.39459264707317	5.16372548137708	1.10863205013538	1.79400943408141e-23	5.85459664097787e-22
PTPRF	71.2169045392683	36.5150355415396	-0.963729095153739	8.55656030410632e-16	3.20691251733733e-15
RHOF	3.01524752634146	1.66192391938958	-0.859422101049544	2.59505342437407e-16	1.04269714168544e-15
SLCO5A1	0.731453788536585	1.10787982520625	0.598962770339095	5.84581786287878e-13	1.6278260771138e-12
INPP5D	3.8506044497561	8.13447577752083	1.07896444402878	2.48607117667342e-12	6.54152061826752e-12
IFI44	3.41249090658537	6.98425426883958	1.03328088107069	1.0965156189172e-05	1.70004391438148e-05
PSMD12	7.79287571926829	12.6422322133792	0.698023506206522	2.01716254036712e-16	8.22854719210734e-16
DST	5.14789773536585	3.4611186355375	-0.572745001147323	1.72802789031277e-13	5.05377337101309e-13
ZNF367	2.52945546121951	5.00447414631458	0.98439164705366	5.34457276994436e-17	2.37182035362705e-16
CUL1	15.3484440217073	21.9910576785271	0.518824586500839	2.50107077815938e-15	8.93573484960548e-15
ABCB1	21.2921960014634	7.29012196487708	-1.54630989552599	2.34938721100482e-13	6.75291103829098e-13
CDT1	5.37683401097561	16.6312615037146	1.62906876338368	1.68512453197434e-18	9.39456926575695e-18
FBRSL1	6.02885706560976	9.95461866232708	0.72348152497251	7.23868736472613e-13	1.98267424646951e-12
USP39	10.9041918285366	17.3263246451563	0.66808280694745	6.51598991499925e-20	4.88425462536078e-19
NPHP4	1.28826751414634	1.89831568353958	0.559287721431895	3.43510678452035e-17	1.56598735185289e-16
PBXIP1	37.7709166670732	19.9923200984813	-0.917829891331607	2.81192466382683e-15	9.99297529933678e-15
PELI2	4.12744314146341	2.31613632968542	-0.833528167059392	2.3720179768302e-16	9.58839895165803e-16
PATZ1	5.01710687731707	8.87825701710833	0.82342080236368	5.6439312702672e-16	2.16377651564972e-15
TLR7	1.86436903560976	1.07327108956875	-0.796672935432632	2.88156885156293e-17	1.32492753381141e-16
PDZK1IP1	35.6448706521951	82.4196866748187	1.20929449337774	2.07887871158205e-07	3.66233010677654e-07
PRPS1	8.29605945853659	17.0339065874729	1.037911204084	7.27432334062981e-19	4.33543190635309e-18
EIF5A	115.469355785854	171.637819883944	0.571857453357528	8.93119382139172e-08	1.61923270095151e-07
NIT1	10.9136565317073	7.4520434462625	-0.55042655537967	9.59582735096202e-17	4.10198626057099e-16
TUBG1	10.5819793519512	20.3119651928583	0.940720320051135	9.77219631526865e-17	4.15745585686151e-16
NT5C3B	6.51900413487805	13.0042953121729	0.996264727984935	2.71577951910606e-13	7.75605762340215e-13
CFB	2.31785084853659	4.65716362256667	1.00666383670976	2.49153660125813e-10	5.53307215349938e-10
MVP	114.474923722439	64.3601341594833	-0.830792365214772	3.95284015393451e-16	1.55327463317603e-15
SH3BGRL	53.0204899397561	29.3769370615812	-0.851866018106517	7.18968702963878e-11	1.67446496878271e-10
ERCC6L	1.32522489829268	3.00411570026667	1.18070316365613	3.7984847049472e-21	4.13201019123525e-20
DPM2	8.79001123317073	16.9039494622875	0.943423444998063	6.03454776681164e-21	6.18714552643216e-20
DUSP1	94.8110750836585	49.9575797486938	-0.924352007598141	5.34630151564989e-11	1.2571795128189e-10
CDK10	5.8474386204878	10.8640431751083	0.893684400103499	1.10456265408321e-13	3.29521701485693e-13
CAD	4.53427705804878	12.8076727171646	1.49806389539094	3.47987338575721e-23	9.04091376726825e-22
MEST	8.16917985195122	17.3886661935604	1.08988412342199	1.62158970828638e-18	9.05923603209677e-18
TMEM9B	31.3314885595122	19.7977048546188	-0.662280125253189	3.01808098619284e-17	1.38294258887877e-16
NFASC	1.97845787097561	1.2364463445625	-0.678176709565461	2.6297945891855e-13	7.52655649268492e-13
CCDC80	10.944118012439	4.42841987244792	-1.30529177208475	7.56324882573878e-15	2.53942959318406e-14
EXOSC2	3.79120262341463	8.45305600323542	1.156817443708	4.45413162387362e-24	2.20726967138626e-22
SUSD5	1.00658421097561	0.654027566164583	-0.622044524083876	2.84922379348829e-13	8.12848920189197e-13
CP	2.59334050829268	1.17417161162292	-1.14316836432648	8.81403919902613e-21	8.54578583209925e-20
PSMB9	19.7581276121951	29.6194993679979	0.584101020485146	6.03684374630825e-05	8.79943651908182e-05
RPL37A	82.4152772870732	135.61692816559	0.718553572694204	2.79086848120439e-12	7.29332427314741e-12
FAM83H	15.4972203890244	34.8266628245146	1.16818276283028	2.24738233309627e-16	9.09832847710381e-16
MDM2	3.41998202170732	5.173289068425	0.597093066302167	0.00100402733009344	0.00133604034576332
PCNA	48.135899977561	124.054131050123	1.36578460913364	5.872618308062e-18	2.96511822497621e-17
ZWILCH	3.20700423804878	5.8657407788	0.871087056039097	1.3284312998596e-15	4.92365949920262e-15
TPD52L2	17.0029830465854	35.7563711140854	1.0724124473128	8.72449739451292e-21	8.48972910098784e-20
LARP4	5.05199028243902	8.13917810196667	0.688031253735033	1.88801270384099e-11	4.58052764775928e-11
DDX11	2.23831420463415	4.65082845005208	1.05507515608307	3.86131335988348e-19	2.42555740634934e-18
IFI6	33.0600052778049	131.679444683427	1.99387129671386	5.56725151234593e-09	1.09786035718775e-08
ZBTB16	1.81274845878049	0.9300865722875	-0.962741833856268	4.70244153350633e-19	2.91290128325531e-18
ZMYND8	7.5370572304878	12.6950415050229	0.752191859202608	4.23726323826705e-09	8.44926708316142e-09
C20orf27	10.6792476109756	25.3507221019542	1.24721683434879	1.58270065216719e-14	5.10893479517419e-14
ID3	61.6259952495122	41.2913412930271	-0.577699757701962	9.8248261045971e-08	1.77523529074287e-07
SLC25A14	2.09693670439024	3.54922594379375	0.759221104683049	6.03454776681164e-21	6.18714552643216e-20
TM4SF1	14.3839858187805	39.8356620735833	1.46959704927837	1.20748933196866e-14	3.94534975866683e-14
OGFR	9.28288354658537	16.0354335284417	0.788618433372785	2.28354763271681e-12	6.02046646812826e-12
RPS19	160.72473688	321.241940392112	0.999068270200959	3.61501300457199e-16	1.42891799117203e-15
HNF1B	7.4884806504878	5.23103067092292	-0.517577808783442	7.25345288950749e-09	1.41577242394763e-08
ARHGEF6	3.96944433463415	2.37588376524583	-0.740472807591185	3.16105827721078e-16	1.25877856396072e-15
PDLIM2	3.23365146878049	1.94909498904792	-0.730359787851727	1.08193478797027e-18	6.28038501650421e-18
RNF125	4.10250406536585	2.1883279501375	-0.906675801943123	1.60962972518399e-16	6.66775409379622e-16
NFS1	4.43641025487805	6.93359504693125	0.644210794945987	9.09797576991243e-13	2.48684199798628e-12
NAMPT	10.0434604653659	15.2008189197542	0.597892614410405	6.67482971562293e-05	9.69172236516927e-05
FERMT1	16.6521132770732	54.5737949638208	1.71250309197434	5.04742510200266e-18	2.59249703895568e-17
PLOD1	13.9328114207317	24.7435723403521	0.828567403365963	5.14174353308613e-14	1.574291269398e-13
RIOK1	5.26490727317073	9.56506328649583	0.861366391703988	3.74963456952795e-19	2.3609463783663e-18
POLR1D	9.9763194897561	24.4799350208875	1.2950201555136	4.92195258901826e-22	7.00592825968769e-21
MEF2D	15.8327080807317	9.29970385272083	-0.767651360373683	2.45886854435433e-16	9.90953648297016e-16
LGALS3	640.79225342	301.621657047237	-1.08711668625798	4.13583071050529e-18	2.14902582161401e-17
PGM1	42.051717662439	16.6155812626792	-1.33962796692645	8.52830713301283e-24	3.26024998399176e-22
MDK	41.9587806507317	68.8292259434688	0.714048532556768	0.00636299579093086	0.00793817097274171
TULP3	4.35998442731707	7.69723944844583	0.820018145774041	2.99308396337484e-19	1.91614657559595e-18
CXCL1	6.03149771609756	64.3350109302458	3.41501586612487	1.24344410102225e-19	8.76208856340399e-19
NR1H4	5.16743836487805	0.924810095954167	-2.48222022323779	2.03614953658636e-19	1.36218403997628e-18
PER3	3.49213429853659	1.69735749993958	-1.04081858294664	4.25757503682712e-15	1.46631541808872e-14
SRSF3	28.1484622168293	40.0822931409667	0.509908940311137	1.06337720572964e-11	2.62267041708066e-11
MMP7	0.0736035524390244	31.1259570712958	8.72412708406779	1.32983585522544e-23	4.56235993408113e-22
RRP1B	5.92313976170732	11.3470821928312	0.937887334946535	2.8612705876782e-20	2.34869941491622e-19
LETM1	17.6932882439024	10.3179000669917	-0.778052814849722	2.29323681143497e-13	6.59860398645159e-13
PSMD4	29.9787118463415	44.0239541065708	0.554350336289794	1.77783346338379e-16	7.30796059602922e-16
RANBP17	0.848460600731707	1.25481991741042	0.564560760785436	2.0204839090368e-14	6.42139541636874e-14
HOOK3	2.09928594902439	2.99298809971667	0.511687849474753	0.000247888852367223	0.000344240046151888
GINS3	1.67742418853659	2.92377389530208	0.801584182368034	1.23845231527435e-18	7.06630787990226e-18
JAM2	4.48382674853659	1.4893630748125	-1.59003503970214	2.54098891468643e-23	7.08300659968842e-22
SAP30	4.83813780780488	7.97687600468958	0.721371989223988	2.65180057240742e-11	6.39875413143576e-11
ITIH5	5.1197114202439	1.971255246925	-1.37694789790815	4.01534468977973e-19	2.51052859575948e-18
GPX3	43.1594114812195	9.50282982547708	-2.18324609314967	4.33686306372087e-22	6.48348913883634e-21
CCNE2	1.50908790512195	2.1620842140875	0.518745871727413	7.89549380490027e-10	1.67286947125203e-09
LDHA	86.9959434734146	139.90050752504	0.685381159923402	4.45855785161215e-11	1.05212529196773e-10
WDR54	2.3469965202439	4.76467268776667	1.02156140781982	5.87399177578049e-19	3.56435419319469e-18
TBC1D8	2.58997126707317	3.99581142524167	0.625552406613378	4.32098822610049e-09	8.59061255055343e-09
FAM162A	34.3415985153659	17.7555215106833	-0.951689459287654	2.73999469259613e-19	1.76680139696078e-18
UBA52	77.5127550821951	130.061174069646	0.746684715066998	1.49188716181625e-14	4.82743657197132e-14
IDH3A	8.81125548439024	5.43461740868333	-0.697169123644027	2.44877697940612e-18	1.32382367613955e-17
SNRPB2	12.9185718312195	24.9328371551458	0.948600472591155	1.7140772576941e-13	5.01845814178273e-13
SLC11A2	4.68014707707317	11.0594051904021	1.24064802159265	2.96467059224812e-21	3.31943870496066e-20
SPDEF	24.6804966748781	13.4239134172146	-0.878566112147337	3.8819845160059e-11	9.22574650517921e-11
C1orf21	8.7754538697561	5.01565771254375	-0.807034847541893	8.52354384371141e-17	3.66704233533308e-16
GSTA1	24.2827120409756	2.04087077508125	-3.57267281849012	1.04869333815538e-16	4.44035343813892e-16
PLAT	12.8099150434146	8.553127212275	-0.582737004874574	2.9260149139449e-10	6.47108752869137e-10
SGCE	7.61807561365854	3.05851730412083	-1.31659416911727	1.47038967451718e-16	6.14806682657496e-16
PMEPA1	8.2377464195122	35.7708968179708	2.11846466694683	1.13791181466067e-14	3.7271138507123e-14
GRB10	2.62883245414634	4.66997653364167	0.828993104250417	1.53717951892185e-12	4.1011888261564e-12
TUBA1A	43.9740453548781	22.1882330503021	-0.986857474402595	0.000406516572892326	0.00055558649083752
EGLN3	13.8616230702439	8.268948098175	-0.745320474474133	1.68068810018657e-06	2.77967945370783e-06
PLCG1	4.77127772341463	9.99359530362292	1.06662813227694	1.96882078265733e-15	7.11968164106894e-15
PDZK1	2.69376690878049	0.990972518070833	-1.44270806617625	0.000187951278072169	0.000263190800691326
RNASEL	5.18227946536585	2.73500397164583	-0.922043889958972	6.41759807569187e-21	6.52984503823249e-20
TSR1	5.34296376878049	9.41310187518125	0.817029974754968	7.85132491049401e-17	3.39420766728303e-16
ITM2A	13.611844857561	3.9971687032875	-1.76781224413578	1.9787710860599e-23	6.37974870638108e-22
TTLL4	2.57763182365854	5.30416820827917	1.04108031669928	1.35735807322465e-24	9.81700055121396e-23
SLC15A4	3.43930837195122	5.13222519598958	0.577466000377814	9.26872464695672e-19	5.4392778849246e-18
TCEA3	39.5542501146341	15.5973809808292	-1.34252892031205	9.66262660057653e-21	9.16923303787891e-20
KRT19	532.353503566341	353.611314189396	-0.590220133819374	1.46108721585041e-08	2.77508847325601e-08
MED10	9.61101772317073	15.0003778525708	0.642237728943258	1.91799090892293e-15	6.94525530754771e-15
MYC	20.0208673058537	94.8011810882917	2.24340055995759	1.05480909865783e-22	2.07228722272588e-21
HSPD1	52.123690514878	153.985445648206	1.56278285732586	3.4260843155904e-21	3.75745968381964e-20
C1QBP	38.3489964765854	69.8268650186792	0.864593376709363	2.02606613212898e-09	4.16737353541672e-09
SPDL1	2.10593231902439	3.89754375282083	0.888106146919026	2.9641021687069e-18	1.58006721184455e-17
TEK	3.5708039902439	2.0504297757375	-0.800322608916245	1.66889643523701e-16	6.88130487009898e-16
POLE	3.29064482536585	4.78350569424167	0.53969799761849	1.68034777647019e-10	3.80102337264094e-10
PSMA3	18.6554032636585	28.0304760189	0.587402698259172	5.42436311699202e-11	1.27441577709136e-10
TELO2	6.95133636756098	14.0946791232146	1.01978837200105	2.04158199674714e-18	1.1264481285145e-17
NOL11	7.94784803658537	12.7152313379542	0.677921516790919	2.0204839090368e-14	6.42139541636874e-14
GMPR	2.79079197609756	5.83490160354583	1.06403373653266	0.00155604122601438	0.0020331866800852
FKBP5	9.69867164073171	5.35746178546042	-0.856237510715613	1.90824928908914e-09	3.93108167636839e-09
POP7	18.7181323229268	35.7674691410104	0.934211547352651	1.72471535646149e-19	1.18342007535665e-18
HPSE	4.74698077634146	2.9815540431875	-0.670945720288379	6.40622110759691e-11	1.49720940470999e-10
SRSF7	20.0354609343902	33.5149409210167	0.742248690023713	5.29217567264099e-18	2.69749754285472e-17
CDCA5	4.25646276268293	12.6002714712542	1.56572790244113	7.81708883414559e-22	1.01546260777542e-20
SEC61G	21.3780937180488	31.2179676888437	0.546243406077158	7.52767147935908e-10	1.6012757455298e-09
FBLN5	7.48347959073171	3.54500546581875	-1.07792138362637	7.90276853910969e-16	2.97437533201934e-15
BID	6.35531864097561	13.6714809199542	1.10513316124008	2.38588768014218e-20	1.9951985725189e-19
SCGN	11.134828552439	1.1277201920125	-3.30359828627767	2.72794220793966e-26	1.1824996640613e-23
XPO5	4.05916599073171	9.88877452788125	1.28460840813584	3.99081526778533e-25	4.50029525782267e-23
PAIP1	10.5129529231707	15.5466131389146	0.564432363981714	1.95117494165654e-13	5.67537406942707e-13
SLC1A1	15.7648255587805	5.12096082419375	-1.62222277887939	1.58077944201266e-16	6.5685804143259e-16
HLF	2.3345892202439	0.947218325302083	-1.30139982728322	3.45701070455865e-16	1.37051268820725e-15
VBP1	16.8676446168293	24.7103653848271	0.550857812513518	4.23726323826705e-09	8.44926708316142e-09
GPALPP1	2.11885007121951	3.71765781922917	0.811112480852663	1.46695766380112e-12	3.92165705128052e-12
HNRNPH1	17.4674581302439	27.0855383838792	0.632853085677383	2.48570985122378e-13	7.12179824611867e-13
LDLR	12.8650795887805	19.0210906269	0.564139587268844	8.22124915903807e-07	1.38626734401927e-06
BIK	11.9402512470732	23.3692054889729	0.9687754917653	3.1941790864592e-07	5.56848419242008e-07
PEG3	1.40445538731707	0.799825645279167	-0.812253352842079	7.12846976884565e-20	5.313589164744e-19
OSER1	16.6242731656098	33.7791461476417	1.02284159534813	3.76532179520653e-12	9.66986672166283e-12
GABRP	0.83921463	2.91961052922708	1.79866419532663	0.000113863972481198	0.000161988298968467
ORMDL1	5.80464700780488	8.44206002690625	0.540386750966168	1.87407049330025e-11	4.550828167034e-11
PSMB5	39.9876727070732	65.1580340941875	0.704387758098277	3.37259958082963e-15	1.17974855925491e-14
VLDLR	2.22617893609756	1.44217184864583	-0.62632647265731	2.84547417466489e-10	6.29817112605727e-10
ZNF703	31.2887959097561	70.1188354763083	1.1641558959695	2.14986536955326e-13	6.19939625961694e-13
PDK2	10.2034926629268	5.53548452633125	-0.882281564150162	2.48446475402029e-17	1.15424091697193e-16
ZNF48	3.59762670317073	5.24145764193958	0.542922581529205	3.09706252632703e-14	9.71598982467894e-14
MARCKSL1	95.0391194290244	192.970958368779	1.02179036771483	5.34251343278628e-18	2.71282086264442e-17
HAUS2	4.08987275243902	6.10574713647292	0.57811188545847	2.24850509418643e-12	5.93392468643283e-12
SCNN1B	30.7053330890244	2.17234869146875	-3.82116165441887	2.26593498998575e-24	1.34747600737819e-22
ODC1	31.4471414309756	79.3939359811896	1.33609993917428	2.16236092351458e-18	1.18091384312755e-17
CCDC86	7.42926633658537	19.3396608488667	1.38027084288924	2.90398186034064e-21	3.26514935221494e-20
NAT10	8.12127390048781	18.2588400090479	1.16881716230931	1.1739465509848e-22	2.16851075977136e-21
SHISA2	0.874772318780488	2.27144622755208	1.37663167885678	2.05006534721224e-20	1.76397905760127e-19
ADAM9	14.9792187756098	22.7956844975562	0.605798346773783	3.5062298244324e-05	5.20103714533321e-05
TCF19	5.85450260365854	9.65295653841667	0.721424278212878	2.04906078050822e-12	5.43437725335976e-12
POLR1E	5.60612095195122	11.0603082367708	0.980316816278494	3.1919273907845e-22	5.08428434389245e-21
CAMK1D	8.76916069804878	4.97057004382708	-0.819027453001531	3.38220600735097e-12	8.70267622660692e-12
GABARAP	27.2698294670732	13.5201593665187	-1.01219352109618	7.41882089067659e-20	5.5146568620696e-19
ANXA5	40.7938677078049	59.5783661112646	0.54643626239041	8.98086810654197e-07	1.51054701779424e-06
MARCKS	79.206077974878	38.5493101436771	-1.03890609878497	1.13797901494424e-19	8.09902086167762e-19
GNA13	24.148661964878	13.7422596127229	-0.813324010897382	9.14513198057996e-20	6.68644075957158e-19
TSTA3	19.1812907004878	51.1484869779875	1.41499176235116	5.96657761109248e-17	2.61746912906286e-16
PRC1	4.92910014536585	11.7317264031792	1.25101913345757	1.62378647505448e-20	1.45326174155378e-19
TUBB	108.688090829512	179.68299569905	0.725260015799886	1.09064427245572e-14	3.58545954925247e-14
CALM1	87.3457629282927	53.0587989795208	-0.719145701285726	1.04357498138492e-22	2.06859751865633e-21
VPS13D	4.88888958121951	3.45288993466875	-0.501702474345049	3.29278236619904e-13	9.3440992703591e-13
GAS2	0.855199168292683	1.45900572122292	0.770653185423753	5.03269939336525e-12	1.27533309389684e-11
TMEM140	13.62918326	6.53498392822708	-1.06044351699385	3.35605875900584e-21	3.71107985086761e-20
SMS	25.0878313670732	47.8050346769896	0.930174799112491	2.14175214836497e-18	1.1720508689212e-17
HSF1	13.2872111273171	23.6534835650854	0.832014345059124	2.34326895570873e-15	8.41689627580747e-15
B3GNT5	7.23667279073171	4.60580899812083	-0.651871956879173	1.09575014940997e-11	2.69754130618315e-11
FGF3	0.62522742	0.898243365320833	0.522725323494444	7.33607537552043e-09	1.43085551784932e-08
KRT15	1.02976998609756	1.94228362788958	0.915431763329569	1.39436697379045e-14	4.52830827896025e-14
RPN2	80.8015954982927	183.381789839871	1.18239469803866	1.6345564304723e-22	2.87767961048939e-21
GRAMD1C	2.58112047439024	1.48790485698125	-0.794715203839297	1.54172844270241e-15	5.65934885140144e-15
MFNG	5.58310314463415	3.72249767199375	-0.584796262766176	7.82592544404171e-15	2.61777206103195e-14
POLD1	5.09106371121951	10.1896563811208	1.00106637611636	4.65634793499857e-17	2.08367676823682e-16
UAP1	33.9257339009756	21.5151572914125	-0.657026637717628	8.25965704922616e-16	3.10433177861365e-15
INHBB	1.25844994560976	3.60583241620625	1.51868451301518	2.13671948744369e-09	4.37814804624756e-09
SMTN	27.7214633636585	10.83070147695	-1.35587673097417	0.0426594755554228	0.0493757597691658
EIF1AX	14.1712934617073	24.7558541686812	0.804798284578935	7.22574269658287e-10	1.54318335642903e-09
AMPD2	4.22399562121951	8.85484283611667	1.06785836179209	6.60845920166027e-22	8.84211841182144e-21
PJA2	29.0119676273171	13.4943123892812	-1.10429667891239	7.16885642133536e-23	1.54708546641076e-21
SOCS2	3.54244821	2.12197439893542	-0.739339510717022	9.58676744904306e-18	4.70719076947509e-17
SLC19A1	2.46739111121951	4.36484230232292	0.822943113260556	7.7657700794105e-14	2.34022530771425e-13
FOXD1	0.765300822195122	1.75217990733333	1.19505205839614	4.88355960426016e-07	8.36110396737056e-07
PDGFB	3.21274814121951	4.75453051960833	0.565495003699365	6.83368295921502e-06	1.077603747723e-05
LAMP1	48.1330524826829	68.707714538025	0.513444176228242	1.4062069223241e-06	2.34018017670354e-06
FMO5	10.9145952278049	3.27649714365208	-1.73603244924473	5.22648405278202e-21	5.52809143290304e-20
UHRF1	2.00057106073171	5.9295828353625	1.56751873580354	6.50754466870045e-23	1.42739258470839e-21
CARS2	3.78488409878049	7.83738906965625	1.05012399567503	1.74328672763166e-20	1.53455107998103e-19
PDCD2L	3.02879403682927	8.59402889454583	1.50459115195877	1.01639593962362e-23	3.77760490893445e-22
PKM	64.0075201512195	142.956747803513	1.15926539891216	1.47291722688268e-18	8.28051785533204e-18
FANCL	4.61414210658537	7.58594681691458	0.717266820409676	1.30533356964022e-15	4.8447609325343e-15
RGCC	6.46519672121951	12.5697083460729	0.959185001668183	3.5806698085675e-07	6.19384124610642e-07
SERPINE1	3.47191036804878	15.8784075546417	2.19326462356435	2.46869780948644e-15	8.83186542538197e-15
FAM216A	1.5450616195122	2.56061241306667	0.728824519771201	2.56400026186546e-12	6.72673009877644e-12
RXRA	13.5126525604878	7.41458273142083	-0.865873496464219	1.74182888039761e-19	1.192105903822e-18
OSBPL10	2.01705567926829	3.0962373214875	0.618265146931636	5.4446110621975e-18	2.7594278792501e-17
XRCC5	41.0330378	60.9798015852896	0.57154549088119	7.62823489070991e-16	2.88321420445476e-15
TFAP2C	1.29808683268293	2.02296078100625	0.640081458245245	0.00023068174483622	0.000320677583990506
SPHK1	1.42086034073171	3.95312006483125	1.47622701749697	2.07877037002826e-11	5.03419865176075e-11
CSE1L	13.295198695122	48.0362697340021	1.8532187843674	2.95774253617723e-24	1.61528959730822e-22
PRDX6	181.551474997317	70.9005587110354	-1.35650974986451	4.24627769847777e-22	6.3837298433295e-21
KCNJ14	0.86359356195122	1.33239457753542	0.625596994490466	1.36341533285865e-22	2.43233295381983e-21
TRAPPC2L	6.42711927634146	10.002102927175	0.638059204676845	5.99397564128665e-12	1.5103464045276e-11
BCL2	4.00477000853659	1.90780289406458	-1.06980726589255	3.00919438603716e-20	2.44760005381016e-19
CD1D	3.82579466658537	1.70828445479792	-1.16321122001461	7.48364069515958e-21	7.44469237927399e-20
NUSAP1	7.59904010487805	18.4248139234521	1.27776095236934	2.08253320190383e-17	9.75982285165438e-17
ANGPT2	1.07821043390244	1.95415110983958	0.8579032559933	7.43580465607824e-18	3.69169077173755e-17
CNN1	233.58710636	15.0914546470063	-3.95215686461954	4.42038206794537e-16	1.72685290712727e-15
AREG	11.8210393765854	57.4485739900771	2.28091419071997	2.27974235618743e-11	5.5159046520412e-11
GLO1	30.9284970858537	62.1474105066729	1.00675754983641	2.81192466382683e-15	9.99297529933678e-15
DUSP4	1.09510502780488	8.16425120844792	2.89825133335248	9.91807763357432e-19	5.80760957274505e-18
TP53TG1	19.8713930646341	11.2110568743854	-0.825770726409678	3.22986606406289e-15	1.13278133518117e-14
GIMAP7	12.0909767860976	4.34637683524375	-1.47604563122145	1.02727158663541e-20	9.61181386656069e-20
UBA6	3.13235930512195	5.31018702084792	0.761512962503145	2.17913489563077e-14	6.89286640745619e-14
CA2	606.317536003171	21.5967622883229	-4.81118659899953	5.01026269767854e-24	2.24298034077779e-22
DLGAP4	7.1048713904878	12.5096042782938	0.816155713097097	7.23396238466817e-16	2.73805987855333e-15
PPA1	23.6887618409756	63.5855492673979	1.42449613543791	2.90170448572474e-22	4.70603709321176e-21
WDR74	4.07892194243902	9.48061828776042	1.21679325014331	1.27902872493197e-23	4.49389957037732e-22
ITGB3	2.06736447	1.22087506438125	-0.75987718109536	2.32248943911372e-08	4.35527802317331e-08
ALPK3	1.16155134609756	2.71234877100625	1.22348977173685	5.60959867248632e-05	8.21635798991428e-05
COL5A3	1.86885804829268	3.86569562106458	1.0485710550895	1.11321844491237e-10	2.54830843334945e-10
WDR77	7.23237556292683	20.4157723226896	1.49714264422173	5.65758883374774e-23	1.29399211274435e-21
COL18A1	8.10861963170732	14.5883303880833	0.847286534756543	1.63501974520897e-05	2.49447710272475e-05
PES1	11.8236459485366	23.8410628167396	1.01177357682938	2.00897655923938e-20	1.7342004104918e-19
FERMT2	7.65046418658537	3.23355357192083	-1.24242677253389	3.7597467988097e-08	6.94826134918146e-08
CDCA4	4.29937009	11.7355292386396	1.44868569668505	6.36899673489834e-23	1.40854836880892e-21
ILF3	16.319679712439	28.4014268518771	0.799350667257582	6.01531791882241e-20	4.58603725093127e-19
CAMK2D	12.7778671634146	7.90301454024167	-0.693172079200695	1.92824819237077e-16	7.88989627337031e-16
AQP1	33.4821041919512	17.7220381017146	-0.917845668454707	7.29397971493106e-11	1.69433070461419e-10
MTHFD1	6.99847966902439	12.0929050005083	0.789047401536582	3.71329352731383e-16	1.46560080812564e-15
HPRT1	15.3122553773171	29.4603660459104	0.944088559653166	3.49124236880875e-15	1.21806578604071e-14
CLU	41.1331013490244	9.03625458087292	-2.18650303024196	1.33874130873115e-20	1.2396095993649e-19
RPA3	5.80626370487805	9.9977947738	0.783999816132303	3.17556474767126e-14	9.95059867068887e-14
TMEM156	1.46147531487805	0.926370626166667	-0.657764047983725	4.28466214719021e-14	1.32552091397468e-13
CBR3	3.05003147878049	4.37224982075208	0.519551703264269	0.0150470135217331	0.0183610616434828
TAB2	19.0779697097561	13.0468793630979	-0.548202872009324	3.79682542177481e-18	1.98443453684949e-17
ELOVL6	8.94204618853658	5.50487174586875	-0.699896046037283	6.41724458808163e-12	1.61244568241375e-11
SLC6A8	41.4145110726829	21.4833727977896	-0.94691584865656	1.72850223069069e-10	3.90335187285087e-10
IER3	50.4367870704878	131.17797248061	1.37897720069138	8.94630605136961e-12	2.22493633768263e-11
KLF7	2.07267644658537	3.27494850201875	0.659977297379305	1.0304730279805e-06	1.72670370875129e-06
MMP1	1.23110665512195	62.7455168133479	5.67148472361619	1.01905128898193e-18	5.95242210902467e-18
FN1	36.4743796765854	64.4021312094083	0.820224988816318	0.0370319485507905	0.0432929201930604
CTHRC1	1.3983314397561	19.0297252881146	3.76647647370496	3.77366909079433e-24	1.94198817057031e-22
CTSH	10.5276250997561	24.0040793223292	1.18909958326448	3.93976470237178e-15	1.36388232128679e-14
HDAC9	1.45756239170732	0.964899216716667	-0.595107473527132	6.38708886637917e-20	4.82820616000866e-19
SYP	2.58877446682927	1.3933758721	-0.8936847968975	3.36538943499444e-22	5.29751889885007e-21
SLC25A29	2.02424361390244	4.50098515056875	1.15285787895308	1.27479516860229e-18	7.24278528912893e-18
CANX	83.7205033763415	121.101309202365	0.532561570754334	7.56122690902903e-11	1.75488666162721e-10
CEP55	4.03659116560976	13.3054613077083	1.72080915010184	1.2781361163998e-21	1.5689413979293e-20
HNRNPA1	77.9127217919512	142.887810635373	0.874952029718111	1.86643952531138e-19	1.26445371385652e-18
SYNPO	18.460372282439	6.54392674060625	-1.49620314500923	1.45820739930244e-23	4.93944683611814e-22
CD44	11.624000805122	35.0108497849042	1.59069537133976	8.06803830742364e-23	1.67364887679579e-21
MAPK7	6.08823490658537	4.01284563780208	-0.601398363405783	3.29175038618404e-18	1.73400079398199e-17
NUP43	5.42810566463415	10.9056651912438	1.00655705992778	2.24933824537752e-22	3.78567870731462e-21
AZIN1	18.6443315839024	32.2986424131542	0.792736450254516	1.82650490859355e-14	5.83957841743888e-14
TMSB10	1790.74093451927	2781.74130615928	0.63543162113878	1.77329195415436e-09	3.67854982117602e-09
IPO4	1.4345817895122	2.34798804126042	0.710794838029959	2.48634160877347e-21	2.84335476285376e-20
B4GALT2	10.0357564395122	15.7485549318708	0.650070091625778	2.23840527035668e-13	6.44776372817489e-13
CA9	0.104636971463415	31.1535554974937	8.21786032429466	8.55603492826978e-21	8.3561859372445e-20
FOS	128.78994350878	86.4862588884521	-0.574477108042868	0.000254244151922375	0.000352882443228359
CBX3	18.8788973960976	50.0731471564729	1.40726262542003	3.53521325520204e-20	2.79888481388185e-19
PHF5A	17.6147343717073	26.5887161085917	0.594031396038053	1.53350505543033e-11	3.75105989792647e-11
RIOK3	34.2043980858537	13.5006219934875	-1.34115596643748	6.47102488977037e-22	8.70174000252538e-21
RANBP2	6.90338890829268	9.99260165694167	0.533555582549129	4.04522885036821e-06	6.49761848954702e-06
FAM91A1	5.66236461658537	10.5747807342896	0.901151192902655	7.2470790677339e-15	2.43632959613768e-14
NUP205	5.88705782512195	11.5430602686417	0.971407054985022	6.28731559229405e-21	6.4217009637324e-20
NEBL	1.74117733609756	8.05224962028542	2.20932874996646	2.40666209478487e-23	7.00024757135251e-22
TAPBPL	22.1485663817073	15.4123673509375	-0.523124842066439	1.48906333043408e-08	2.82605210797276e-08
NNMT	6.95334764609756	12.8950852789479	0.891041687338725	0.000360871469841809	0.000495226693998298
LAMB1	17.0215631902439	24.2211189616812	0.508901981587978	0.000340594236263471	0.000468120275419131
CARD16	7.46247576853659	4.86801593815208	-0.616320450276367	1.57583692132283e-07	2.80195322356139e-07
GYPC	8.24742708853659	3.359505507225	-1.29569522341304	1.5624339940148e-19	1.0831796290113e-18
EVI2B	10.0037455017073	4.78282132440417	-1.06460645894598	6.48464980684312e-15	2.19102561655457e-14
WDR90	2.08367769829268	5.44710245379583	1.38635686300092	5.49741046662517e-20	4.23950155869999e-19
GNPDA1	8.33417472097561	17.4976124471792	1.07004682874496	2.70109074358422e-21	3.07579524673675e-20
LRRC42	8.63047190268293	12.5914881881021	0.544937453961384	8.23493709305911e-12	2.05183348799126e-11
PUS1	3.19011515268293	9.02303469334167	1.50000423140976	2.40666209478487e-23	7.00024757135251e-22
DAPL1	0.89259718195122	1.33262765601458	0.578192582343555	0.000622545875216866	0.000841805337079501
LSG1	7.43607143292683	11.3747584592208	0.613223375930588	1.157583872604e-18	6.6760656101041e-18
SCARA3	5.73488396756098	2.50997421958125	-1.1920917507978	1.92824819237077e-16	7.88989627337031e-16
SPARC	54.6174127192683	186.722702974327	1.77346447163384	2.11542187995524e-13	6.11324940686849e-13
KCNMB1	8.18459292780488	1.60251137972708	-2.35257606230248	4.92046299540346e-17	2.19452649594994e-16
NTMT1	4.42747959097561	10.3130703020729	1.21991633928047	4.97101606907271e-23	1.16688061410865e-21
ASPH	6.30061775341463	12.2011723667562	0.953454585988987	1.22819208192143e-13	3.6477713776046e-13
CDC25B	7.06795444926829	38.7405434738167	2.45447954569007	1.0378879825447e-24	8.16878894496946e-23
TNFRSF13B	1.81533160512195	0.851899714289583	-1.09147759683265	1.06866829871514e-22	2.07228722272588e-21
CXCL13	13.4824230273171	5.4263210936625	-1.31303347298805	3.49985717921518e-07	6.07380335626219e-07
GDPD3	22.0307255214634	5.62543434800625	-1.96948060868644	1.42290452920179e-22	2.52165067559205e-21
HSPH1	7.51528346634146	24.7888900567229	1.72179424820532	3.55100623673906e-16	1.40569418483931e-15
VRK1	5.04865682512195	8.8279645137	0.806181214651681	2.12996020251023e-12	5.6377581621339e-12
UCHL5	4.65173212853658	6.63874473394375	0.513142458774918	1.07876346509814e-09	2.26947408223477e-09
PFKFB3	7.14772354121951	12.1254631306458	0.762484111732377	6.17898401689725e-11	1.44669375265642e-10
NEDD4L	9.04385107487805	4.48425779567292	-1.01206801574214	1.31877029304816e-21	1.61142890602597e-20
BUB1	2.66811247512195	7.40063846037708	1.47183025376597	7.18767942041424e-22	9.47499021134409e-21
DOCK2	2.71829048487805	1.69648922376667	-0.680147369205494	9.16982228791241e-13	2.50137048343054e-12
SH3GL1	17.3446151958537	25.8074043377896	0.573297211424613	4.3204318069503e-14	1.33504336205531e-13
RAB1B	111.518182355366	72.3295761473875	-0.624621349317403	1.60748599279382e-21	1.92898319135258e-20
SLC22A5	6.64990806121951	2.44011921978333	-1.4463827577043	3.19670315400664e-20	2.58440412088271e-19
KTN1	15.6974107529268	10.7948376467562	-0.540185064407397	1.25859854928495e-13	3.72980035203381e-13
AGFG1	6.76907601804878	9.64549722590833	0.510896692488382	3.36642668189961e-14	1.05117360569001e-13
C15orf48	392.383663059756	77.2054582892583	-2.34549022383116	1.15870860242566e-23	4.13427229345475e-22
PRDX2	76.5512554765854	112.402735895044	0.554179207434545	1.74977421498087e-09	3.63258013909139e-09
ID2	50.6079697087805	33.9255084355208	-0.576994160229814	1.44106991040678e-09	3.01273678144417e-09
ZNF581	8.17954364317073	14.8430445461833	0.859694783147605	1.70748876057035e-14	5.49848366219766e-14
PSMA5	15.611709615122	23.2096631725271	0.572097052537225	4.91903892450812e-12	1.24889451252218e-11
HSPA2	12.4613265534146	5.11527508611875	-1.28457392512109	3.55225594529018e-18	1.86388959011697e-17
NEFL	1.98291742097561	0.84681246179375	-1.2275101919835	4.72417785620262e-22	6.9081420454635e-21
IL1A	0.752507792439024	2.08540444839792	1.47054878398932	1.71225425273491e-15	6.2424964309518e-15
BHLHE41	8.90243470560976	5.07551614794792	-0.810645406528767	3.55613147896914e-11	8.4966141408227e-11
TFAP2A	0.792797575121951	1.63100093104583	1.04073315063582	7.36488460762296e-17	3.19423520421378e-16
SPP1	1.89623860512195	75.6647012784437	5.31840800204384	2.26437846853492e-15	8.14445804005302e-15
TUBB6	14.544994667561	7.61890682120625	-0.932866851142829	9.79070125874573e-05	0.00014018146906583
AXIN1	7.79753683731707	11.45462505925	0.554839867774605	6.13450280861306e-09	1.2052811685645e-08
IRAK1	25.6502938680488	60.3353849413437	1.23402899437041	1.62378647505448e-20	1.45326174155378e-19
TOP2A	8.5368929702439	27.0306969735521	1.66281571458286	2.34119485190662e-19	1.53932123432484e-18
DHX35	3.26782076365854	4.92081986850208	0.590569850717909	3.15915397680178e-10	6.96367054524017e-10
SPG21	16.0501788565854	24.2287464771208	0.594130391756709	3.6984164295406e-17	1.6661552803789e-16
MMRN2	4.95809173121951	3.0774904297625	-0.68803059313736	2.12029118780441e-10	4.74009959779833e-10
ASXL1	4.91702055146341	9.60215527683333	0.965573880921053	1.81116317177704e-17	8.56302587928509e-17
CDC34	22.7194067339024	38.1223429937896	0.746711627199888	2.9364589709449e-15	1.03941325479478e-14
FOXO4	12.2917810368293	7.38803905359792	-0.734430574788251	1.02770025481177e-14	3.39941394545896e-14
DBF4	2.73011683292683	5.7664810455125	1.07872850157024	8.01532524160213e-19	4.7453562713556e-18
NDC1	7.45141217292683	13.1001948397729	0.814002496647716	7.63915850055552e-14	2.30726728526936e-13
RPS27A	120.244141004634	181.277874295125	0.592236249808647	2.30531164842648e-11	5.57273168129111e-11
ENPP1	3.10227724682927	1.78815010474167	-0.794859776661843	7.75269454061912e-12	1.9352808386844e-11
USP31	1.35789720707317	2.17957521328125	0.682672717815703	5.49741046662517e-20	4.23950155869999e-19
