# Supplementary material for: Hypoxia Constructing the Prognostic Model of Colorectal Adenocarcinoma and Related to the Immune Microenvironment
Source: Front Cell Dev Biol. 2021 Apr 20;9:665364. doi: 10.3389/fcell.2021.665364 (PMC8093637; doi:10.3389/fcell.2021.665364)
Supplement: Supplementary file 1 [file Data_Sheet_1.ZIP › Supplementary files/Supplementary file 3 - 04.train.txt]

id	futime	fustat	IKZF1	TMEM54	NOVA1	GDF15	MRTO4	SHCBP1	FANCI	CDC42EP1	NEDD4	PHC2	C1orf112	TRIP13	MST1	LPCAT3	GTPBP3	CEP250	URB1	CEMIP	ANKRD35	RRP1	ELAVL1	CBFB	TEX10	GALNT16	UMPS	ANK3	AXL	ALDH1A1	GNAI1	MRPS12	STXBP1	STIL	DPCD	SDF2L1	NEK6	NTAN1	FBXO32	PRKCB	SCN4B	EPS8L1	FJX1	LTBP2	GPC4	INHBA	PTPRU	ZSCAN18	LOX
TCGA-AA-A00R	0.0821917808219178	0	3.39623621	111.31634012	0.53703658	22.06109021	41.35051981	7.058465	13.36202255	156.66792252	2.57242667	28.02463933	2.78131902	11.98209907	4.11034939	3.96423522	9.1720614	4.03960729	5.58194844	1.37436748	1.19243406	22.89860232	23.83823353	17.42164775	5.06540817	0.94752518	9.67022052	2.24553641	6.77585038	36.98345501	1.49495856	33.7369846	3.98683665	6.23499347	13.45753928	89.28513049	12.33633321	7.29234618	2.33449921	2.55084106	0.64648269	4.58832117	1.99262856	2.94454204	17.44233167	3.15175355	11.98896287	0.99402576	2.98935874
TCGA-G4-6303	5.48767123287671	1	1.3089457	41.4881041	0.5962254	38.8579365	15.8295643	3.0492486	8.5667115	14.8562272	4.6235756	17.0129931	3.0038555	7.7928984	4.0201473	4.8242551	5.4479745	7.4513588	12.0013649	19.764926	0.9797604	12.0823136	11.0764094	16.4711105	3.9968356	0.8671888	7.0390581	2.6766066	6.259987	2.9359652	2.0323185	15.6067763	5.5294033	2.9148045	5.14929	20.1167968	13.0536005	3.0072554	10.4079902	1.1342993	0.963468	5.1813256	4.6802699	10.1799755	23.7755363	7.9388178	14.9414009	1.9071786	3.634138
TCGA-AA-3494	0.0849315068493151	0	1.0996646	121.6344716	0.5088327	62.2286043	27.3328051	2.967483	4.4656938	69.8646253	2.2487786	23.5696649	2.3707081	4.831249	1.5619924	8.3151424	5.5409199	5.2486293	5.1253533	13.0077686	0.8999658	14.912669	13.8562892	8.5088096	4.3596044	0.78966	7.4002075	1.3283911	3.8554046	13.2040193	5.6150493	30.1574964	7.2236595	4.6323687	7.8854812	42.9580425	23.594507	6.1581601	9.1725374	1.0527339	0.7978942	6.6083751	4.9945219	2.7864354	12.7236691	2.375207	1.3829167	1.0942143	2.1427528
TCGA-AA-3681	0.498630136986301	0	1.9895308	158.9115221	0.5598677	91.6259922	21.7969598	3.6663958	19.4733772	56.0294226	2.8970534	27.2105335	2.3246689	12.866392	1.258162	4.5580967	5.1392325	3.3342157	5.2682465	54.4305192	0.9047905	10.6832075	14.7473707	18.3216054	4.5677317	0.8176209	5.6102386	1.4937411	5.4889825	12.2732173	1.8895671	36.6569203	11.9710691	5.0651434	10.9983572	45.3073301	20.6922655	4.9545794	2.5766986	1.6544695	0.8509394	10.3299367	2.5839123	4.4036999	10.6594303	3.4300352	1.2418703	0.953813	3.5969557
TCGA-CA-5255	0.254794520547945	0	0.7725286	124.3602922	0.5131385	553.0749728	18.5178286	3.9263426	5.4867438	74.1904062	2.4373649	27.6082702	1.924309	8.3428305	1.4310406	7.2787312	4.6150561	2.6820589	4.5502252	46.8530376	0.832026	12.3327198	11.9207863	10.8680728	4.772441	0.762681	5.8924158	1.396161	1.6447637	19.0855776	4.9560401	26.8671639	4.9511295	2.2034817	15.9957463	27.8652098	17.9932749	3.776477	1.9967897	0.7817608	0.8396524	15.4034589	2.0676586	1.5148272	9.6280011	2.2505176	7.8803747	0.8907942	1.1736814
TCGA-F4-6460	1.11506849315068	0	1.68985657	73.36532615	0.8546111	49.04204253	16.35993576	3.30368336	6.45891519	29.30084076	4.08875746	21.57152807	2.36929515	6.70577279	2.62809678	5.68421155	5.7793659	5.07056488	3.61341496	6.87840584	1.43805853	9.27169039	14.27993841	22.15985948	4.22620238	0.99469895	4.08382707	1.50400927	8.82361674	131.62145095	3.54526306	20.38433039	5.53273411	2.54948857	7.53744698	22.43506835	14.09578534	3.40067998	14.42558874	1.73639639	1.64323904	5.16851198	2.0870309	8.41931323	17.19281111	6.66100258	2.80685302	2.4743489	2.94688713
TCGA-A6-6650	0.761643835616438	0	1.28539794	97.46622197	0.49742702	138.07030961	22.62596955	5.91978556	10.90866761	7.8269503	7.28179776	14.30973718	3.9818532	16.72076835	2.52015745	4.66345582	3.84635931	7.95862442	10.01854841	3.91814292	0.79084278	9.06875138	7.57891451	37.89741332	7.84520495	0.79024835	11.69572134	1.95596113	3.70743241	6.3463011	2.69710834	23.91994613	1.98887951	8.5263666	6.26664059	8.33252727	15.68115082	4.3780581	3.30419501	1.12588003	1.0141111	6.13884819	1.38687419	4.44163402	11.9752587	5.03421386	1.05680833	2.56412316	1.71067303
TCGA-AA-3660	6.50684931506849	0	1.2136957	168.1895216	0.5418164	34.9481948	27.603337	3.9143923	8.5003608	61.2894551	3.4092858	22.2973687	2.6873376	8.9389522	1.6588679	6.0491118	5.364292	2.6288968	3.3150115	28.542737	0.9039048	7.3271124	12.8556603	14.5862783	6.0893009	0.795578	9.2363737	1.5026392	3.9785745	4.9727174	1.8647332	25.4561165	7.1492926	5.9433999	9.5820259	20.3222816	32.4389407	4.8046148	6.0069085	1.0145748	0.8445451	5.4041245	1.7442177	4.0363452	13.331648	3.191439	1.7882998	3.2893187	2.8568144
TCGA-AA-3664	4.5013698630137	0	1.2928137	62.7279707	0.5111517	267.0230312	16.1260281	6.8002652	13.6623751	47.7434545	3.3238231	16.8992419	4.2269435	6.3221005	1.68959	4.840338	6.4076682	6.1216371	5.0633122	10.0843557	0.8410679	10.463224	16.2270323	24.0694615	5.6253393	0.7734658	7.486366	1.9734548	3.7951967	30.5764423	3.8194376	20.2578082	10.3507082	9.1720884	8.5647717	28.3598688	12.7576106	4.4420138	4.9692325	1.1241466	0.6158954	8.738016	1.8992026	2.7263066	19.2292245	3.6976362	4.011533	0.9786719	2.098571
TCGA-AA-A01T	2.75342465753425	0	0.6417577	336.3282715	0.5084904	200.4328022	22.9702889	2.3212664	4.3023433	46.3899718	1.365756	26.9900361	1.4635868	5.8940702	3.9129154	2.301024	6.5893437	6.0598316	3.882166	3.5925468	0.8171454	20.0188028	12.5950702	8.7739337	3.6607046	0.7748962	4.7533599	0.882198	2.1684167	6.7995837	0.884576	36.1649358	5.4769604	2.1524921	13.3245735	141.6429706	25.2351094	3.6293445	2.3565271	0.7564444	0.6657098	15.8327977	1.5424606	1.5997574	12.9335837	1.3537418	3.4469358	1.6141394	1.231155
TCGA-DM-A0XD	2.03561643835616	1	0.7164719	130.6146964	0.5211065	16.5730963	31.5835576	3.8711739	7.5693087	54.0293212	1.78222	21.87961	2.1873473	9.468912	2.5586367	3.6437631	5.0756614	3.2890938	4.5710616	26.339431	0.7835797	17.9695879	13.9651466	11.8667504	4.9503687	0.7606257	6.6434032	1.1683582	3.2826406	2.8201096	1.3588926	21.1629087	3.2107531	3.2101412	13.3119794	21.9205387	15.7585374	3.3688555	2.0759034	0.741818	0.6303205	9.686821	3.7494359	4.1887719	13.1935801	3.8706467	1.5032447	0.951115	4.3476255
TCGA-DM-A1D0	10.8876712328767	0	0.6505926	326.6599	0.5149837	25.14654	27.38024	4.262335	5.448844	13.30595	1.981423	29.33671	2.32025	10.10755	1.910907	4.351877	6.728828	4.221644	4.180373	11.50059	0.7379287	15.11789	17.7107	19.06873	5.349487	0.769396	5.752648	1.374613	1.129388	20.50884	3.733505	19.58268	3.273105	4.301506	6.938518	28.73068	19.79417	6.835427	2.702684	0.7484485	0.6126964	12.01965	1.207612	1.409234	7.972121	1.596415	1.248752	4.280864	1.099213
TCGA-CM-4747	0.668493150684932	0	0.7419695	188.5380301	0.5374778	272.1297224	12.4441338	1.5828518	1.9148349	47.2819297	1.2222888	32.8815194	1.8466767	4.2528451	1.6317474	3.962009	9.2748219	5.2545658	4.3467886	15.9635127	1.0262842	13.8482983	15.9287856	5.6202361	2.5040652	0.7756017	4.74843	1.0916593	3.991395	1.4389177	2.0125468	58.9277044	9.7105094	1.7307904	20.9989787	35.9324233	12.8518433	5.1983168	3.3492085	0.7696977	0.863425	8.1683336	5.2808175	5.4174175	11.1683233	2.2953434	1.7316765	1.099911	1.4739264
TCGA-AA-3510	5.33150684931507	0	1.4649766	177.7760725	0.5478435	125.5849548	26.7791865	3.9903015	7.1614966	63.5666963	1.9457409	30.6351303	1.8237519	7.7833744	1.0985004	4.6511132	6.5707707	3.0314116	4.5950834	19.7157675	0.9617256	13.4714173	14.9093047	7.3203006	4.1808426	0.80478	7.9817747	1.409142	3.2691139	24.0686836	2.2141544	45.8882927	3.0469976	4.1475181	17.3877887	75.6062358	29.8981264	6.2795558	3.0205281	1.210032	0.8579899	7.722906	2.568916	3.7508591	13.895596	1.9240387	1.3665263	0.9890483	2.4576255
TCGA-AA-3989	0.663013698630137	1	1.8803354	149.879683	0.5018893	269.0985669	17.7445116	2.8040728	5.4944011	33.063645	2.042524	26.7844087	1.8305593	7.6655755	1.868846	5.1791903	5.3652999	3.4045046	4.935083	26.139885	0.9316254	8.644581	16.5779681	10.7774455	4.1228816	0.7667768	5.212418	1.0099392	6.6561059	6.0631013	3.4769021	48.1500371	4.2896647	2.8821656	11.6738232	59.6083227	23.2043411	4.1350309	1.7858269	1.4462026	0.8699351	6.7905803	3.7867604	4.3620224	17.3430378	2.2140664	1.816982	1.1046876	2.2592834
TCGA-AA-3531	2.83561643835616	0	0.924555	140.0965	0.5081473	107.2879	9.936155	3.508646	6.674006	52.20559	2.508223	11.16108	3.099076	8.893023	3.228293	4.272287	13.04417	7.010465	4.107466	23.7376	0.8140615	5.834445	13.92208	6.567757	4.255189	1.043155	6.735218	1.47442	2.782159	42.8702	1.951825	46.54428	3.035486	4.442723	14.28994	96.95606	15.11403	3.068918	0.930841	0.8772094	0.7201323	6.870306	3.611551	3.050496	30.18443	1.124428	1.167083	2.013052	1.688109
TCGA-AA-3975	2.83835616438356	0	1.4457215	220.7934639	0.5651755	129.3627209	21.5577958	2.4559963	3.8847449	25.6289481	2.6117011	28.7535429	2.2533433	7.1718801	3.2105687	4.6236334	5.9135157	5.339619	7.0602056	6.9109535	0.9206947	13.7269287	14.2199506	13.5767285	5.6136376	0.812783	4.5153125	1.3233183	5.7756642	8.7331518	2.0410108	29.7426409	6.8712147	2.7646176	8.8978821	38.9689888	16.056711	4.2928199	4.5639417	1.1004907	1.094491	11.0899311	3.0861471	6.8581741	12.6684722	2.4667438	2.230777	3.0433645	1.7436197
TCGA-CM-4748	0.586301369863014	0	1.5351481	127.4915592	0.6274948	96.91702	18.2720375	4.1249715	4.6913904	60.7345893	2.3545934	23.1452511	1.7760518	5.9822876	2.2038579	4.7579959	7.3711641	3.9684258	4.6090534	8.4810537	2.6663468	11.0878736	17.6740765	18.6625686	3.2182785	1.962663	5.7286074	1.3561909	8.5025505	23.3710429	5.1152249	43.0161432	10.8557372	3.1479591	11.6796191	43.5444734	19.2508961	3.0345896	6.0595095	1.1537222	2.3105846	8.9220725	2.4959583	6.6507935	14.2075464	6.7761885	2.794822	1.53806	5.2751708
TCGA-AA-3858	2.58904109589041	0	1.122033	179.4061766	0.5331656	56.3740169	31.3047252	3.4889126	7.2649421	124.1168232	1.7002538	32.090092	4.1398218	13.0377047	1.4498883	5.3538226	10.495194	3.2056667	5.9338067	12.1561247	0.931867	14.6497741	22.1956168	14.1937617	5.7141722	0.7750911	7.8478946	1.1409848	6.015626	7.1324002	1.7985741	57.6029746	3.4430573	4.9765433	13.9911895	57.5725042	21.2074732	5.3849227	2.7498109	1.056517	0.9980453	4.1823337	3.7356956	4.4151315	6.8779321	2.4344242	2.4505823	2.2173906	4.6296831
TCGA-CM-6168	0.495890410958904	0	2.5421567	67.6517944	0.7750506	41.0070272	19.6279492	4.6918372	8.4629028	44.3045741	3.6460984	27.2417388	2.2797699	9.2834084	1.9051101	7.3169488	4.7819475	3.8711317	6.910585	31.975669	1.0848619	10.7846009	11.3534689	21.404985	5.3983283	1.0104728	6.3627977	1.6779829	11.2107686	11.6315035	7.239458	17.2123146	6.0223446	3.3836522	10.2036163	24.1093955	18.3640138	5.9712691	11.7365386	1.9777315	1.2581732	3.5898909	2.700658	16.9632157	14.6481193	18.4764995	2.8624477	1.7806476	12.4727016
TCGA-AA-3930	0.167123287671233	1	1.5084104	82.4079229	0.5472422	17.8333915	21.3047252	5.3047134	10.5125136	37.747523	4.388785	16.3932748	3.877695	15.9981006	1.0949654	4.5437548	7.3805565	1.9298114	5.6726822	15.7634184	0.8856179	14.7556676	17.7684025	27.6364766	9.3061179	0.7716948	8.6248053	1.1022608	5.9042299	71.3105409	2.6924177	38.2626854	1.6619272	4.2308736	9.3580395	26.1273569	18.8775197	3.7929124	3.7802104	1.2396531	0.8117062	2.7909707	3.0514941	3.3950485	3.3693416	5.0970776	3.8681615	1.1602637	5.1417412
TCGA-CM-5348	1.07671232876712	0	1.9298014	56.0496865	0.658006	36.3395014	9.8839883	3.1052333	6.9743296	38.883733	4.8959471	24.7727915	1.8075878	3.137982	2.1880634	5.5656189	3.733466	3.541246	4.7561571	1.8301156	1.4336968	4.1725884	9.3765116	14.8301193	2.9020347	1.210751	3.6328585	2.5593283	13.0224042	44.802548	9.5603524	7.1705131	6.9369336	2.9581059	4.4262738	12.5529487	13.0243513	4.3095904	16.737864	1.8371083	1.5338819	5.3564186	3.4531247	11.3171769	5.3836319	8.9359396	15.8203879	4.4670627	4.9102112
TCGA-CM-6167	0.334246575342466	0	2.4331542	37.5332584	2.11936662	68.1711912	12.15545991	3.17358775	5.03221615	21.52445753	4.04410045	21.31034379	2.15538612	4.64487019	1.40860443	5.32370038	3.3111083	3.74858736	4.41584827	10.13735244	3.19079156	6.34205547	11.20929964	16.41521773	5.2485895	1.474293	4.11288164	1.45938899	15.31401252	16.85459637	12.65024344	9.66532993	8.09964676	2.75097307	6.00323912	15.93925524	11.25604117	8.13548104	47.99834843	3.27801955	3.22592756	4.73320884	2.88965797	14.99349442	16.87927237	8.26837685	6.30145497	4.14974103	7.80526892
TCGA-DM-A28G	5.06575342465753	1	0.9057535	107.9903379	0.5117793	121.5504409	20.3909048	2.2429863	5.4703311	42.0149586	1.7600984	19.6032352	1.9194514	5.1060372	2.8163865	5.2552954	5.498508	3.3728338	4.7021718	32.2543036	0.8735869	9.752591	11.0802289	11.7726818	4.7010704	0.7693403	5.5511639	1.9653573	2.163765	57.7322938	4.40538	15.6626261	5.0630262	3.1510179	9.3034056	16.6293597	9.4807638	4.5242995	3.2327189	0.8476312	0.6630354	6.4417189	1.8105215	3.7343301	13.580762	2.5591722	5.8471018	3.0583189	1.0652632
TCGA-AA-3715	1.58630136986301	1	1.79811169	180.92955438	0.52203116	76.19072225	19.9128037	2.88492343	4.54430788	75.20107756	1.32293631	34.71348668	2.9692562	9.33626479	1.4650257	7.50454224	7.33742596	2.69533591	4.13436203	8.9563471	0.88357225	9.27726159	12.08955585	7.05390965	3.23359392	0.7943405	2.98871281	1.40443253	22.47725034	15.78876034	2.19399403	31.13163385	5.91050556	2.79871718	11.06690602	166.66717434	14.66884853	5.19295634	3.92912505	1.20865563	0.72076147	7.96904396	6.00514295	10.30204478	6.93554748	8.52255085	16.08505962	1.06655195	4.93994474
TCGA-D5-6541	1.2986301369863	0	1.63318187	80.59317961	0.51376057	18.66392722	22.71684014	2.21994634	3.07455258	53.44070747	1.52465128	21.1685448	1.36880294	3.14400839	1.30547977	6.84290936	8.71782358	2.00500161	6.92077764	33.76145809	0.98019865	10.41439449	7.83688009	14.95949906	5.57315969	0.77089376	5.86196163	1.36560791	7.84484339	13.49289026	2.1777897	16.58115015	4.93351152	2.94354856	6.36113208	23.38473951	11.1802239	9.49191921	7.61522605	1.25316421	0.59602556	6.43357708	1.43344599	9.91533013	14.18620698	16.18809765	2.30858549	1.35949412	8.45953246
TCGA-A6-5667	0.876712328767123	0	1.0233121	66.1666641	0.5898498	66.1642855	15.9196974	5.1998575	8.3680131	28.8503668	4.8187747	14.8298559	3.2952672	7.91091	1.3296777	5.2745323	7.9686577	9.2156926	4.686081	25.2935446	0.9946279	8.9600444	16.6042323	19.7990496	4.133229	1.0996483	7.90842	1.7060652	6.5647384	6.2098132	2.2652762	29.8754211	2.6347383	3.6268087	7.7194153	24.5963029	9.6509178	5.9112573	10.6288083	1.1066639	0.7571783	3.7607093	1.7051764	6.1997585	31.4366997	5.5104805	1.6130083	2.3484365	3.1201059
TCGA-A6-2681	1.51232876712329	0	1.2775854	185.2327304	0.5684131	107.984779	20.1972517	2.9939771	3.6162634	39.5158127	1.5171209	28.7526637	2.3540511	6.6284749	1.2560171	3.3702139	8.2945591	3.731936	6.3305582	8.9784836	1.1207062	13.33789	17.2626234	10.905029	4.0680209	0.9313526	6.9226242	1.2300175	8.6134843	4.5282729	3.0624726	48.9325574	11.9889919	3.1378046	18.1503164	41.584016	25.0281434	4.3893329	5.4838064	1.2953205	0.9942481	8.9326642	3.8533684	7.7755629	22.9164484	4.9867342	2.619207	1.2681154	4.5722033
TCGA-AA-3831	1.4986301369863	0	1.5141486	194.7591592	0.5050002	409.0329292	27.0879782	3.7831003	7.6360945	66.2047477	3.1293331	24.2532116	3.3197555	14.0769151	4.1409508	4.8199322	5.5040453	2.4438682	6.3964277	19.2873883	0.9332707	10.0288443	15.9148404	11.5799593	5.1909596	0.7965534	6.7454909	1.3228956	5.9272973	8.2516438	4.3699532	45.9996708	1.4508235	5.0833567	12.5742333	35.5762919	22.5436627	5.7839776	2.1931304	1.243162	0.8240394	6.9294867	2.2919079	4.038901	22.1072534	3.0938798	1.5271162	1.1748373	2.4053424
TCGA-NH-A50T	1.51506849315069	0	0.752014	74.3602909	0.4993131	82.2858926	29.6192895	3.5211183	13.3525928	38.320624	3.8874231	14.5563445	4.1889501	11.2644927	2.0697663	5.4442251	7.9512024	6.65417	4.799058	15.6727492	0.7629075	17.1177887	15.7297149	16.4034568	7.7193282	0.7683581	9.0691881	1.4985607	2.0843794	6.2796557	2.1555662	30.8795727	1.5325031	4.0829275	12.2545877	21.0661939	12.7344022	3.7028109	1.068817	0.750208	0.6814599	3.4795703	4.0612231	1.796745	16.4270228	2.7726708	1.3387054	0.9078087	2.2333012
TCGA-AA-3514	0.0849315068493151	0	1.06918239	508.59748798	0.51435821	328.65016246	16.75605287	2.04514683	2.9582336	76.34261921	1.28918591	20.05926076	1.8070882	4.96427275	3.91233277	5.95431168	6.65973144	3.3865268	3.51454975	7.55314691	1.30111338	13.647147	11.10424297	3.01443947	2.46963632	0.96668178	4.30888534	0.92613253	8.27397678	62.93250913	2.37328504	55.08867743	2.75514104	1.88544167	9.47322142	178.38416528	15.74042442	4.74298185	1.73000415	0.92014403	1.17969695	9.02861774	2.07247253	9.28170086	2.1714756	1.85053888	5.17493241	1.10201965	2.10895388
TCGA-DM-A1D4	7.72876712328767	1	0.85371845	74.2813191	0.49742702	59.30184947	15.76417185	4.24910999	8.2657149	63.55089995	2.85645088	14.85610759	2.75704805	10.07117839	1.76091799	2.53624114	5.78170242	5.0420849	3.64814949	2.20224318	0.74761744	13.28145007	14.01281536	17.2424258	6.30915067	0.75588671	5.6901923	1.79573927	1.26193785	0	8.64198656	19.32044385	4.22745279	2.40955293	10.9247783	31.30582507	13.13134624	5.21971579	1.60713424	0.84037396	0.59360442	5.76229171	1.53604404	1.4487205	11.21670333	1.09634243	0.83165103	1.67669814	1.06943834
TCGA-AA-3977	2.08493150684932	0	1.4486663	164.5767103	0.5616366	46.4012268	34.2512787	7.4391077	7.9683105	61.463432	1.9818077	19.7426142	3.0125277	16.901485	1.5390482	4.8218851	5.409604	2.1374761	3.943063	10.4335517	0.7726656	15.3123244	18.6794799	24.9978477	6.1037141	0.9077271	9.0860972	1.2726927	7.3211526	6.684559	4.6955441	41.6517476	4.8526308	10.5152059	16.0556722	101.8121779	18.5717171	5.6661119	1.8376159	1.4578045	0.7471924	6.1293477	2.5845892	2.4250168	17.7488077	3.5084049	2.7553585	1.053708	8.8415878
TCGA-AA-3968	1.83287671232877	0	1.9638201	78.1457264	0.5740554	41.7086501	16.1782702	5.0512705	9.4404105	28.15911	3.2929138	16.7389335	4.3165154	14.7842378	1.5622609	2.7552212	6.9523457	4.3775181	3.6050301	7.3830214	1.3778145	8.9327642	20.3601503	28.602963	7.8608495	1.056887	6.4440952	1.2850976	9.4511731	6.0413488	3.6714947	23.2450699	2.1530108	4.5471421	11.9469028	29.7466099	11.6925198	4.8894307	3.2245471	1.5578666	0.9606348	5.9705099	3.0218948	8.7459747	15.8177203	6.4805516	2.0371911	2.7490205	5.7187581
TCGA-CM-6165	0.580821917808219	0	1.7493419	102.9895182	0.5785067	34.212947	19.2398206	2.7294797	4.7171827	30.0355634	3.2667634	27.6342856	2.1985737	5.7343893	1.9469339	6.7228726	4.7823021	5.1137458	7.5745529	7.6230041	1.0749663	8.9861779	11.7801813	17.4605326	5.4423556	0.882832	6.5949799	2.5812038	6.6407355	8.2467866	3.1604008	15.0390904	9.4522157	4.8546086	11.7329642	14.6247652	9.4836188	4.2806361	5.9161857	1.393223	1.3213316	6.4944171	1.6903099	15.258832	19.9991351	8.4422373	2.5435937	3.4119533	4.0549496
TCGA-A6-A5ZU	0.802739726027397	0	1.6456588	67.9836194	0.5462086	79.5794341	16.3045834	1.5686058	5.3315491	27.6671648	3.7785544	28.5393602	1.374852	2.6302744	1.7473567	5.7640069	3.2747235	5.6349058	4.1951333	43.5703512	0.9613078	6.4426349	9.3547619	14.2076782	2.9881164	0.7845524	5.6081732	1.371074	5.8227	7.6140376	1.3218373	11.0301509	6.1429689	2.8810879	3.9209111	16.3465759	17.1894323	3.0654312	5.9580596	1.1645481	1.4969494	6.5179207	1.3475706	12.6959071	2.0543122	10.1806457	2.7546948	3.9634538	5.2263959
TCGA-AY-4070	1.35890410958904	1	1.6991947	73.2672495	0.5376107	60.4299706	19.5823343	3.3970616	7.2211245	45.6788255	2.8333069	18.9369596	2.5224758	8.6319373	3.0330161	3.7135054	5.8586685	5.3542301	4.018208	3.7377953	1.0120184	11.3684757	14.894225	12.409408	5.3315654	1.3101486	5.1857844	1.0240524	7.2030598	77.3291278	3.4097195	28.9785261	3.1602985	2.3209576	9.2476003	58.8343681	13.6104792	3.9609364	4.9006369	1.2071227	0.9818448	11.3062646	12.5770614	6.3596683	4.2477739	4.4816243	12.7821083	1.2445216	2.8215579
TCGA-G4-6294	2.35068493150685	1	1.08193919	96.07395957	0.5136161	130.14752218	18.39263103	3.41452017	7.41208895	18.74492929	3.30647745	21.95473511	2.56485294	7.08044803	5.71100979	3.13645031	4.55366928	4.01583947	5.64820086	13.35140593	0.88747486	8.8897762	11.49933057	17.79788433	5.77194109	0.77877984	8.24878775	1.50572136	3.63628458	1.40812003	1.51054301	12.40981347	8.12954081	3.86920227	7.05672303	13.25048341	16.22287558	3.20115635	2.05175595	0.88643719	0.85983161	4.3996373	1.50665447	9.86617148	13.64764496	3.55813189	2.18605333	3.73515696	1.4722222
TCGA-AZ-4682	1.86301369863014	1	0.7339416	216.9453633	0.5275192	109.3541637	19.4165701	2.5716984	6.8571613	53.2938329	3.3287566	38.2546895	3.4668553	7.0303077	1.2672935	3.0803794	4.0088159	2.0901106	4.0603148	18.126348	0.8529461	12.2706075	13.0781967	20.0361403	4.8946918	0.782296	7.1018721	1.4537325	2.8218097	3.7723087	1.8808976	36.9169884	4.9806277	4.8434323	17.4838988	33.9503558	13.2921791	3.6764851	2.821426	0.8277091	0.8029105	6.1102956	2.773209	2.6480849	28.9309709	3.1187012	1.0038645	1.0252655	1.9490237
TCGA-AA-A00K	1.5041095890411	0	1.162357	167.1765	0.5504221	255.2943	27.90341	4.017052	6.799047	64.50578	3.832045	24.02468	2.140983	9.205537	2.265339	4.971626	6.31306	4.712098	5.955242	8.390523	0.8620525	16.42076	15.69908	10.86832	5.188015	0.7856701	5.466301	1.459606	4.207526	11.68825	2.872734	44.23922	1.772032	3.151464	10.73112	75.36636	14.95395	5.701824	3.312878	1.108295	0.7993495	15.61494	3.114581	2.793423	13.36726	3.209976	1.822232	1.068734	2.194696
TCGA-AD-6888	1.29315068493151	1	0.67722113	223.99978899	0.83418064	50.58506283	26.13004607	3.35406477	6.03371719	43.28199165	1.96720363	26.60123272	2.47945217	7.60689515	1.559496	1.9670195	4.7327756	6.69203645	5.70617905	41.32326568	0.79225493	14.40835855	11.69151849	7.78524338	4.20570052	0.77283369	8.25663512	1.30488585	1.08344531	30.97987089	3.60605779	22.32057136	3.6683515	2.94014477	13.82291871	32.73204285	29.57505224	3.13439786	1.97384189	0.72950763	0.63799635	9.86471371	1.83732887	1.59153235	18.60055864	1.14730269	1.25412056	2.18249907	0.95888455
TCGA-AZ-4315	4.86575342465753	0	0.8778728	229.6083528	0.5127183	108.7055824	41.1754625	5.920069	5.5874257	56.873604	1.2862879	42.2089529	3.3321127	12.7192605	1.041835	5.0720617	3.6812485	1.5497342	2.8401367	6.6719862	0.8551501	12.3666405	15.6854875	14.6730484	4.7162335	0.8206329	8.0643915	1.086322	4.3091503	2.1651411	3.0673333	58.1162193	2.9855356	4.1355541	22.1748038	71.5883497	17.4915669	5.4632779	1.9944036	0.9496	0.8037207	5.4520101	3.0503025	2.2188011	7.5562279	3.3486542	1.6939558	0.9458664	5.2068135
TCGA-CM-6674	0.410958904109589	0	1.2473788	71.9432107	0.5644354	93.8879441	23.214662	4.93942	7.3424733	87.1621524	2.2795911	28.7318571	2.193514	8.8293576	1.1765803	4.024857	5.4579371	2.0978823	3.9385747	4.1568116	1.1043856	12.0382394	14.4892387	13.7003034	4.9916117	0.8027575	6.7446814	1.4197786	6.2351195	33.7645725	4.659971	20.2468708	8.6248254	4.5564388	16.1084406	50.1426366	17.2435159	3.8829893	9.4435279	1.0860942	0.7398441	6.9216351	1.3385966	6.3567144	12.8170254	4.5230683	4.7168034	1.1856746	6.6398894
TCGA-D5-6932	0.947945205479452	0	1.1004996	99.6578441	0.5164688	47.9799706	24.1615237	2.8089315	4.7948037	33.6243339	1.9268802	35.5384354	2.2357853	11.8683541	1.5185095	3.5995354	6.2649959	4.6805406	9.1785676	14.8237146	0.9630371	23.5456198	14.4783473	14.5477433	6.090137	0.8215615	5.8303423	1.1994809	5.8843941	0.9430725	2.0230209	31.4745218	13.0655337	2.7486878	17.1365501	22.2112916	29.1779286	4.8907544	5.2314982	0.9322679	0.7438259	5.9904441	2.4876349	8.0444566	11.8008278	5.85223	1.9117471	2.9798096	6.7699621
TCGA-CK-5916	1.76164383561644	1	2.55800806	127.34191554	0.5554541	0.320649	25.54255429	4.80628683	11.66968802	56.20170741	2.01510346	23.09958233	1.99584627	11.01748559	1.33747472	6.29245085	5.27194225	3.41092052	7.18558212	43.66484908	0.93503337	11.25347806	13.16642461	21.82881365	6.80060512	0.79027846	6.74291864	2.77240508	6.95366133	7.08690328	1.96017069	18.26764597	11.29699966	5.59364327	12.75957985	30.13381402	13.77307983	6.1700911	6.07132559	1.90720641	0.70512941	3.14793798	2.22710104	6.82710084	22.60035692	6.6718051	5.10115029	1.06407744	5.45172189
TCGA-A6-3807	0.912328767123288	0	1.2358541	106.5802091	0.497427	23.0667646	23.2644744	3.3469807	4.7624475	36.0679139	1.528214	26.4923122	2.4319304	11.9219296	1.2292568	3.1527952	3.2212615	2.2954259	5.1703694	6.4496684	1.2588785	15.4147956	12.0029541	22.4298695	6.283242	0.8064129	6.6619388	1.3185486	6.8197131	3.6325339	1.8291297	34.6835659	5.6685961	3.6431045	13.7639289	34.652239	13.2258342	4.4953253	5.2818578	6.8574499	0.7226887	12.557321	4.5494294	6.8886451	5.9332144	8.9512565	2.3095914	1.6772411	5.3468349
TCGA-AD-6890	2.04383561643836	0	0.8782788	111.8522401	0.5795241	158.1969367	28.2757813	5.155514	10.0752452	81.6782301	3.0829826	23.3414063	2.0125414	9.1001147	2.6252546	3.5699476	6.9700128	4.9299926	4.3764429	19.6601143	1.1030843	17.8419598	15.2673029	11.3488626	5.4409152	0.8051857	7.4669216	1.2420986	3.4153152	36.1475945	6.1048634	28.6954772	1.1578095	3.6288988	12.6957207	48.0783922	20.5090751	3.7211893	2.9434318	0.9053796	0.8554401	11.4042104	2.2578199	4.4287472	4.1830759	3.7695553	1.1838254	3.3265915	2.1561312
TCGA-A6-3808	0.764383561643836	0	2.0013285	104.7377869	0.7063202	283.3928782	22.884202	4.3493488	5.5779543	66.1248964	2.4580986	29.2754671	2.2986923	10.1686795	1.1705179	4.5313082	4.3214594	2.5083663	4.3636935	20.8253237	1.9851836	8.5904704	17.7846356	22.8001972	4.9835785	0.9241436	6.9939306	1.2323803	8.9713091	49.0314624	6.0228345	27.0903454	3.9051663	3.5324352	9.6638533	51.8035969	23.5716105	5.9640026	8.812695	2.0088243	1.1642752	5.9647905	4.5780087	6.427368	11.5242288	10.1065805	4.2304884	4.1416059	7.8048906
TCGA-AZ-5403	5.23287671232877	1	0.8112877	149.3296032	0.5704224	20.9881188	33.0236371	2.986836	4.8082012	20.6593467	2.8798065	29.637064	2.7301686	14.312333	1.189158	6.1530836	3.7148363	1.5756662	3.330675	1.5544164	1.155137	13.1812951	12.3711819	26.9028645	6.1642124	0.8161694	7.92148	1.0408229	6.7505498	10.4739401	3.7020389	32.4351317	4.8302893	2.7720499	7.7751734	23.9161999	18.8760072	5.818102	7.5483226	0.9382268	0.885358	3.8166222	3.0468043	4.6082335	8.4080639	8.9162613	1.8602545	1.7474504	8.354812
TCGA-CK-4947	1.46301369863014	0	2.37704049	91.89887396	0.52710565	78.70746524	21.30608655	4.30338481	10.21025059	57.54760863	5.65971958	22.32097354	2.88584996	8.86711682	2.31024132	7.18518701	3.50712343	3.03758161	7.37616537	6.70317255	1.00226498	11.43683704	12.86829131	19.88620725	5.5659134	0.80948312	7.27831319	2.13908674	7.77718904	5.58560359	2.35431632	14.67973491	4.15567923	4.0542678	9.51122678	20.18755424	18.57900581	5.08419895	2.00626976	1.7392781	1.38028653	5.77221298	1.51962627	8.47358535	15.57458171	8.42783548	1.98918694	1.08661341	2.40663351
TCGA-D5-6931	1	0	2.0504692	129.4693507	0.578737	37.0719416	25.6265141	5.0312699	10.5823336	68.0261739	2.8022325	25.6905996	3.4074712	14.7812199	1.5735866	7.0999311	5.2040659	2.7086527	9.458385	42.1064468	0.9677412	15.3182521	13.2078441	16.0700191	7.0259913	0.8259015	7.0980704	1.290898	6.8043296	7.5873712	3.0466588	29.5119063	2.660011	4.7692579	11.4960311	26.429586	15.4714527	3.4438133	2.2866496	1.5411041	0.9493142	19.2129995	1.3906535	9.4142051	31.4103304	6.8176987	3.4189324	1.4224102	6.6523295
TCGA-AA-A01R	2.91780821917808	0	1.73875504	294.52268148	0.49742702	9.06119994	33.1330373	3.81533749	7.32556405	196.23765448	2.22852625	28.36339711	3.00014097	10.17920912	2.34935054	2.04962928	9.48562679	4.42049472	4.96867063	9.60331075	1.18596725	22.0816504	15.83531046	9.15178123	4.32747842	0.77726422	5.5577875	1.04634949	4.5754677	9.05288839	0.84052775	40.99334833	1.39318145	3.41287021	19.87061773	222.91302266	8.62845394	7.92893897	2.15647204	1.17132063	0.58153171	20.23303853	2.46759234	3.97785216	4.74675359	1.89619196	5.50921709	0.91905152	2.51386057
TCGA-AU-3779	1.20821917808219	0	2.0669223	83.2171518	0.5339862	89.1772647	14.8342609	3.4983522	7.6044542	16.3008767	2.8564528	17.0722556	2.8810934	7.7355387	1.4334214	3.6074738	5.8940936	3.6427227	3.753917	14.5421588	0.9984034	11.6723533	13.2392987	17.6900032	4.5415062	0.7734449	7.5117853	1.5264186	7.2969204	1.7069597	2.095909	57.2562865	4.5290159	3.1621307	11.655036	15.6796035	7.348131	4.6503038	3.8259017	1.4164956	0.8976672	3.5398846	2.0375057	7.5999477	22.0112308	6.9022913	2.0263427	1.9651142	3.5205935
TCGA-D5-6530	1.7013698630137	0	1.8745259	107.426173	0.5040662	118.1969326	20.3076162	4.327411	7.2367749	102.6388394	2.1466225	22.9488216	1.7616553	6.7900252	1.5826734	4.1254071	6.7265326	3.4777066	5.7854541	7.3504302	0.8635798	11.8216404	11.7953366	15.1049319	4.6554892	0.7625642	5.9683182	1.5987179	5.076181	69.2501672	1.6908056	17.4053025	17.590391	4.8738532	8.5804822	46.9251931	16.2240762	5.5906467	3.6694175	1.3720132	0.6578146	5.9550517	1.1367635	5.0253983	8.3927321	2.7508994	10.8574146	0.9261703	2.3904591
TCGA-G4-6322	2.16986301369863	0	1.0139777	178.4284355	0.5338228	506.3886545	10.6010359	3.736793	6.7104543	65.1729862	1.3403064	17.2369031	1.9734192	8.3284135	4.7957742	3.8292079	6.2990262	3.9963186	3.5903509	3.4009645	0.8267507	9.3865226	14.4819116	13.1583075	4.6064732	0.7666357	4.6307686	1.1089865	3.2332024	64.4093838	6.645994	19.8221462	8.2890944	4.5039439	5.5010154	46.0831658	17.3796372	5.1923106	6.5001115	0.8987039	0.8300214	9.9191583	1.786868	4.2367004	12.9801106	4.360814	1.0481581	0.9587783	2.4918927
TCGA-CK-5912	4.09041095890411	1	1.0075573	106.0048893	0.5961587	26.7808825	35.1558155	5.0715916	8.6743394	19.5591818	3.8594244	33.2810995	3.8214419	12.801038	1.1592902	5.7363691	2.8201178	5.8054198	9.2101205	11.0489981	0.9376761	13.6203262	9.3678108	41.9575464	6.0393987	0.7849143	7.3420927	1.9724673	2.6849665	224.7096006	2.265718	9.17102	7.874416	4.5601373	8.867021	24.6836696	36.0837565	4.4470371	3.0504621	0.9202852	1.0600855	2.1380954	1.5486199	5.7110153	3.2322259	4.3376585	2.9967585	2.966541	1.7349546
TCGA-CM-5863	0.832876712328767	0	1.1607776	105.8696145	0.5343955	133.8815201	14.1779072	2.0044229	4.7282979	55.9306271	3.3482714	32.7351545	1.5133115	3.3697528	1.2672601	5.7517172	4.3980132	2.0409687	3.6065685	28.8075883	1.2074201	8.2753899	9.4792094	9.6908255	4.2946819	0.7959143	4.4734116	2.0688302	6.879593	29.8514999	9.6500749	16.6638471	13.894328	2.2063026	7.9270766	14.5612489	13.060719	6.1726714	10.1448103	1.1035266	0.8868071	13.6211751	1.5367449	23.6516843	7.1300158	4.1304782	6.6686421	2.7310861	8.8946135
TCGA-AA-3688	1.58356164383562	0	1.2159101	129.9242371	0.5981694	46.7646346	21.8554131	5.404684	7.4936758	28.2570926	3.7019097	18.0286047	4.6499774	15.0064203	1.7818133	2.3834361	4.9800239	3.1646197	4.7667043	13.3977001	0.8742159	11.0659121	17.6661159	24.0009663	5.8651121	0.7751381	9.3463457	1.0721311	4.6524689	5.0168842	1.6959875	41.7284795	6.1999753	4.7797309	11.8765859	43.2178739	18.8748633	3.6591189	2.0759932	1.0276689	0.8602933	4.97695	3.6970885	3.0494705	20.1522644	2.1643508	1.8105657	1.7970308	2.405174
TCGA-G4-6321	1.84109589041096	0	2.0107868	469.4479543	0.5388018	18.3727699	5.9457305	1.3843203	1.7785262	31.4807328	1.6969294	19.1550275	1.062535	1.7204776	3.0244336	4.9394658	1.82175	1.6032187	1.4504273	3.1396659	0.8635473	3.2369159	6.2569031	6.5303333	1.8439466	0.8108655	2.5749488	2.8744455	1.7669286	24.9239616	5.8847822	6.8994452	3.3642605	1.9567071	4.6452613	14.2899035	6.4125157	4.7393277	15.4811538	1.2744952	0.7408498	22.0298643	0.987875	1.6290335	5.1783955	0.7596195	1.3907753	1.0222073	1.0501223
TCGA-A6-6138	0.767123287671233	0	2.5779765	104.6116816	0.5309612	103.1603591	16.4722855	4.3146875	6.6096665	23.4578192	4.0761479	37.6189574	2.8578226	9.4851209	1.3647607	5.0368789	4.836163	5.983747	8.2437259	17.6268969	1.0316974	10.8763797	14.0052992	24.1998151	6.6142177	0.8108055	7.0320241	1.8182949	10.3334848	4.1210081	2.6705592	20.9491615	13.8097605	4.1041958	9.4335945	17.2233343	28.091747	5.9492082	3.7852898	1.8195474	0.8290817	7.4720763	2.0927615	13.7096776	16.1298219	7.1499446	1.2563094	1.1894208	3.521824
TCGA-CK-6748	0.167123287671233	0	1.0656368	68.2075649	0.5303521	167.2084445	13.2311495	1.8355643	2.8791428	20.4998238	2.8483818	24.9943477	1.3991635	4.5809666	2.8246615	4.5458704	4.4763429	3.5339764	5.2802045	61.4426773	1.15178	7.4023194	11.8536889	15.028051	5.8783563	0.8476316	4.8312917	1.4909736	9.7787536	7.8230652	2.2140157	17.9858922	7.4220713	1.4199202	14.4457203	10.5645003	15.81039	3.8482872	8.8550955	1.1054311	1.0111823	4.7436426	4.833849	8.9097934	15.5115846	12.3275257	2.3272853	1.8607479	8.6459026
TCGA-AA-3821	0.0849315068493151	0	1.2918087	105.1887029	0.5126889	37.475204	19.5918449	6.4698242	11.3462387	58.0789832	2.3252989	20.675141	2.710616	11.6563607	8.2184519	2.8543471	7.353131	3.1271626	4.7893873	4.5985609	0.9311026	9.721879	15.813244	22.4232137	7.0949748	0.7685187	6.6124544	1.3157615	5.6288965	12.0980532	3.5442491	19.7076769	7.9318864	6.1142683	11.4582205	47.0677194	26.9601034	3.8918343	6.690125	0.979445	0.8032652	11.5414233	1.5322137	4.4170802	8.3283442	5.9124966	10.4555004	1.0984809	5.1885638
TCGA-A6-6137	0.953424657534247	0	2.4738555	173.2319353	0.553644	62.3135221	16.7366252	3.1164656	5.8245108	44.8896901	5.0613913	16.9545152	1.9640491	4.4610533	1.9240674	7.5581467	4.6933555	4.7408285	7.3876629	38.6222197	0.8736647	11.7723287	12.8070744	12.1768837	5.1375978	0.8085001	6.1327338	2.4411631	5.2128294	5.3116484	4.2294492	17.8670271	3.4354678	3.976626	6.682696	22.8929259	16.6989929	5.2632979	4.8617645	1.5329715	1.1883776	7.5267582	2.1935268	5.7459795	26.4205809	3.3880286	1.2654564	2.2910331	2.2541701
TCGA-CK-6747	0.243835616438356	0	1.2207756	181.1405491	0.5921054	140.8349806	21.0483646	4.2416199	7.7947547	81.7435234	3.0854954	23.9646601	2.3802422	7.8561303	1.4813129	6.1388703	4.4962009	3.77449	6.3862047	36.6665311	0.9436867	11.7704851	13.5359571	12.6327524	4.70906	0.7662667	6.8819159	2.0574466	3.885492	28.5203038	4.3440446	20.7020254	2.7096353	4.6174388	11.0396756	31.5794015	26.7479191	7.4431214	2.6171262	1.0314749	1.0143135	8.7399609	2.0467667	5.3952521	9.6073236	4.4172706	1.31928	1.0028742	1.6145817
TCGA-D5-5541	0.958904109589041	0	1.5615904	70.9945287	0.5205083	94.8249413	27.2409986	3.9927038	9.4933108	24.0800108	6.3521805	19.9142382	2.5183122	8.4907339	1.7712673	5.2431911	5.8371094	6.9657441	6.3272205	13.2303057	1.0091549	11.2319136	12.41713	15.62628	6.2525478	0.9029056	6.2675965	1.7352223	5.820116	11.5172957	1.8823971	20.2565509	6.2799708	6.2156693	8.6273847	23.1727887	17.0334775	6.481834	7.5067682	1.2026499	0.731863	4.9067134	5.0012299	8.6166276	11.5754169	5.4506866	2.1011014	2.3938274	3.4072939
TCGA-AA-A02H	0.167123287671233	1	1.0157551	76.4434568	0.497427	151.6375785	20.172804	2.3537138	10.1147518	46.4108728	5.4504955	16.9455062	2.4385518	7.2064	2.4274697	3.7203013	6.5455304	7.9403932	5.6161828	16.3421661	1.0176654	15.3804116	16.1601901	13.227682	7.1731435	1.0599213	7.6384516	1.3772217	4.3998086	3.2778845	2.6923075	19.4151748	4.6264722	2.5648459	10.1526916	40.357734	10.7037285	5.1653731	3.6029206	1.0282566	0.617958	10.9403414	3.2051992	4.9592105	15.4677618	4.5185548	1.6974264	1.0138443	2.5420807
TCGA-AZ-6599	0.564383561643836	1	0.81302	118.5498	0.5019018	57.06277	18.64768	2.558902	5.96178	85.92223	1.300962	19.21759	1.468554	4.247605	1.556186	4.130667	5.875475	2.408823	4.46348	30.9079	0.7445117	9.700432	13.76009	15.28013	4.212713	0.7688902	4.772759	1.493438	1.248043	202.0234	5.356183	15.00773	15.83787	3.500862	5.195129	31.07704	16.78664	4.863352	13.29743	0.8126232	0.6988093	10.36679	1.032802	1.477829	13.64955	0.7248918	1.009779	0.8715284	0.6662007
TCGA-AU-6004	2.25753424657534	0	2.1598595	164.9468018	0.5459834	46.4530869	20.7716215	4.3399557	8.473565	78.398088	2.4303192	26.5845288	1.8318978	7.6983963	1.9109156	7.1922184	4.9888083	3.0714516	5.6701709	8.9565286	1.0590435	10.9547339	12.7794394	11.4921305	5.3582987	0.7890395	7.19579	1.6924542	7.1716534	0.4998891	4.4142785	17.1515019	7.6172471	7.2285809	11.1308786	19.0194568	18.8610706	4.4672506	7.4714154	1.4639856	0.937382	9.0975239	2.0639557	4.6579141	10.4773128	5.9286957	7.0824881	2.5147126	6.843989
TCGA-D5-5539	1.63287671232877	0	1.3569869	66.5358575	0.53561	50.0637022	19.7664105	5.8915359	5.6398691	40.3661764	1.6346714	20.7051173	3.2823113	6.1632199	0.9635848	4.3011705	4.6272691	2.3330106	6.3406138	8.1279931	1.0729691	14.5116805	13.4743243	20.1619748	4.5199753	0.8383527	5.5964844	1.4264367	6.0108193	29.4512193	5.0834016	18.3286383	10.5395746	3.4183129	9.573159	16.7004763	10.7126053	3.8119584	7.7196027	1.42018	0.969165	4.7131715	1.2631562	7.585671	11.887632	7.9159534	3.9040798	1.635691	4.6108413
TCGA-AA-3864	4.41643835616438	0	1.1076706	99.0875346	0.5189491	78.1785893	27.4939085	9.5530582	10.6796389	66.4782953	2.5798293	21.105605	2.8837067	17.5690447	1.3166236	5.4089686	5.2030428	2.0607703	5.1030041	7.6207891	0.8466715	10.3043507	22.9423398	22.1107075	7.1789324	0.7623381	7.9764816	1.188584	5.0858171	40.4371154	2.8567616	33.3864017	5.2118025	11.2051779	12.3468024	84.7139471	10.945682	4.011839	2.709319	0.86398	0.8284349	5.7872192	1.9739047	2.7601352	12.083979	5.2692022	1.9078625	1.0198597	6.6919039
TCGA-D5-6529	1.68219178082192	0	2.8506364	77.8795347	0.5049177	66.5772751	14.8231243	3.6055724	5.3822163	47.9228954	1.9593842	19.2344444	2.830883	5.9464205	1.279152	10.8380246	5.0133952	4.2969879	6.7777908	16.245248	1.0768102	11.492757	13.2841217	12.6295475	4.0176269	0.7786962	4.3986299	1.9048204	9.6029167	27.2442501	2.878738	25.1663275	3.6488873	3.8103795	15.1548272	24.367998	9.1914331	5.2795865	3.1691753	1.8362667	0.7576331	11.715464	6.7994779	6.8535523	19.739375	10.538218	2.420084	1.3504687	6.2573469
TCGA-A6-5666	0.991780821917808	0	0.66294428	83.05002928	0.53567336	319.75823714	18.50665414	4.42434506	10.32354012	48.24478672	4.11032178	17.70167297	3.43408183	8.1849518	1.45897284	4.03141176	4.47146844	2.1755534	5.72097734	95.25362032	0.73791909	10.15842933	13.22378412	18.32622842	8.43042528	0.78778116	8.53355433	1.42062679	1.59075045	7.50359322	1.33126284	27.72634047	6.18259404	3.80262403	9.64264576	21.47274878	12.45989077	3.75215014	1.71285902	0.76854049	0.67138961	3.42497442	10.38690731	1.22601521	19.74998323	2.26931279	1.05474662	0.84510817	4.39280989
TCGA-AA-3856	0.0821917808219178	0	2.1772425	185.6035781	0.5415524	43.6865819	22.4761825	3.3637489	8.9755829	38.1700816	3.1845654	19.612178	2.5608829	14.3824078	1.2809957	4.4732219	5.7549927	4.4898874	3.3713171	16.3472426	0.8804225	8.1433988	12.7178916	15.323918	6.6136711	0.7921795	5.8724295	1.3996719	7.0789756	16.2067757	1.947702	26.8881784	7.7112873	5.0705699	9.952217	37.5433382	12.6423343	7.7098429	4.4855758	1.5747972	0.9187355	6.4273367	1.6643424	4.1765603	16.4885166	1.8198794	1.1896498	1.6499287	1.6612474
TCGA-DM-A28E	9.99452054794521	0	0.7074961	86.913841	0.5091562	123.5285145	23.8060393	3.8332944	7.5791083	34.6152197	4.1510155	33.0209172	2.2113618	7.8205565	2.2079032	3.9707702	4.6525794	5.973277	7.4158875	27.3346463	0.7997006	13.684093	13.0952901	16.6421169	5.9052977	0.7833976	6.9943259	2.0730023	1.5988748	1.9301561	1.1423031	20.6222779	7.3583048	4.1564679	6.5235824	23.8802587	22.5397016	2.3986095	1.6128858	0.7597515	0.6716607	7.3156496	1.4373959	3.3605079	13.6427663	1.2345535	0.9257703	3.5868883	1.2765676
TCGA-CM-6679	0.334246575342466	0	1.5049842	86.0440741	0.5647651	39.3448876	17.4022626	3.3661549	6.0740996	34.3997621	4.6145848	29.5206943	2.1854119	5.691843	2.6743149	3.2194686	5.3185989	7.0175315	7.5051595	5.9793741	1.3175501	13.9392545	13.5715905	23.9046477	5.0133194	0.860856	6.1692405	1.454099	9.6163584	4.6983964	3.706109	14.8859195	3.2442213	3.1309733	9.4008064	24.7190908	14.2035272	6.8567106	10.7478769	1.1679367	0.9181765	7.5057839	2.146346	10.7643762	17.6850164	13.8117705	3.1462579	2.1962383	5.6586137
TCGA-G4-6304	4.46849315068493	0	0.84902764	137.35716755	0.50137241	57.69007634	39.45714621	3.39289336	6.34032059	69.53018956	1.26342767	33.97047889	1.67755407	8.3288269	2.49516194	6.35067707	8.0456153	3.72226681	5.90044413	33.51260229	0.76498288	28.56006948	14.0873345	8.26268075	6.43049542	0.78366252	7.94522926	1.65233284	1.04402412	9.42758773	2.48394238	37.27945394	2.11294161	3.07203301	18.00280874	54.13349592	17.64345668	5.8768734	2.40246993	0.93273293	0.58093382	6.5618587	1.87878472	1.14630805	7.01356059	1.16483783	2.79979756	0.86021071	0.85922419
TCGA-A6-6140	0.975342465753425	0	1.2269793	94.4761853	0.5244893	172.2180518	26.9870771	5.7580101	11.364247	31.4767435	6.8383214	14.6056717	3.0252767	9.1040626	2.5112269	5.0510723	6.2341862	10.500214	8.5512158	29.0305413	0.8174969	14.2422719	15.7130847	24.1828544	5.8563734	0.9264579	7.3819188	1.9674291	2.6418988	7.5221524	1.9376831	20.2899398	3.5754039	7.0715248	7.5020191	24.8874244	14.6976912	5.5087397	3.9667959	1.0365027	0.7156744	6.8151183	2.040526	3.1841306	29.4498103	2.5948954	2.676787	2.2306469	2.0452465
TCGA-A6-2679	1.63013698630137	0	1.5998728	425.8420087	0.5113418	248.4462495	12.1559799	2.3692998	1.6805683	51.1808318	1.195021	27.6670885	1.4777881	3.8709306	1.3201714	1.7891339	5.6484424	3.0307961	3.5186996	4.0989529	1.1346319	24.4235402	12.2134645	4.2501567	1.5917013	0.7672673	5.5622332	0.7943312	3.7052106	3.4614962	1.2901525	73.923275	7.6060844	1.2771577	11.2592304	175.6297786	9.5025069	2.7696455	2.129013	0.9364806	1.2881485	7.5947198	4.6669136	5.3765881	9.1577271	1.2849068	3.227173	1.2746597	1.1695412
TCGA-AA-3870	2.4986301369863	0	1.4903624	201.5115562	0.5849519	41.8124836	8.1626278	3.6368386	6.7120451	46.3208782	1.6767256	43.2920513	2.0367066	6.3764517	0.9650618	4.261487	4.5119892	1.5825387	3.860613	19.9679131	1.1766441	8.3909055	11.8051597	14.6041088	5.3205588	0.8763058	5.1506055	0.9458593	22.9589627	3.7605505	2.026173	27.1687128	19.5286472	5.2078316	12.1407778	64.9372579	18.0813817	5.3377642	7.7744944	1.1405729	0.8719136	20.0089045	1.8713098	7.344492	14.612125	5.8217634	5.5071542	1.2085033	8.1261329
TCGA-G4-6299	6.21369863013699	0	1.7469645	29.1433744	0.5278913	13.1745721	18.0891524	3.8889814	10.3147251	83.47193	3.4630836	27.0150683	3.3328468	9.0908707	1.7870627	3.2690027	7.2298156	3.9878852	5.2051502	51.87399	1.2979878	13.7282901	17.7991196	20.5221677	4.6523248	0.8170073	5.2679482	2.1658951	12.9511637	4.6483268	1.6067942	15.9794136	11.7233691	3.2583801	22.3427248	36.1836995	10.8177285	3.8221745	15.192884	1.3370148	0.7729832	5.5746035	5.6511121	11.5123931	11.0412986	9.3312081	9.8940117	1.4153911	6.0107161
TCGA-D5-6928	0.96986301369863	0	8.7359428	51.7979925	0.6057997	22.0712902	19.3001174	5.2261956	9.9422515	77.0251128	2.3018503	24.0018304	1.7893881	4.6333131	1.8678122	4.8631148	4.705473	6.0405179	4.9289126	22.7265314	1.3370768	10.0078188	9.8005834	17.6423355	5.3184829	0.9687468	6.2805988	1.369865	10.2608923	40.8706439	2.6301206	17.7621529	15.0612696	4.7309441	8.1879895	24.9123242	16.6441719	5.1646061	7.3718534	5.6497133	1.0905906	9.5980202	3.920404	18.8410966	9.248645	8.9911519	3.1880584	2.1414333	4.7954399
TCGA-A6-A566	2.07671232876712	1	2.0410006	59.0446388	0.5184694	45.8077953	15.7224614	4.3707692	6.3538911	45.9943926	4.6992472	28.6622054	1.8634748	8.4283138	2.1163741	5.6964634	4.3262525	3.0335559	4.156715	14.3634863	1.4506582	8.3002348	11.8959498	15.9569571	4.3052846	0.7714452	4.5214482	1.3235146	17.6261846	2.9103632	5.5525013	10.5604289	2.9274375	3.0522548	8.4512482	16.9966081	15.0212381	9.2263236	4.4441632	1.3573347	0.7925125	5.5982583	5.2500086	20.7292745	4.3838487	42.1329368	3.7816564	2.2586233	22.6227187
TCGA-QG-A5YV	3.56438356164384	0	0.9515915	133.5354413	0.5458988	129.1750757	25.9182889	4.4297924	12.5226226	53.7229331	3.1978717	25.4813988	4.1483787	7.5606621	1.8103548	4.7913449	7.8610454	4.7281717	2.9786134	22.1299543	0.8182457	10.5300255	14.8389265	17.8295273	5.7437617	0.7820513	6.9317975	1.5758216	2.2939758	6.8632446	2.81967	24.8254436	2.9392544	4.9913462	10.4745685	18.2917096	20.5754862	4.6601876	2.0271113	0.8440955	0.6901314	8.5262711	1.7499758	3.9198433	17.6867278	3.1639024	1.2014394	1.8097606	2.5431316
TCGA-AA-A01K	2.58356164383562	0	1.8366428	56.3924394	0.5070793	53.9447629	14.2958631	4.261475	6.0918885	73.0444026	3.869186	14.6021929	2.6633116	7.7618146	2.579952	3.5141453	7.6594514	4.3122901	3.9812969	19.6350056	0.8623041	8.9768081	19.2167513	17.3347076	6.3149944	0.8440096	7.7328518	1.5324717	8.9599352	4.2043625	3.9069981	35.5770956	4.6543372	3.8098686	14.1340642	48.2609246	14.3929663	5.6562395	4.0457886	1.3726876	0.7221127	10.4223323	4.8103406	5.6995516	12.5086584	7.1065247	2.8021393	1.4756349	5.7058913
TCGA-DM-A28H	9.75616438356164	0	0.79947273	51.48706834	0.51851808	82.1717173	69.04821922	7.30298366	13.95483004	40.19914761	3.70478705	10.98081686	3.61275949	16.77505335	1.38759494	5.61737926	7.44421745	4.1519256	6.15434018	10.91696955	0.75982656	20.76592804	16.75393239	14.2620962	6.91918545	0.79026193	8.56018415	1.78875924	1.82611256	151.03347826	1.59060134	24.7639503	1.2091382	11.9631026	12.14770829	30.46968717	13.44048594	6.27277411	1.97000182	0.81672724	0.69564056	2.98365688	2.23084846	2.31273199	1.51791439	2.21934854	1.03472767	2.08557346	1.54123493
TCGA-AZ-6600	1.00821917808219	1	1.7773325	83.9090291	0.5529001	37.3044043	17.0858416	3.5472348	8.4614028	64.1216566	5.3893169	22.4938265	2.3308613	7.8396868	1.1282243	4.6678913	4.5951224	4.889926	5.3650779	15.9478292	0.9448594	10.8881782	13.2586801	16.2941859	6.2543438	0.8952006	4.8916857	1.514559	8.8857354	16.6692319	2.7004534	22.5558909	12.7858509	3.2426417	8.8809425	22.0859985	17.5572594	4.2472379	5.0684125	1.5850345	0.9932171	8.498229	2.2458221	14.4911667	11.6259148	11.7868703	7.8411334	1.5009048	10.7569438
TCGA-AA-3538	2.16712328767123	0	1.1869645	150.5270358	0.5386276	61.2114066	30.5476878	3.858128	8.2309884	21.0343462	6.7910747	24.2021829	3.0667281	5.7338822	1.6659437	4.7967232	6.3692211	5.3463847	6.483905	9.9115066	1.0880512	9.7202803	18.7564193	24.5485496	6.0355618	1.079679	8.328314	1.7010716	6.7717197	21.4966387	5.2573729	29.3403394	6.3741578	5.042404	9.0874901	40.3853374	17.0546912	4.1697557	5.2551153	1.0616624	0.97189	6.2954063	4.4185899	4.5163979	22.2662257	5.411765	15.3286142	1.1720908	4.7768402
TCGA-AA-3819	2.08493150684932	0	1.2812557	193.4985794	0.5438869	75.6309629	13.6319463	4.7131444	7.4104499	52.2254308	3.9204939	25.6635916	3.1835428	10.0242727	2.0276039	4.8339591	6.5978567	4.8752771	6.8746761	35.0769509	0.8783231	11.0962119	15.8357075	10.1278994	6.4544445	0.9767855	9.0960014	1.6013631	4.7157571	6.8482107	3.4938135	38.9899137	2.7115298	6.5571036	16.0730032	39.562434	17.0925809	3.6732827	2.5621334	1.1488206	1.2567711	6.5378455	2.9564774	2.2951799	27.6513826	1.8520932	1.8567792	1.9250664	2.6649118
TCGA-AA-3488	0.419178082191781	1	0.8136818	208.115633	0.5112007	97.7082495	28.2777666	4.0223105	5.5321485	128.810627	1.6399401	22.8421604	2.8681899	16.160615	1.1260015	4.7972632	6.807091	2.4842089	3.6515089	8.58518	0.869023	14.0054699	16.9514904	11.1065438	5.2278191	0.7671363	8.0754448	0.9921307	3.0349298	2.6168449	2.3753985	81.8012932	7.2460937	3.063414	15.3536944	135.1132488	42.4361089	5.8136904	1.9937134	0.7927111	0.7884181	6.691794	3.0918332	1.8887252	7.1118646	1.0411025	1.1086484	0.9877523	1.4056977
TCGA-AA-3519	0.756164383561644	0	1.1072481	205.7202005	0.5329552	134.5831336	24.4308455	5.9340487	8.0216137	24.4924072	3.7185111	21.8121704	3.0133791	14.3238655	1.1919811	4.5996186	4.8054252	3.5951814	4.478607	29.2814674	0.866733	8.6109354	18.8534682	15.3041872	6.1467379	0.8203515	8.4245489	1.4117258	4.6091034	44.0030552	2.1477995	40.9338874	2.2463666	5.0051367	16.8455911	41.7687037	15.9828884	3.6555197	1.7455856	1.1320726	0.8716664	4.8856266	4.318347	2.4023588	34.001672	2.1828246	1.2044388	0.9951203	2.8401046
TCGA-AA-3673	4.16986301369863	0	1.5963848	144.7480314	0.517578	30.5211007	28.1492412	4.2703098	5.2850387	42.1896162	3.2330813	31.4579048	2.9254108	9.2637047	1.3878236	5.2612439	5.6554718	4.0075507	8.0216692	22.2160102	1.0195943	14.2829616	15.0231161	19.1327509	10.4474495	0.7886609	8.2435382	1.3175932	6.1281037	27.084949	3.7085426	26.4719901	10.9050083	4.799656	12.3820224	24.3254112	31.5548471	4.9010785	4.4874173	1.2019395	0.993073	8.9817042	2.2968441	6.3322901	11.3870214	3.4452528	2.7365518	1.1072634	2.6100521
TCGA-A6-6653	0.772602739726027	0	1.0115065	212.975506	0.5129237	177.0024849	18.5572607	5.4973215	10.2179306	91.8986092	4.5924044	26.9222373	1.9594822	10.4789875	2.3160336	4.3552885	4.6903192	2.8293401	2.2344495	5.5337459	0.7972964	3.9178929	18.4691301	14.9285935	5.2400125	0.762567	5.0042933	2.0126655	5.0948463	68.3150543	2.1687068	18.6863961	10.4490138	6.5849131	11.740046	45.5379604	20.4845433	3.9021783	3.17278	0.9500013	0.756778	4.6195931	2.1383762	7.7478756	20.640423	4.0218498	8.482415	0.9315552	4.9885834
TCGA-DM-A1D9	11.6986301369863	0	0.75463398	129.60046613	0.50166324	90.36806025	27.33235131	4.68851624	5.20257228	22.69968098	1.61551021	35.89002125	4.05122809	9.64736094	1.47725077	5.93479481	7.34116666	3.86338938	3.28756408	5.43591566	0.86578367	8.96464281	16.9381503	18.77645303	3.4726858	0.76089959	7.90095373	1.99102348	2.06534823	11.07874731	5.71907651	17.40244764	8.15634642	5.60830489	8.97312132	8.04203812	21.49922783	5.59761305	3.48976051	0.77583834	0.74856631	3.25914268	1.48090331	3.16008363	17.48191875	4.2149337	1.13637652	3.05387709	1.53395076
TCGA-AA-A00F	2.83561643835616	0	1.0514832	144.940876	0.6157189	62.4655005	19.6816566	4.1940458	5.9276631	32.6928521	2.4308811	26.4133018	2.5456217	6.1952176	1.5923115	5.3377557	6.6201345	4.9210457	5.1980097	4.0441685	1.378253	12.816468	15.8074012	18.9580102	4.945396	0.7893063	5.8854962	1.4244156	9.7908479	3.8456425	3.5417508	24.0947838	5.8408358	3.0775306	6.6352413	31.5017527	17.0878163	4.6215578	5.370462	1.0059514	0.7109998	9.3466138	4.3001199	6.291595	8.3862017	4.2822485	2.3301404	1.2344052	7.9220834
TCGA-F4-6463	1.13698630136986	0	1.2115611	73.6189263	0.6029493	13.9943312	21.8108948	2.9337946	4.9986284	35.3527121	2.5859077	28.7308834	2.2647184	5.8126863	1.6731831	5.1414115	3.7874036	3.8543622	6.970423	56.5437138	1.3029709	10.3589566	15.6941098	14.471751	5.3342399	0.8315128	5.6373024	1.4200129	6.8373791	151.0983293	7.1268136	22.9863725	5.5853417	3.1876454	11.1592058	16.1783368	9.7984968	4.3276839	6.3805135	1.0873385	1.2330358	5.4407178	4.9044869	8.6941648	30.0047007	7.4838735	5.4067433	2.5408798	5.2684116
TCGA-AA-A02E	0.246575342465753	1	0.9368925	157.581556	0.5067895	167.2895526	19.4564276	3.1005629	5.2340594	68.1953675	1.8779864	23.0100126	2.6274415	8.7891339	1.4809037	3.0135301	4.7702138	3.2822591	5.1778806	25.0360388	1.0403083	12.8053123	15.5598014	13.0709419	6.1930179	0.7630382	8.0636557	1.1440012	3.0829091	24.3427314	1.4297814	24.4639801	9.6784557	2.9165836	17.8994749	53.9843713	14.9600643	5.7301983	2.7945285	0.8968051	0.7341857	14.2421223	2.6629325	1.9126758	12.2678362	2.182557	4.8823366	0.941621	1.3801026
TCGA-AA-3663	0.580821917808219	0	0.87860522	198.62191215	0.51205644	266.26696749	31.05199495	4.85264358	6.60974974	52.46845396	2.83750568	22.51384852	2.42137805	10.30776938	5.923666	2.94269738	5.31218976	1.79130866	4.95418341	47.36691482	0.76883648	10.23836231	10.70248059	16.24382379	9.62638118	0.7679312	7.21854057	1.17217154	2.39561098	55.51027452	3.79577442	48.7849356	10.99608037	4.4427875	21.85291745	60.13096328	24.58655035	4.7604948	4.06445202	0.95823827	0.71937397	5.57123649	2.14114818	1.54264187	10.1414986	2.78746495	1.54815435	0.85258852	1.63298939
TCGA-CM-6172	0.580821917808219	0	1.2042088	95.5312533	0.5458519	12.4024097	9.5876851	4.3816078	8.4824395	36.1414126	2.2771694	11.8404212	2.767077	4.2734768	2.9801819	12.319659	5.52252	3.8885546	6.2388704	11.8165997	1.1134192	13.8423612	13.2558627	25.0833792	5.638853	0.8095513	6.5059266	2.029166	4.0100924	14.387457	5.2852136	21.3040834	4.8970884	4.5532388	9.2380025	16.6146505	15.7989796	4.4602634	5.3675957	1.0294813	1.3852263	4.2057295	2.0042112	8.1003314	16.2229797	4.3397195	1.5338044	1.2667951	2.6772309
TCGA-AA-3561	1.16164383561644	0	0.8085778	174.8294259	0.5059924	107.0995852	36.6918895	3.9571143	8.3045907	12.2890559	2.9755464	24.1845904	5.6400958	12.5443433	1.5489885	2.9563404	3.0241921	1.6476891	3.1669756	8.8463047	0.84602	5.7295637	10.7270808	13.2210924	5.5650093	0.7742334	7.775566	1.077514	3.1434366	12.6898524	2.6949236	61.8724075	4.4051034	6.4962894	13.7260994	32.3670538	24.8431001	3.0899739	1.2328545	0.816361	0.896012	3.0691966	1.7926375	1.4969521	10.9572931	1.4747753	0.8299276	1.2503374	1.6515313
TCGA-CM-6677	0.419178082191781	0	1.3642056	65.2627995	0.5159924	123.6818448	36.2374421	3.7258165	7.2041906	28.7126618	2.6695316	14.257593	3.3945306	9.4331793	1.2144155	4.9828035	7.5829288	6.0190314	3.8285599	7.1356857	1.1812665	11.6005224	15.0722976	14.5875925	7.346125	0.7859602	6.350411	1.4823618	5.3214033	7.0003469	4.4576155	24.3279669	2.1008975	3.463675	10.1634514	24.4166726	18.4536426	4.8806018	4.0424392	1.131822	0.8489115	2.7360344	4.4867508	6.3711632	2.976468	4.0956494	1.2392524	1.2061507	3.6926857
TCGA-A6-6142	1.00821917808219	0	1.0118971	87.0473197	0.762707	42.1333333	18.1203502	2.6676796	3.5731835	38.6769251	2.8952298	34.421324	1.829582	4.9411785	3.5050801	4.2295103	2.9431562	3.9545607	5.3310922	19.9485806	1.0962076	9.5397481	10.2965205	14.9189976	3.0095347	0.8106705	5.5021731	1.1519324	10.2906649	49.951894	2.0067016	20.4611096	5.5942482	1.885273	7.6490397	41.1569287	9.3868525	4.0621507	9.042254	0.9600005	0.955219	12.7006419	4.0899426	16.8570504	5.3715024	22.6604096	3.5607307	2.0473595	7.0029601
TCGA-AA-3956	2.83561643835616	0	1.8010897	162.7456319	0.5362653	73.4069181	16.2668246	3.1780327	4.7383548	27.7287147	3.7203252	18.6172785	2.3700674	7.5692684	1.8041312	5.0253638	4.1386577	3.5056789	3.9598753	30.149967	0.989234	11.0525726	14.7811983	19.6221061	4.3512951	0.802448	6.7080906	1.7672016	5.9018313	32.5110087	2.7720662	22.6117122	4.1201849	3.7394392	8.7753045	42.6904973	13.5746976	6.853049	5.0916874	1.2416362	0.9718068	5.3462317	4.8087128	4.2616268	25.1100851	4.2399451	1.1744938	1.3786895	3.5784175
TCGA-F4-6703	2.98904109589041	0	3.7009991	24.1089203	0.6115879	10.6996404	13.5026551	5.2179523	4.5512331	62.4625988	2.6724213	34.3231897	1.9278519	4.982317	1.1994818	5.6039538	3.1290244	2.8319685	3.9884091	46.7638148	1.7168921	5.9512461	9.4327857	16.7289436	4.1932791	0.9622638	4.1770177	1.5573599	12.4478381	29.0917591	5.7033008	13.7483828	8.2790139	2.5310108	7.4755431	25.9977343	18.2628989	5.6505524	14.4160784	2.3369342	1.2085644	11.1972658	4.4177462	26.5845046	9.6271313	28.0718889	7.9582777	1.5200852	27.6455813
TCGA-AA-3986	1.58904109589041	0	3.6995923	124.919447	0.5226561	68.3014841	18.9429313	2.9235865	5.8546757	46.8619991	3.6843571	25.4519236	2.1322326	5.4292316	5.3583496	6.0788037	4.86351	3.3141011	5.7012926	8.491445	1.158669	9.7177249	16.2302846	13.0343733	4.6373224	0.8754352	5.9029433	1.4822762	6.5659174	72.0345475	3.2506165	20.9973825	1.9780785	3.4612039	10.144305	50.3080776	12.859945	4.1710549	2.9438922	2.3764942	1.1756497	4.6677084	1.9773374	4.5818047	11.9926271	2.2090764	6.8876628	2.9356995	2.0219562
TCGA-D5-5538	1.02191780821918	0	1.7686018	120.2696234	0.5285305	35.9731536	28.16415	3.5034572	7.7075147	27.9623414	3.5779396	31.7771699	2.5547382	9.0903447	1.3114635	3.9610018	4.4708113	2.4585029	5.7617169	22.023006	0.9506887	12.4963201	12.6271961	21.3941884	5.5218426	0.7935551	5.9048999	1.2720577	7.7506726	4.4659374	2.1837803	25.4409346	8.3751039	3.8191605	7.8655708	28.0121791	30.2287162	5.7663661	7.1342589	1.4452504	1.1823838	8.8306433	2.7865265	7.3641479	6.645345	11.2534759	2.1700412	1.1058799	10.8127976
TCGA-G4-6315	3.06027397260274	0	0.8504603	175.6807781	0.5317963	29.9788769	23.3066859	4.3908735	8.3299054	58.27682	3.6880281	25.4330454	2.6109503	9.6602529	1.7786278	3.9520808	7.152336	4.9739723	4.8632416	36.7167484	0.7471193	8.2538547	17.5970519	16.5435481	5.8662546	0.9071432	7.5548598	1.8198943	1.7155192	38.247654	5.3410031	25.7311113	3.9255943	3.8731729	6.9449431	19.6957312	23.5554166	4.6157504	2.6155843	0.9112237	0.7204197	5.8856671	2.5816353	1.2447621	24.4345047	1.1376085	1.1218908	1.0953911	2.9018059
TCGA-AA-3562	1.66575342465753	0	1.2004997	200.5107494	0.5584612	53.485311	36.051059	3.7448233	6.5747688	32.99596	2.7095608	25.8658348	2.6605315	9.5299633	1.5595538	6.572239	5.8047688	2.9077979	4.9422444	6.1245629	1.2663372	21.278142	13.8895402	16.7001463	4.8621969	0.8072609	8.4880579	1.3426086	6.3648084	13.3857347	3.1316318	44.4610236	2.3001501	3.735514	8.4604754	78.3165799	17.978811	6.3155854	3.5673654	0.9521006	0.9814116	5.7068033	3.9240026	4.6647579	6.1678881	2.5493009	1.5600804	1.2452352	3.1007316
TCGA-A6-6141	0.698630136986301	0	2.0551226	136.988494	0.5236946	127.3560987	17.2764694	2.8847085	5.6148921	75.5790076	1.622217	23.5815665	1.7690567	6.9546172	1.5330029	6.9909451	5.2331396	3.9805437	5.2701385	17.90625	1.09549	10.2890448	15.2277743	13.4588922	4.1416698	0.8275478	5.2237332	1.464068	3.8042353	85.2956104	5.1643387	17.705528	7.5091924	3.4375897	7.892251	28.9895766	14.7760042	7.320347	3.4201033	1.5312823	0.994112	7.2858886	1.3686555	8.9939257	12.9582795	2.7632203	1.9065947	1.2486987	1.990609
TCGA-D5-5537	3.78356164383562	1	1.0852231	218.8095278	0.5110773	123.187539	9.6151864	2.5915573	6.4269108	37.5427191	4.0451827	30.6641613	1.9795134	6.5835861	1.8675511	4.1989332	4.2659739	7.1051743	4.4474437	72.0228494	1.0380891	11.1647057	10.1416489	14.1521352	4.5491525	0.8029513	7.7087139	1.9594379	5.030537	5.2107114	4.2531124	16.5728975	5.5491657	4.0519209	13.3732384	19.3575231	19.4594787	4.6522194	2.3865481	0.8642144	0.8352333	5.9782319	2.5692061	4.3774337	20.4182173	9.7322353	1.8649115	1.2237517	2.3968276
TCGA-CA-6715	1.04931506849315	0	0.6839184	125.5509186	0.5043657	125.455541	15.641801	6.5027594	11.8927959	32.4442043	5.9221007	25.0466621	2.757171	12.0089483	2.4336393	3.0769058	4.8227065	5.4125232	7.1837109	98.2827336	0.7436841	15.509212	13.9123062	14.3960991	6.2506365	0.8880951	7.98567	1.843537	2.021095	46.6017779	1.4374203	23.6415104	5.797697	5.8835913	12.0243204	24.6660204	26.3496232	3.5067785	2.1055982	0.760082	0.8924113	4.845724	3.6451877	1.2993489	23.5201254	2.3700458	1.7652512	3.2074832	3.5381385
TCGA-T9-A92H	0.991780821917808	0	0.7990527	93.0240844	0.4993616	139.767908	23.7393801	8.2018595	5.6818093	40.123711	1.8643317	19.6671866	2.5795974	11.1937084	1.4920219	6.9865872	7.0878922	7.2744129	5.7082478	14.6774205	0.7814577	19.9290756	17.1162323	15.7848163	5.5681898	0.7579349	6.4972594	1.5236724	2.5077984	3.2412105	1.7549083	30.2816552	2.2841445	3.5647035	22.7413292	38.9891242	13.782817	9.6507668	1.7223533	0.7725976	0.6498218	11.0638255	2.0519285	2.4699801	25.0603341	2.74952	1.0797092	1.2398079	1.783441
TCGA-AA-3861	2.5041095890411	0	1.890592	182.8740708	0.5029755	192.4529176	17.2657866	3.3733768	5.2746461	58.7111479	2.117608	20.8997979	1.960838	5.6929783	1.1282946	5.9436827	5.4373046	2.3263905	4.9000941	27.6995541	0.8506982	7.9533209	17.5846857	16.346732	4.7281886	0.7594951	5.8016746	1.5082424	3.020104	59.9727474	7.7489811	39.8586948	3.0040142	3.3647365	13.6212244	36.9196332	17.5735668	5.4985254	2.8929843	1.4731508	0.785028	8.7827388	1.2286347	2.623706	26.6407067	1.326734	1.4294374	0.8559153	1.1018532
TCGA-CM-5868	1.16712328767123	0	0.8472823	106.0450653	0.5382273	29.0833508	29.8821827	4.5415213	6.5724204	49.3722053	2.5255758	30.0743153	2.733209	11.0550442	1.4576882	4.0201482	5.7653931	4.4858721	4.8785231	6.3728629	0.9719807	21.1365788	17.2507393	23.6011701	7.2538411	0.8043728	7.3676813	1.6585283	5.1019514	4.8004168	1.8774138	23.8487065	6.0123085	4.471033	12.1954845	38.125449	18.0041275	7.4896427	8.1883719	0.7922817	0.8293838	6.4377704	2.5894543	8.0286122	14.9883961	6.786713	1.9683902	2.5166612	5.8164517
TCGA-CM-6675	0.419178082191781	0	0.86941517	216.59134223	0.50794929	89.43487271	16.34042298	6.56576822	17.19732442	106.16810202	2.62552012	30.3498875	3.24919747	5.64602244	1.24335504	9.59761068	7.27709063	4.31339722	4.77194625	53.98367726	0.84380977	11.99430694	14.80399273	16.57394313	5.12051294	0.76216065	6.58297238	2.26451378	4.59565991	237.23086963	3.88308792	18.99546982	7.24307252	10.61574623	7.68969534	27.04111527	14.31392541	7.3878261	4.01460487	0.81438259	0.6909677	13.15109409	1.33540656	4.10839156	30.92796744	6.85405056	6.5549068	1.01400079	3.94811503
TCGA-AD-6964	0.906849315068493	1	2.9099949	95.7970763	0.5321075	13.7992369	29.0086735	3.1259728	6.3802926	66.0550845	1.8978705	26.0778621	1.5888932	7.0515629	2.1179706	2.9846108	7.0239088	3.9118951	5.6834261	9.6740046	1.1711439	15.4481396	13.2759721	12.0551145	4.9576944	0.8275632	6.9290171	1.5439605	8.9134989	13.0962966	3.5020553	23.3534796	6.9606545	5.5440878	12.7975512	32.7851983	19.6143463	5.0227696	8.9384795	2.1139961	0.9613268	2.7501963	2.2724863	18.8052417	21.2285753	9.6055293	2.6295515	1.6242378	6.9173794
TCGA-CM-6170	0.663013698630137	0	1.3634001	85.6281914	0.531665	91.2342532	12.4907508	3.2039106	5.336683	13.675795	3.8447643	20.9463269	2.3973445	6.3777857	1.5363657	4.9796873	5.1886928	4.9957434	3.6159272	7.0639879	1.0881573	7.320836	13.2210896	20.3805637	5.149954	0.7949827	6.6394776	2.1004054	5.5625847	2.0115064	2.4444294	19.3293204	3.8334912	3.5356561	8.6177321	11.6914478	14.0560144	5.3041226	4.560338	1.1398666	0.7436333	6.6298657	1.9197542	15.1875098	11.6162615	6.2915954	1.4739967	3.5173442	4.673513
TCGA-AA-3518	0.0849315068493151	0	1.5810093	99.8162792	0.5251229	66.6809006	25.0441652	4.5176149	9.5498836	104.9743503	1.8069075	32.6217625	2.1264768	11.8263301	2.9909502	3.4086774	8.4031235	2.8582957	4.7875898	14.095799	0.9943188	10.414196	15.4220327	15.4067267	5.7469876	0.7757817	6.77553	1.6851327	3.4940381	27.0907629	3.0449787	37.1237969	18.5089509	6.3119632	16.7722391	52.1275779	18.0576628	3.6177667	2.692345	1.2700928	0.6740948	7.896004	2.7852429	3.2251784	8.6601807	2.111486	9.0207274	0.9556883	2.8484718
TCGA-AZ-5407	5.11780821917808	0	1.443933	151.6079	0.5207334	41.48332	27.30683	3.294751	6.429725	81.59374	1.886411	19.31716	2.285338	8.719127	1.177624	7.643611	6.577624	2.359598	6.327484	13.08074	0.9039208	14.41755	13.2281	13.52677	5.291486	0.7663692	6.402714	1.292603	2.382828	20.5019	2.376217	47.48423	2.002432	3.881712	13.39974	20.39787	19.46107	8.050425	6.950793	1.077077	0.7751339	9.897676	1.094523	3.174262	10.08339	1.140482	2.97471	0.902205	1.134945
TCGA-AA-A00Z	1.83287671232877	0	1.207767	132.9121	0.5192417	188.0346	31.19703	5.283924	12.58619	39.42032	2.26381	21.14667	4.683094	23.27151	1.913487	4.664363	10.06057	5.968013	7.265966	13.87045	0.9660811	13.93571	17.45908	8.605021	8.340498	0.7705531	9.666151	1.300785	3.831987	3.380977	1.60912	30.6901	3.265781	6.412929	11.42216	36.23785	21.25045	3.725633	2.100844	1.039553	0.9177788	6.486361	2.987723	3.940413	36.76395	2.085529	2.469584	0.9709701	2.197064
TCGA-AZ-6601	8.33424657534247	1	2.6772199	101.8152458	0.5636211	11.6367699	25.7660059	6.0754413	12.1399086	168.799609	3.2865336	24.2342011	2.9939076	11.9185616	1.8318961	4.6199403	8.0004461	4.0299135	6.3453669	29.9400316	1.0061922	14.842171	18.7629617	18.7943781	7.6494991	0.8475131	7.6695281	1.5878196	5.3651158	4.0112311	3.3223205	27.076988	2.1501525	8.4367409	10.7768074	31.5500303	13.774772	4.9306143	4.7755539	1.669909	0.7998915	14.4815169	2.8151645	7.5947274	10.5809842	5.6057849	1.5727445	1.1611486	4.4387812
TCGA-A6-5664	0.991780821917808	0	2.145781	59.8797977	0.6460588	198.4938646	19.7256266	4.3137622	7.2948923	89.8973735	2.9732633	26.906819	2.272422	6.0073138	2.3320825	7.1163309	4.1782405	3.0354628	7.4888455	29.4674286	1.3886969	9.1013665	13.0425349	12.534212	4.7393777	1.1170258	5.5051691	1.6482196	7.0765854	79.0717973	5.4672319	12.4958852	5.7066534	3.5331708	13.5923583	21.1376413	18.729591	4.7730914	5.4456515	1.7685079	1.5162084	4.0810928	2.0863787	8.7705295	20.2266733	5.5532755	5.4315078	1.9905823	5.1031249
TCGA-DM-A1HA	7.12328767123288	0	0.71029198	155.34852898	0.50608986	32.45244732	32.56191963	2.416968	8.46098093	27.30029509	2.57206594	51.74207994	1.80707009	6.28738857	1.44376282	3.11048078	6.19952987	5.23304058	3.99313102	13.8544399	0.7384612	6.7778202	11.0938621	31.88959693	8.04768799	0.78170284	5.52891355	1.9779855	14.01984663	1.00505922	0.85682368	28.08534617	17.66700553	3.85615298	2.87135288	12.51719661	17.82694014	3.75713274	2.89896566	0.74796317	0.594702	14.99674617	1.6009879	1.2758066	9.49466161	0.86073134	1.33546061	0.80582187	1.29333539
TCGA-AA-3554	1.4958904109589	0	2.3615155	143.7500606	0.5627582	81.3298662	20.0035325	5.3569531	6.4283796	113.6050393	2.0848258	32.6766293	2.1265884	7.7182674	1.8902379	4.6587518	5.8950978	2.6977648	5.678083	21.5063211	1.0392949	9.9677719	15.5506212	16.4739562	6.1816671	0.8670549	6.7398092	1.249991	8.0067999	116.2927729	3.04008	33.1612445	5.9342833	3.6381718	12.4075509	88.4773523	19.9386495	4.3601437	6.3054403	2.1988179	0.9088328	14.0508354	2.42837	5.9164822	7.7701021	7.8594345	12.6575719	1.2048518	10.4235045
TCGA-A6-6649	0.898630136986301	0	2.1684597	156.9860065	0.6549327	34.4531896	15.5577939	4.0213975	10.6674284	70.2011881	3.0373857	29.7211791	2.8640226	6.1413025	2.2183329	7.4160888	6.1334001	3.7324654	6.2434571	80.0743614	1.3792998	9.2646595	11.0257625	14.8633127	4.1544374	0.9280124	5.2546725	2.0511373	8.0066978	49.2365091	5.4081828	14.9338947	10.0016852	4.2124433	5.6010929	17.6240282	17.1820207	4.4680356	6.406927	1.6563685	2.4034627	13.3035109	2.296428	9.8965526	10.2638243	4.4954787	9.092839	1.6464181	3.4294935
TCGA-NH-A8F7	1.48767123287671	0	0.6826936	97.8101282	0.5414599	40.0382863	20.7632359	3.0540188	8.8231783	9.9678856	6.1885486	23.0661083	2.1142417	6.0851585	2.3962487	2.8463945	6.6028096	12.6157762	6.6001243	40.6377494	0.793089	9.4272747	13.4201887	12.3122668	6.8671279	0.7894031	7.4702646	1.8187863	1.7817478	1.2799087	1.485276	21.1144703	2.0121697	4.4358368	3.4942887	15.2558437	21.1733838	3.2165056	1.9376023	0.7514837	0.6942646	7.5259829	1.2132496	1.4911683	51.8263334	1.3426363	1.0596821	2.5919108	1.162267
TCGA-A6-5656	1.26575342465753	0	1.2561279	49.885078	0.545283	96.260309	23.5107099	3.618138	13.1565824	3.9048992	9.8025127	16.0312998	4.1164147	9.0404466	2.3634132	2.9402338	3.1352396	9.5757355	14.6821057	47.8922309	0.8682592	12.9726658	11.0677019	24.6976601	9.4176959	0.7943527	9.5935758	3.826168	4.862954	2.2396593	1.5413577	12.8038056	4.0606799	6.1201346	10.6758751	6.8097202	19.527856	4.1446609	12.2399355	1.2791012	1.1656386	6.4659354	2.1911976	6.9573755	24.0107423	6.4602077	4.3859344	2.0221951	3.1950191
TCGA-G4-6306	3.72328767123288	0	1.0089734	199.7717008	0.6643922	39.018177	29.0522748	3.576891	4.3511851	60.7351848	4.7465376	27.6456579	1.4503413	4.974336	3.7897501	10.2214326	4.7896634	3.5858602	4.1327745	8.2916268	0.774332	14.5285747	13.874035	14.6743341	4.4961236	0.7806799	5.2058303	1.2041375	1.1648813	2.5932802	1.1837838	28.6741979	3.592218	2.4820279	8.916569	37.5531129	16.4401837	3.9276935	4.3168548	0.9768863	0.6006162	9.0978955	1.1542617	1.3222532	9.4353746	1.2105858	0.8536153	0.9073775	0.9260457
TCGA-CM-6164	1.33424657534247	0	1.0348473	116.8388801	0.5843329	175.3664266	23.8255521	3.834253	6.1509933	35.6967807	3.9547257	26.6306986	2.4997093	10.809267	1.733701	2.9944473	7.1805634	8.5023667	3.5518618	18.1840999	1.0751096	8.1794287	16.8678383	18.2087987	6.9305911	0.9379734	7.8447842	1.8325879	4.5867981	2.5666941	1.9453699	27.2065257	3.2352684	3.6625709	7.837965	23.9307768	15.2781187	5.2374238	6.28046	0.9757229	0.7465444	8.5232672	4.4046326	5.2193835	39.045635	4.0957108	1.6992487	2.9223237	2.4606032
TCGA-CM-5344	0.832876712328767	0	0.81876572	72.39541234	0.53544872	86.27915287	22.15637697	3.29504348	6.73327013	59.36153842	2.82509926	21.55828404	1.73737866	5.2276666	2.2507636	3.16102301	6.1976217	3.71029449	3.54541333	2.8110059	1.01517123	12.12221861	16.33016031	14.48562967	4.07995144	1.28220769	6.0088053	1.24126165	6.62670769	2.19532613	2.92331036	23.68948559	1.75326244	3.46820863	6.72528803	36.35139031	7.83314122	4.55656807	6.47128642	0.81690276	0.78582761	9.26804354	5.53887324	9.01749892	22.0611047	13.5935362	1.70087144	1.24363582	8.36347144
TCGA-CM-4744	0.586301369863014	0	0.9215631	184.8309708	0.500461	70.8094451	45.2248287	3.6857944	6.0077697	70.7049214	2.764513	23.921402	2.0755027	9.9348434	1.4174356	4.7672668	4.1917102	2.1051415	2.1790923	10.2868512	0.8267873	12.1546645	13.7687231	18.3345481	5.1097485	0.7543405	6.9924278	1.0907271	1.5480062	0.1488577	1.2619344	41.8104108	0.8800147	2.7045076	15.6180659	44.6559933	11.8616434	6.0547963	1.7854233	0.8627395	0.6183509	7.3157791	1.5989744	1.3562131	7.1205128	1.0712063	0.9157052	0.7995988	1.6302341
TCGA-CA-6718	0.838356164383562	1	2.54638345	89.76122937	0.54203982	23.13266254	31.63320936	5.47510122	16.80100021	130.4960404	3.40534904	32.36218531	3.16853801	15.11023157	1.17365401	4.47752969	6.25062314	3.54382235	6.63775682	23.11916653	0.86251138	14.00075235	13.19204588	20.48560858	6.27940889	0.81823501	7.78032945	1.96552997	6.36527638	28.18813583	4.62193945	21.82450314	22.56984168	9.83529072	9.38919569	40.29565464	7.08755027	4.5175879	5.13578202	1.82606242	0.94562682	9.80585927	6.26171416	5.0710405	13.99682814	8.35640423	6.82594197	1.08225021	7.8509688
TCGA-CA-6717	1.06301369863014	0	3.401935	90.4139705	1.0280495	116.0397216	25.0912266	4.0284131	7.1157079	68.0944072	3.354477	27.471179	1.806479	10.3823758	1.0036335	4.9547193	4.8230498	2.9557136	6.9870215	19.4905456	1.2600001	11.8004541	13.834497	16.2756086	7.3667848	1.1593966	7.8236773	1.6095856	9.7458373	20.0588921	5.4445837	20.6860116	4.8998691	4.3482813	10.7899782	34.597467	18.3752824	4.9056805	7.8363212	2.7221064	1.5704813	3.6475947	2.8115583	13.1592691	10.4993991	7.3969277	7.701328	1.7502956	5.7329329
TCGA-CA-5254	0.186301369863014	0	0.99738151	101.59328549	0.50232962	66.64349447	15.47874064	3.57032621	6.14242994	112.81654677	3.09548297	12.24863216	1.56441593	9.16181772	2.43520658	5.6093671	4.76692036	3.20284073	4.22982053	56.79664408	0.97721845	6.37785561	13.73956589	17.99310268	6.27867877	0.76344952	7.72694027	1.39527672	3.96188338	39.53752882	2.86823447	19.74575457	1.12584908	4.16052759	18.99364658	42.60492668	16.03269903	3.94919384	3.08531109	0.8719502	0.82681471	6.64082894	1.65302622	3.84412155	28.27963252	9.32060509	2.77849033	0.98972204	3.06650702
TCGA-AA-3833	1.32876712328767	0	1.7145816	203.8563196	0.5638612	124.1844692	20.2126048	4.1898034	5.2072777	84.3074239	1.6113543	32.0883526	1.7197606	6.6709785	1.0996761	4.7765292	4.8806477	1.7474045	4.4834679	20.4017848	0.9309752	11.3540962	12.7546406	11.7715	4.2263244	0.846916	5.3856181	1.5258755	7.8661938	11.7504287	4.1035901	34.020648	5.5757791	3.3751593	13.5459531	92.0553986	13.9685976	5.2783233	7.3448898	1.2860221	0.7364766	9.6179989	1.8010396	4.7263598	7.1468576	4.5130306	14.2231588	1.4179151	6.8210119
TCGA-AA-A004	1.16164383561644	0	1.05644423	408.4686953	0.51890998	368.10755526	15.37606217	3.00765255	2.87648316	161.08767777	1.13627165	23.10414826	1.24199585	5.03123213	1.93868339	3.45295608	13.98947653	6.91155153	4.11461962	3.77278008	0.84643712	18.33722284	13.92671464	4.30089233	2.14798943	0.824192	2.2937796	0.83908958	6.39753835	1.38159159	1.83612283	50.2042356	14.54879886	1.6996842	6.28561964	161.57046714	18.52026161	1.86323959	2.33482158	1.02160819	1.5076669	15.39476014	9.0454974	5.3379325	9.33636341	2.19053174	4.0250029	1.19509579	1.33812572
TCGA-AD-A5EK	1.36986301369863	0	0.8513668	60.6837234	0.5076708	72.7835295	22.172874	2.9966742	10.9073718	50.4815871	4.1240297	30.8612619	2.4227328	13.1273913	2.3275983	4.3809696	8.5889425	9.6004242	6.8747224	23.6369953	0.876281	15.3446852	14.8780392	11.684522	9.8282476	0.8146109	6.0009816	1.754175	3.3937502	10.783032	3.0113071	29.6067223	7.8894501	4.9188087	13.1862372	8.6972706	30.5522347	3.8657538	5.0964038	0.7981654	0.8231833	5.4827714	2.1992575	2.794898	13.9095985	3.5155666	1.0548428	0.9878623	1.811069
TCGA-AA-3842	3.08493150684932	0	1.28707	106.8893276	0.5042318	75.8756012	26.8405327	5.8771491	7.084288	60.5431333	3.9606531	25.6865725	2.8115907	14.7489213	1.1488083	6.5695711	4.7581993	2.7360879	4.1320966	2.5488347	0.9623708	9.0867091	16.475275	27.3970697	6.5628751	0.7606622	8.1612089	1.267313	7.1734158	124.4402809	2.3401836	32.2159016	3.7181386	5.0203746	10.507661	34.7696292	18.8440543	4.6019398	4.4633748	1.1476411	0.7371218	7.8436783	2.1936956	4.2967839	9.0685091	6.9551202	1.6621918	1.0259131	7.602415
TCGA-AA-A00O	2.25205479452055	0	0.98541388	62.25184304	0.54429092	12.39500785	18.31026893	1.88217211	3.62988126	31.17215156	4.73875998	29.64892784	1.42726186	2.5248539	6.63728608	4.93809353	2.4774599	11.69939279	6.99916767	10.6420597	1.40703649	12.4868567	13.63266561	11.73518671	4.61541234	1.00764279	6.01326424	1.88982448	7.39389632	29.80192568	4.70061957	22.66970787	14.35143981	2.27205142	6.09991283	29.52881696	14.64359817	5.9098398	5.37564545	0.88347777	2.35648006	12.21430754	3.08880529	8.36239643	10.08819266	4.8326324	9.2095825	3.45130853	2.04933831
TCGA-CM-4751	1.66301369863014	0	1.9146056	192.5432424	0.5566466	5.3526688	24.9194971	2.6808111	4.3539364	112.2300694	2.1293936	26.3764813	2.0103972	6.2233781	1.58345	5.850896	6.4498901	3.1296161	2.4461707	6.4423901	1.0311789	7.6334122	12.2514048	16.0273904	5.7113226	0.8166905	5.4129638	1.7838567	5.8040082	14.3805749	2.611131	18.4848058	2.0014397	3.0465278	12.9798532	25.2346036	11.4772253	8.9889854	7.8948534	1.5152845	1.2055	15.3917629	2.3140038	9.5172094	4.069546	5.6434027	1.6657117	1.5749708	3.7941051
TCGA-AA-A01V	0.0849315068493151	0	1.02937028	181.86173115	0.51381572	207.03139101	20.35807148	2.78174317	4.85093303	134.00932704	2.44374228	31.19023558	1.90203165	6.45033247	2.72888562	5.63737372	7.28205679	3.92037203	8.50471431	43.35967835	0.87729172	11.05935106	14.92695594	5.01754285	3.64440092	0.78479059	5.09192514	1.30873445	2.61314926	25.05317216	2.01232445	37.29744345	4.99053972	3.05501783	14.92881458	52.58881976	27.28034156	4.76198617	1.17332541	1.01896108	0.75724886	6.76704556	2.76127757	1.909807	16.72240845	1.54460619	3.25681388	0.87408385	1.2971535
TCGA-SS-A7HO	5.01095890410959	0	0.7335179	46.9805074	0.5193021	41.1924131	26.5383209	4.7956527	14.7312388	18.6679045	4.4693218	21.6175182	3.1681452	16.7187816	3.4284525	4.3342632	5.0649972	5.6336597	6.7580976	65.3543854	0.8189937	8.7454506	11.1951938	19.0035318	3.9000868	0.8356281	7.6342017	1.0868136	2.9188631	76.9306812	3.5228438	21.0104752	8.73322	3.1861648	11.9553839	36.1327466	20.6231697	2.5240182	1.4790998	0.8318764	0.9223066	5.2061321	4.9198255	1.3309985	5.8037872	1.2194717	2.6622006	0.9352078	1.9451532
TCGA-D5-6536	1.48767123287671	0	0.8442918	35.5421001	0.6043626	80.3339286	8.4278296	3.072125	7.2620385	29.3051231	2.6175688	14.6750775	4.0433634	5.9918097	3.4101478	2.5013137	6.0011858	3.6936923	5.6912361	19.1051329	0.894948	9.6733425	13.6547982	14.3726812	4.7897907	0.7775909	5.012204	0.9149558	5.2374814	125.8821303	4.1782629	20.1137503	13.3658754	2.0895091	4.5513665	13.2784555	11.0331365	4.2679343	6.1822707	0.90265	0.6319015	5.2574829	3.0051485	4.6568626	4.6606264	8.3312444	3.6958073	3.3091789	8.6396949
TCGA-AA-3520	2.0027397260274	0	1.6741433	192.4312223	0.515023	100.3526763	25.6681584	4.2157792	9.4075832	25.4997321	2.2760625	34.7075973	3.2504197	13.4003773	1.1641584	4.7625127	4.5134662	1.8000683	4.9789928	24.3712353	1.0604022	10.205387	18.0742033	21.3095455	6.2988922	0.8687669	7.5970189	1.4344745	7.6749299	53.9171689	3.5534042	38.2431739	10.3788469	5.6767789	25.5376958	33.0805171	19.0580442	5.2629902	2.8910757	1.1122674	1.0386316	7.8979423	3.3118952	6.2130679	12.5326451	5.1453108	1.4349047	1.8458152	6.4344722
TCGA-AA-3846	1.41917808219178	0	1.6173135	82.9645443	0.5576376	74.5002988	20.8482735	5.0717894	5.1424876	20.7620086	3.8821791	20.3317512	2.8873993	8.9996193	3.6608388	3.0567609	5.0405654	3.7546818	4.6049385	10.1439983	0.8287188	9.2985225	13.8284273	42.3874541	6.0250782	0.7801568	5.5123715	1.4644506	4.3360694	4.2324319	2.1456376	19.0128543	6.4917552	4.1048185	9.4985495	22.43262	15.7187948	5.0239447	3.8476337	1.1385857	0.7572484	5.1405408	1.6222325	4.3347993	11.9157032	5.8945816	1.6017327	1.7418825	3.1009964
TCGA-CK-5914	1.83287671232877	0	0.981484	33.1349079	0.5524458	51.1178523	20.1334854	5.175216	11.9932508	16.0315546	4.8537213	15.2178746	3.1321301	11.3883227	1.59271	5.5512109	6.5485232	7.4256481	3.8192314	18.1453497	0.8990375	8.6061564	15.7258764	24.3395849	8.3158587	0.8514537	7.6395997	1.7725471	3.7437514	14.4117526	1.9612949	21.1725132	2.417435	6.0647867	9.2258358	18.5388642	24.9415775	3.6391336	1.9408458	0.8563495	0.6389507	4.2809876	1.9636152	3.6619812	37.3457921	5.3864728	1.0275472	0.916841	5.0064094
TCGA-DM-A28F	2.9972602739726	1	0.8507495	122.4069844	0.5323944	94.9706145	23.1777635	5.3424607	7.2442903	62.2529171	2.0695639	20.9860306	3.2975478	7.505976	1.5527006	3.891879	6.15571	5.4992688	6.5467905	5.2196671	0.8367582	17.3197531	18.2724325	20.9426213	4.1460533	0.7661531	6.6729439	1.7803658	2.0698883	1.0402405	1.3388136	28.2474598	3.9314322	4.445596	10.1549135	50.7779029	10.9711781	4.2260614	3.8882797	0.8530698	0.623652	10.8212161	2.1953043	4.4413286	19.5174529	3.1157987	1.7592186	1.134348	2.2500612
TCGA-D5-5540	1.12602739726027	0	0.76671117	40.94317634	0.49742702	118.38372703	31.94019539	4.53653039	16.82988536	13.71297451	4.05621353	11.8736211	7.16225721	17.89276791	1.12191329	3.79790823	5.29668041	1.65018797	3.17612349	31.00679145	0.79797943	9.36117751	14.24262211	25.4911075	11.02739917	0.76565475	10.89310094	1.22395255	1.57964696	4.92324527	2.57021626	39.85586832	2.28900254	4.42574483	22.48089089	8.89613811	13.90922949	6.08765002	2.37503358	0.8369962	0.62778578	2.4505744	3.30106055	1.0881593	8.93334387	2.43426061	0.96661913	1.54980211	5.16880167
TCGA-AA-3524	3.0027397260274	0	1.0685243	152.0752755	0.5087336	82.4149471	46.2414505	3.5142882	8.0329928	56.0547005	6.3617068	19.958385	3.2122519	15.2053675	2.2200193	6.3178482	3.9153353	2.1518943	4.0993126	7.1672701	0.9209672	13.408284	14.8310227	21.6149801	5.7844183	0.775348	7.1570997	1.2214622	3.8197106	8.5652083	1.9717348	51.2584987	1.328229	3.8554572	26.9789704	39.5351331	18.6841668	5.5263322	1.9054779	0.9148985	0.6274615	6.6741687	1.0093485	1.7812835	1.8997392	3.6351837	1.3157227	1.0414061	7.4365797
TCGA-G4-6320	2.2027397260274	0	0.86560132	208.68613156	0.50525171	85.75015407	21.4869107	3.15581061	5.93693967	79.09792832	1.90868777	22.0647144	2.00718422	5.9164162	2.67263035	2.83896396	7.7159912	3.07522211	3.07435271	3.98864671	0.81929329	10.54218327	16.25341939	13.88083948	4.8748226	0.77130177	5.31734845	1.02728334	1.93213939	9.61604346	5.89626263	23.36480461	9.71337344	4.45069651	11.10477333	29.69796355	13.60158345	6.64874252	7.85502236	0.89322661	0.68338637	11.37118357	1.23596932	2.79229965	12.13453358	1.87892835	1.50207126	0.87502259	1.30557291
TCGA-AA-A00J	1.5041095890411	0	1.0905756	61.0632869	0.5112304	126.3102012	21.6507557	5.2905691	10.2880816	89.9233225	3.0425699	27.4597878	2.0908574	11.8414765	1.6045249	2.4492413	6.2139944	4.0994046	5.6732741	19.099631	0.952069	8.506338	17.5067913	19.4631444	6.8853278	0.7628894	7.3177411	1.8542489	5.0048138	18.6236223	3.3614534	20.5707577	23.9089008	5.7900443	10.2919923	21.2766321	14.4952251	3.3489791	10.7446532	0.9071759	0.6490757	3.2908807	2.4408257	3.2925519	25.5557446	5.3730571	1.2191008	1.0768028	4.7942273
TCGA-AA-A00D	1.58356164383562	0	2.9248965	120.3724738	0.522763	20.9920324	26.1462689	4.1929997	5.4277099	55.4880182	1.9404969	27.568264	2.540582	8.364554	1.5865121	4.3944981	5.2883792	4.2009248	6.2957669	5.6127494	1.2187393	14.4677009	18.0227811	17.0685076	6.7423756	0.8155367	5.9091215	1.6374695	6.6467269	33.988564	1.4248785	22.4505061	9.7417933	5.5449323	11.5319034	44.2602623	22.6060654	5.4636113	5.9351336	2.4179874	0.720811	6.1500601	2.1069018	7.7604995	8.5603659	2.5218729	7.2383084	1.0239868	2.2713604
TCGA-AA-3994	2.25205479452055	0	0.9415841	116.8136402	0.5192678	210.4792418	20.6926439	2.7383536	4.9076128	69.2865425	2.1551624	28.1486662	1.7695677	7.1114145	1.3328002	2.3947223	5.5028841	2.0745333	3.9682327	56.0099368	1.0841753	7.4550582	14.5793291	15.3674448	6.0667544	0.7746305	4.2465007	1.08682	4.7135797	7.4618427	2.4948137	32.0868459	11.4435348	2.6994906	16.7271765	37.3907253	27.8997081	3.0278638	2.6263595	0.8880822	0.7932672	8.6763222	1.8156293	2.5518809	7.0871735	2.9304466	2.8947224	0.9922443	2.7959267
TCGA-DM-A285	0.49041095890411	1	0.73079502	212.66988508	1.18199806	40.52115371	19.11386669	4.30318795	6.11456911	57.63286715	1.9218821	17.90440771	1.78884374	12.22834934	2.18954744	12.86042296	5.78176955	3.03051432	6.81332241	6.24614249	0.97116487	16.31089581	11.90139548	17.45843377	7.66574229	1.01774856	8.02736945	1.31684923	4.83602351	14.04458767	3.87747931	17.34645609	8.85188344	4.763328	5.2922053	31.80606147	18.49573917	5.06604779	5.2064234	1.18546293	0.79364642	9.03296711	1.5664164	6.51138398	10.21147327	12.28281615	5.76220095	2.06161197	5.76152952
TCGA-CK-4951	5.84657534246575	1	1.8588192	219.683284	0.5241294	42.2884975	22.3645984	6.2400404	8.6967155	79.7445754	2.6645573	30.7959304	2.2608114	10.3976168	1.0637451	3.8617237	3.9315255	2.9750851	3.6195249	9.3138216	1.2320461	15.7300747	14.9833889	19.9253473	5.152097	0.7685156	7.4533272	1.260571	13.3221437	2.1589613	4.926259	21.439208	9.6596685	4.817747	14.1901986	83.4357007	9.5437149	6.8536256	3.8604595	1.4290623	0.7918487	11.7642052	2.9725943	3.9175995	32.0575465	6.9300237	13.9018487	1.1549958	4.6848351
TCGA-5M-AATE	3.28767123287671	0	0.9138267	100.7876866	0.5099418	88.2881667	22.801509	4.9481473	7.0258102	33.9115036	2.4326563	21.0219719	3.6722094	8.0612808	2.1630953	4.1737117	6.6716599	9.5687571	6.8724806	19.7161267	0.8770654	11.3749422	14.696875	21.1012427	5.5291428	0.7775928	6.8224686	1.6888191	4.1591387	65.5291805	2.0893634	27.3971692	3.9096077	3.7338742	5.8475491	25.0425046	20.2533857	4.5927539	1.5179354	0.8475698	0.9359433	6.944284	2.8082906	4.5531227	22.8574413	4.0437479	0.9555393	3.9508617	2.7645237
TCGA-AA-3812	2.92054794520548	0	1.188766	349.6612069	0.5997952	185.4714758	11.1920823	2.6227712	1.9366681	51.2976735	1.2883968	17.6177847	1.4445411	3.8779343	1.8480348	6.1171603	5.5567971	2.5206912	3.7559829	17.3528946	0.9586995	7.8597611	10.956273	2.9247368	1.9862633	1.1007744	3.0231682	0.9048419	9.4020403	4.2113061	2.1905008	49.6834661	4.1247948	1.444518	4.9481365	128.7360075	20.2390163	3.4543381	3.5478645	1.1881608	1.1288595	19.6707699	5.1105319	5.2482196	9.9127029	3.6018771	3.5054905	1.4066497	2.8937111
TCGA-AZ-6607	0.265753424657534	1	1.46201991	33.75874128	0.55366399	2.86001528	6.77705366	2.48084797	3.12043304	68.43192472	3.03408028	34.85105061	1.54983399	2.94418986	1.0033587	6.53659753	3.23555959	2.5701594	3.17789256	3.24731468	1.34776317	5.44413158	7.49205272	14.56724718	2.84618276	0.79976999	3.26892683	1.43006605	47.16570408	18.01016512	6.20491457	8.81985106	8.38172013	1.90541135	6.18154361	8.77970271	7.40674285	6.63878111	12.93721708	1.17270543	1.12190496	12.42401301	4.64644729	24.36546327	28.70565453	60.84563839	21.53500393	1.61165127	25.00991425
TCGA-AA-3530	1.58904109589041	0	1.9132642	87.8306091	0.5463497	296.5162268	12.4419216	3.5201474	8.5905186	45.8303227	3.9867646	22.4269636	3.1844409	7.4639264	1.6840531	2.2952513	6.0265329	4.0045337	3.2980697	22.6154992	0.9082627	5.3260246	17.1271616	20.260033	8.0316623	0.8134241	8.0567815	2.0572616	5.0102559	3.4853644	3.0789895	21.5805906	6.2869269	5.8146046	11.03318	20.9280349	12.3647883	4.0295356	3.7536579	1.4839434	1.0215739	4.2378618	4.4089118	4.739553	41.1623477	3.0630048	3.0925711	1.7503061	1.8994826
TCGA-CK-4952	1.3013698630137	0	0.9166883	51.7585822	0.49742702	51.79734544	39.03612761	5.23267382	17.23460839	97.91714858	3.03119725	26.89275254	2.74785527	13.87531894	1.11029024	3.26540236	6.3323493	2.76141101	6.39114599	8.06122532	0.79717975	12.45520494	16.44806544	17.32338152	6.43443823	0.7613815	7.66669196	1.29012326	3.21512521	116.86348134	5.7241311	19.12862816	30.13689715	6.85093133	13.07794897	16.55101135	16.6057055	2.27021147	9.11587231	0.97065573	0.64472933	4.44388545	1.24302677	2.02402543	11.51864108	2.08132571	1.85805928	0.92446029	3.04198147
TCGA-NH-A50U	0.915068493150685	1	0.8680857	222.9816	0.5075291	19.46484	22.98126	3.397103	6.43482	46.09276	2.196928	21.60122	1.983362	5.388867	1.879511	2.592182	6.438605	4.700913	7.45093	44.95247	0.8863397	19.2461	11.60647	11.17822	7.617451	0.7704287	7.136079	1.649668	4.144467	10.91478	1.43679	16.52246	9.765713	3.172221	11.32901	12.8875	27.53471	4.157415	2.495598	0.7588376	0.7835224	8.083992	1.699359	3.689228	19.4289	4.600067	2.548936	3.349214	3.49107
TCGA-AA-3534	2.41643835616438	0	1.2498547	58.0489368	0.5623133	66.4617197	18.6550421	3.4611261	13.2546538	22.7324836	4.5108433	19.752351	3.0760925	8.9016216	2.1915961	11.4315408	4.045544	3.6605418	8.2079759	29.0674669	1.162091	9.4023796	16.2423673	16.1504832	7.5165964	0.8060083	7.4283334	1.5644065	5.0728993	111.7381661	7.288338	14.4634826	6.8502054	3.7073064	8.0272061	18.0819709	16.293484	2.9900142	3.0075644	1.1849249	0.9810667	3.4845749	2.9828365	4.2154504	13.1147842	4.2928601	8.3774661	1.0568478	2.2921185
TCGA-AA-3811	0.838356164383562	1	1.6555872	103.7710115	0.5879182	24.5021228	21.4137567	5.968129	15.7505325	85.9698281	3.587817	25.9362427	2.9017528	8.3998108	2.2486213	4.7314343	14.3788365	5.226723	5.1850854	4.2676282	0.9460278	10.5915139	16.3866973	14.4672319	6.4024437	0.8295574	5.3095871	1.5307733	5.3071789	8.2841308	3.990348	34.1924417	15.5781714	6.1433138	9.5913088	43.3818685	7.5815064	4.9195876	3.8178888	1.3354772	0.9839896	6.7301119	2.6204898	4.3395147	5.5471538	3.3185157	2.626254	3.6832048	4.1454574
TCGA-CM-6680	0.249315068493151	0	1.772715	141.7642339	0.5366534	156.6264834	10.7506339	3.4061114	5.2818967	96.1564876	1.8463026	28.3468634	2.1964314	5.1327918	1.6557016	4.505525	6.3639174	3.2940489	7.0459859	22.9425171	1.0641188	9.4701917	14.2888255	16.108261	5.0535088	0.815715	6.3430941	2.0020447	7.2400055	34.9511015	5.553711	17.7289247	10.5661605	4.0285029	10.016095	25.1582688	28.4099432	6.2945983	6.4555631	1.3598332	0.8842073	7.9134468	2.264563	12.2730331	18.4393361	8.7658458	1.7041985	1.2326032	3.5185475
TCGA-A6-2676	1.22465753424658	0	1.806444	94.17765	0.5296073	61.76339	31.21825	6.763268	11.84827	109.0387	2.848631	20.59995	2.484202	10.36491	1.783993	4.841402	11.83607	2.483851	3.180266	0.8184543	0.8278943	11.89118	17.36221	14.4688	5.990666	0.7756944	5.849841	1.424678	6.599788	5.978999	1.901997	39.63805	8.888457	4.82263	19.37016	101.8047	11.65494	4.965582	2.893331	1.377381	0.6325698	2.868426	3.394764	2.489584	7.084014	3.825238	26.46253	0.8774589	7.588031
TCGA-QL-A97D	1.82465753424658	0	1.4986489	168.307308	0.5126949	82.8279273	19.0712865	6.3218924	7.5259933	34.4765505	1.7553728	28.1929169	3.0748006	6.9926431	1.7124498	5.9281814	7.5044261	5.0781616	7.0526669	15.8430931	0.822263	15.0728848	14.6243413	21.4589586	7.9054451	0.7644718	8.9452757	1.9311269	3.9958387	3.0373323	1.4841515	20.485584	9.8590243	5.4713124	12.5836032	12.6980841	16.190242	3.3011748	2.649745	1.4360106	0.9060285	9.3077551	1.3784948	4.0617651	17.0442674	2.8523141	0.993741	3.3058992	1.1516987
TCGA-D5-6540	1.34520547945205	0	1.04524807	223.59424814	0.50597242	54.59699313	25.19349855	7.08299904	11.28711594	93.62453905	1.80817863	30.5487464	2.55829825	10.26210301	2.72352086	4.04081696	7.27165734	3.429858	3.7157521	12.44274757	0.79451096	10.0452847	13.31053718	14.57654059	4.49826576	0.76029452	6.02358083	1.18579236	4.69769689	0.27238569	7.34094126	16.68592986	12.84714633	5.78085192	15.16860311	47.71413104	16.39027859	4.33014674	4.86089379	0.95191661	0.70048685	11.93775426	3.80981373	3.38827656	10.1299827	6.41525711	13.37255245	2.14086791	6.44414656
TCGA-CM-6169	0.665753424657534	0	2.7981942	49.2600062	0.6710301	20.0114373	13.0932364	2.5687475	5.5740642	18.534463	6.1457655	23.0539514	1.9557182	4.5977232	1.274586	6.4904189	4.1567816	4.4331071	6.7439772	22.2843784	1.2378736	9.5233739	13.2732209	19.9493041	5.7150347	0.8573782	4.8626027	1.7481275	11.3198086	11.1775743	4.4033264	12.236148	5.4031768	2.8896319	6.3804241	11.3493922	13.7078316	5.1903637	9.8669678	2.4979101	1.2047123	5.010666	3.254495	15.896164	25.9658354	15.5931555	1.3920863	2.4669442	5.9302223
TCGA-CA-6716	1.01643835616438	0	0.7449567	53.5269483	0.5320201	148.5030054	12.9422771	2.2507618	3.840983	37.6300573	2.3029135	32.8961152	2.563911	4.3568314	1.4046503	5.8065549	5.5117158	6.1947199	7.3805857	51.1560479	0.919244	7.6685355	12.2872651	17.0216813	4.6019194	0.8239703	5.5790789	1.7011608	3.5719923	3.1547705	2.2047085	15.0933425	7.5354517	2.9356945	13.8498466	16.6134783	21.053116	3.4627911	5.1394576	0.8637698	0.8931875	6.9807931	5.958713	3.5697257	29.5421171	5.0219771	2.1143048	4.5862374	2.7556466
TCGA-AA-A01P	3.17260273972603	1	3.2597918	127.50999284	0.59538407	30.70808417	22.49698096	5.45064422	8.74004696	201.22904551	2.8456203	27.81000293	1.67757981	7.66149329	1.17801997	3.17475679	4.78073902	2.96485901	4.90994643	6.89038729	1.37810438	11.57268056	16.14771036	14.89107951	4.69080429	0.79604962	6.57100272	1.58660505	11.20090746	38.44871131	3.49859532	20.58640285	7.69129863	7.43886443	13.26450578	62.0713515	12.48017803	5.03377452	9.19915037	2.12870374	0.66167555	16.25549902	2.85298855	4.86045354	12.07019394	5.38284136	5.01716267	1.3056641	6.11288747
TCGA-D5-6924	1.19178082191781	0	2.2415232	102.8444121	0.5649349	58.2805774	16.9487889	5.348724	12.3712735	37.0800316	6.1524751	27.7777484	3.418977	12.7672258	2.2256867	3.952164	5.908456	8.8391259	7.285442	53.5364477	1.0451933	12.2070865	10.970048	15.3276051	5.6970513	0.8648374	6.9619812	2.0772151	7.9962618	12.0081408	3.9254508	17.5422989	5.4751653	4.4102605	9.9297046	23.3472669	16.2347587	4.1757411	4.3326234	1.6243908	1.2161626	3.6587659	2.6058347	10.3435635	57.7981014	12.7065025	2.1872294	3.4006447	6.1641349
TCGA-CM-5862	0.419178082191781	1	0.68716666	75.86976306	0.5215658	35.94873613	35.96809188	1.64916442	5.23711528	31.14693038	3.98931439	17.19232155	2.37420808	4.56779552	1.10694852	6.93237846	3.00452411	1.90649737	3.3644356	4.5389476	0.84627973	7.40288948	11.61076893	19.05579423	5.35073657	0.77178206	5.42160938	1.50952689	2.6024353	138.351405	2.44868952	19.57696697	8.54724136	2.19429307	10.05618429	19.56669467	13.42730773	3.17651228	6.31920382	0.75744459	0.75380742	3.31456869	1.493292	3.26088485	22.1622139	4.3373219	1.02350843	1.06228751	3.43345202
TCGA-DM-A288	1.16986301369863	1	0.66357806	169.14703285	0.51232261	38.33826795	20.4368033	3.75857959	12.39524042	41.01266277	5.44520034	29.67544425	1.99764821	6.85171692	1.53667297	3.81138572	5.4759144	2.69914421	4.77666155	75.32006596	0.74001189	15.28682719	12.26793097	17.69798253	7.35319914	0.75434054	9.20019521	1.23117951	1.5747438	5.26594448	1.56830993	18.21311968	9.62139816	2.93962059	10.17042918	13.18412176	21.4052598	4.58344589	2.7612318	0.7606816	0.68664756	8.34480053	1.3388238	1.20504133	12.59188867	2.67326514	1.73637136	0.86629411	2.16405668
TCGA-AA-A01Q	0.0849315068493151	0	1.19813429	74.97219433	0.50255566	30.86811671	21.4546541	3.93681224	8.06601491	64.74074752	1.60506647	19.65700539	1.72594727	5.84712479	1.83720504	3.92101666	10.49676364	3.06316281	4.30300359	4.55635257	0.84063372	10.56751035	12.74535646	9.34572516	4.82650071	0.76863398	9.87026895	1.86893563	2.8458707	13.52858671	0.99367222	22.99414307	4.85361922	5.37141942	8.66475561	34.49722497	11.1177172	3.60029546	2.59832856	1.03774668	0.71351082	6.73574906	1.85297175	1.96997646	4.71931209	2.1114179	0.95842968	0.92853603	1.21786206
TCGA-AD-6889	5.63287671232877	0	0.79712596	261.29914892	0.50169731	83.70560585	23.76277838	4.41748356	6.92365198	129.13846447	1.43447766	29.22790773	1.58709699	9.47970659	9.71332289	2.99016601	6.179304	2.44315155	3.6916641	23.48500083	0.82645585	12.59033942	12.06888865	13.99169861	7.36355693	0.75830762	5.15622385	1.41788136	2.3852544	58.62367472	5.72984994	26.24427096	3.34398867	3.71691591	18.72457589	48.28611744	15.25042935	5.5371221	8.29661985	0.82239191	0.67751143	12.4925722	1.33683557	2.47923692	12.29763764	2.63516514	1.03335014	0.95869657	2.28237789
TCGA-AZ-6605	0.435616438356164	1	2.3983438	74.3569539	0.5808329	74.9395021	21.9738228	3.6067326	5.5937768	22.9786547	3.3367734	26.0505233	1.7601814	5.1781904	1.4945552	4.8788062	4.871641	4.5297242	4.0427017	11.2895821	1.3885182	9.475087	13.5062516	21.5351305	4.2664391	1.1539928	5.5255119	1.5339538	10.3443954	15.648631	5.1658592	17.9798137	2.847638	2.5919682	8.5512879	26.8443558	11.9113311	6.3478038	6.9728956	1.8810836	1.1985036	6.5604442	4.3617879	26.1024209	13.7977204	14.444426	2.1922872	1.9940147	9.3652754
TCGA-CA-5796	0.271232876712329	0	1.72393102	175.08456686	0.52124994	37.21686801	14.1641518	1.75608879	4.30194886	115.28695494	1.32212817	18.11706838	1.67386628	3.77212682	0.90133158	3.80272858	2.95881306	1.77503546	3.76747286	5.26066725	0.87830531	6.67563172	10.48623137	13.75765216	6.02812068	0.76817264	5.5674298	2.48893329	3.15267657	38.7115378	6.62273665	12.84650589	13.99442302	2.66007159	10.60645645	11.17719227	30.71244357	6.54209578	5.44789962	1.18959398	0.83298063	8.72364988	0.94411913	4.22549295	11.51946364	1.97950541	1.26115644	0.95639197	1.3766921
TCGA-A6-5657	1.00547945205479	0	2.7244666	76.7625768	0.7884239	85.7657612	28.6386775	4.0855171	8.528791	36.6348987	3.2209673	39.4671938	2.7100678	8.2031029	1.1129035	4.9770015	7.906156	3.3260337	5.6679338	19.8059545	1.4491269	13.7075103	21.2499082	16.4696073	5.9092188	0.9926449	7.3987852	1.4465421	9.4303323	36.4639563	3.1455943	30.6967281	9.9450831	3.9274725	14.1763943	44.4836515	22.8226929	5.2063976	10.6272485	2.5373196	0.9588031	8.4903425	2.1694714	10.3822455	8.4184641	15.4818402	17.0812657	2.1243794	7.9706672
TCGA-DM-A0XF	3.18356164383562	1	0.90042359	128.2251249	0.5048289	108.24266123	46.84145924	6.71430287	12.52520465	40.32055523	3.6277921	27.08444586	3.36469931	15.24735369	1.8724912	3.91565253	6.7573934	4.96072651	4.12419961	18.66209133	0.88181804	17.84571301	17.73524609	27.7310274	3.41542946	0.83273041	8.41773323	1.38725908	3.70424243	19.61163704	1.73008959	25.44500897	2.94255308	3.84498614	25.47832783	35.82310619	6.97006471	5.4614419	4.23673233	0.83825813	0.65150792	8.52144139	3.04788791	4.4207215	11.3112131	6.83684179	7.57172616	2.18923395	5.7977962
TCGA-CM-5861	0.917808219178082	0	0.7693802	79.9272607	0.5093902	40.1946321	16.1897945	3.9377166	4.9705387	92.2689861	1.5381336	24.8598561	2.7955077	6.1719634	1.1420318	3.6462078	4.9476805	2.0872242	2.8384045	8.9178437	0.9327715	7.3269016	12.1379243	19.8246703	4.4641404	0.7904601	4.4966899	2.2260601	2.1294874	0.3246144	6.5497972	14.8222803	12.559075	3.241709	9.4547151	31.7961545	5.9601494	2.9951474	12.7545538	0.7341742	0.647021	6.5681227	2.2861602	3.0385656	11.0766405	1.9025235	7.0213647	0.8565343	3.1893864
TCGA-AA-3867	2.0027397260274	0	1.3916241	161.7131571	0.612358	43.3806304	22.1477078	3.3465376	5.1161656	56.0814247	3.2370532	29.4489724	1.8589165	11.9063006	1.1056669	4.2161548	4.8488602	2.9172439	4.717319	18.7995273	1.0321249	9.4020175	15.6817908	20.0637936	4.7507976	0.8750374	6.5108074	1.3554518	9.1308745	11.4165023	2.5584412	28.3709947	6.0186843	3.5557916	5.7581539	31.9051313	15.5700436	9.0149391	7.1901753	1.0638637	1.2724816	5.4466462	4.6932252	6.2609132	9.5568437	4.4372712	3.4105752	1.6393634	6.1529518
TCGA-AA-3955	1.74794520547945	0	1.0259451	97.6547181	0.5037417	40.5011508	38.7652081	5.0161299	8.7984547	27.2167476	5.4875847	20.22094	3.6145614	15.5092234	2.3116525	4.9181709	4.5078117	2.6046865	3.3590575	6.3179944	0.7933794	7.4164786	18.8813396	29.2419582	4.5352718	0.9361948	9.0710285	1.3370483	3.8807231	11.836276	2.1370299	31.8043169	2.9360354	8.4561675	14.0965656	43.1601998	12.7422959	4.0150594	3.4541988	0.914772	0.8377321	3.8484955	1.6443558	2.3958998	14.0518359	1.9800084	0.9385118	1.2343227	2.8021742
TCGA-AA-3696	0.419178082191781	1	1.0373675	121.02824	0.497427	384.6534202	35.042577	2.9033292	7.4881863	46.1957177	2.0088637	21.0014111	2.6017309	5.1729852	1.3853573	3.8870132	3.9998396	11.2916081	6.8203051	25.565089	0.7176956	28.8568945	12.729199	11.9400955	5.7138856	0.7773833	5.9914527	1.9931152	7.6312959	30.5725853	4.6086002	39.3098019	7.5714583	2.5097445	10.5786871	35.6199753	13.8246866	2.8190255	2.6722806	0.8739736	0.8771949	18.8868162	3.6732445	3.7097574	16.8883395	5.7997329	2.9774054	2.3669097	2.2078052
TCGA-QG-A5Z1	0.701369863013699	1	0.8494032	137.2941149	0.9398986	30.8810675	18.5105113	3.2411167	6.9553689	16.8483406	4.161361	27.3014645	2.2547181	8.5946654	1.7253497	7.9416408	5.7314564	6.2907413	7.3111383	29.1784897	1.1339895	10.2828147	9.7851255	13.7729489	5.0953088	0.8244862	5.6036764	2.4761761	7.32066	12.4892961	2.146816	13.0405431	6.1120712	4.099646	5.4914668	17.1410629	11.9573131	4.9795303	10.5241849	1.0585319	0.8907606	6.1189725	1.1884583	12.9859232	16.648198	7.7032159	1.9816484	2.4977915	2.7505787
TCGA-4T-AA8H	0.956164383561644	0	0.947902	176.1213902	0.513323	33.9274805	19.3831885	2.7470676	5.9318928	45.3813612	1.6591364	17.3107993	1.8265511	6.7592603	2.0729348	4.6931014	7.6862954	2.5137317	6.4479867	44.4963474	0.7462736	14.9051342	12.5798771	12.0935077	5.221493	0.7809216	6.3560634	1.6589514	1.7659973	19.4007103	3.8336358	25.076361	3.247679	2.6633967	14.1363712	16.9989147	14.4429282	6.841742	16.7067143	0.8499277	1.1408038	12.4257433	0.822113	1.4118526	14.952676	0.9305155	2.0293576	0.9317127	1.0223019
TCGA-AZ-4684	5.41643835616438	0	1.2069249	179.9841432	0.5274794	152.0641051	18.938592	3.4252713	4.5349623	76.8484795	2.4666185	19.0472792	1.4474599	9.9783868	1.1386265	6.6183457	5.6436615	2.6629777	4.7253946	8.576635	1.0264313	15.7385832	13.7916971	13.3049789	3.7987285	0.8022009	6.8286194	1.0566802	8.6076356	5.2659227	2.3407833	27.934359	11.4573296	6.6750298	15.0280827	52.2467737	12.3485566	9.5062771	8.65131	1.2175378	0.8124047	7.0220071	1.6030128	5.9385728	3.6403614	5.5521363	13.4778501	1.3135219	3.3046713
TCGA-D5-6920	1.03287671232877	0	1.9645532	214.2719132	0.5503596	116.582333	19.3145818	3.9164826	7.9913647	51.9023861	3.5454972	24.6380446	2.4602104	10.1318115	1.8427713	5.2796382	5.0750005	5.1232362	5.9172914	17.6817371	0.9027352	12.0386081	13.816373	11.5086374	4.1846407	0.819906	6.3144093	1.7847465	4.667184	39.8720035	3.1826119	17.3004755	1.6215417	3.7901624	9.7389403	41.1748142	23.8731307	4.1174224	7.3689672	1.3605317	0.901149	7.5992696	1.9565981	6.2156918	9.2138401	6.7043176	1.1619996	1.8721447	3.4706892
TCGA-F4-6704	0.128767123287671	0	1.7079349	67.0079581	0.6130744	0	14.0120201	3.4764858	4.4381233	71.4180057	2.1332259	27.8488653	1.6994768	5.2797596	1.4071668	4.0192129	6.2192707	3.3331303	4.0040016	2.8216223	1.559743	8.9488434	14.0153397	15.5761258	5.2076577	0.8832635	6.5078048	1.2722404	14.8084273	115.5571007	3.4140804	13.2099357	21.1312746	3.3564503	13.5160847	26.028618	14.8994389	3.9727452	17.8884193	1.606773	1.8733231	2.2734059	2.0027797	18.529125	6.5030225	11.9975128	1.9867185	4.8524598	8.4601142
TCGA-AA-A010	2.91506849315068	0	1.2483834	101.2922021	0.497427	91.596971	24.4240671	5.6082771	10.4578929	75.1234572	2.8997713	29.181322	2.2803506	7.5248281	1.0905355	2.9016776	8.6267409	4.8095433	5.9134214	27.4850148	0.8780659	17.8234395	19.1984194	14.9025946	9.3157844	0.7792012	7.1796233	1.4429883	4.1800476	98.4142941	5.2721556	28.1186499	7.2373492	7.2843013	13.0127472	58.7709937	14.9828379	5.4401432	3.1603437	1.2198812	0.7581725	8.691891	3.9124854	2.1030026	11.0398048	2.6201394	5.2857937	1.045507	2.1446937
TCGA-AD-5900	1.01369863013699	0	1.979283	76.47457	0.6579029	57.75319	28.65286	4.098304	8.557277	96.21377	2.111301	24.43822	1.887099	7.75366	1.353549	9.519184	5.908412	3.302107	6.95467	17.07638	1.135821	14.65957	12.54647	14.00965	6.929209	0.8580493	6.955096	1.886873	6.890976	24.71992	2.264569	31.14022	10.33581	4.259375	16.77702	28.15995	17.29066	3.804368	19.70445	1.678779	0.8037971	9.423408	2.015051	3.216827	6.498705	2.879591	7.89206	1.192215	2.938288
TCGA-F4-6805	1.35890410958904	0	1.7949075	84.2901997	0.7135557	41.0035012	26.5937111	4.0635841	7.7416018	69.4664276	3.3696012	33.0203784	2.1841047	9.0265262	1.0995882	7.3111714	4.5710329	3.0353314	5.2548372	35.1350998	1.2188147	12.0847527	12.8098351	16.3509202	5.2680246	0.9431716	6.9735272	1.5988953	11.8561497	11.4904666	4.2569078	15.7618189	8.7917062	4.7387782	10.1840917	21.2844972	28.3733675	6.6981386	13.4975721	1.695761	1.3395042	5.029947	3.1992145	10.9682819	13.3769363	18.7738382	2.8377872	1.7894896	10.7970867
TCGA-G4-6586	2.98356164383562	0	1.2038933	228.2124037	0.5093697	266.7178832	30.2497018	5.0140453	8.1696969	134.4574093	2.2850135	33.3369777	1.8472983	8.6163557	2.3972929	3.6872256	8.1746496	3.5740798	3.9222229	3.6390158	0.8071571	16.8327338	16.0992096	13.3757053	5.9564919	0.7654352	6.6649386	1.5242853	1.590377	26.6311521	1.3303937	33.4069625	7.0721025	4.8481489	14.6079399	41.7566036	16.8612532	3.9948885	2.1045404	1.0119284	0.5988507	17.1197458	1.2977729	1.311976	4.8618596	1.3831935	2.3910472	2.4700475	1.0760925
TCGA-AA-3666	0.167123287671233	1	1.5164265	147.1677585	0.5289126	147.6979743	19.9413733	4.33203	8.2140971	48.4034211	3.671608	31.1105067	4.0903513	14.2250494	1.3162514	3.6872531	5.0087175	2.5849851	3.9492968	5.4733546	0.9692746	13.1785251	16.834578	32.4767835	6.9271316	0.8372153	9.2803731	1.6545896	4.89558	7.0185459	2.4910524	31.6846295	6.1086277	7.3684682	6.6062494	25.7703085	17.7860915	2.766854	1.9859047	1.0872488	0.6887721	4.6021852	3.0786788	2.8624701	19.491509	3.4926673	2.9726794	1.9803372	1.8455603
TCGA-G4-6625	7.64931506849315	0	3.1764972	94.4422485	0.5812864	55.3405219	19.752693	5.0191218	6.5827922	36.1540516	2.4718397	28.3066681	2.3606267	7.8699532	1.9102195	4.1490208	8.7662305	6.9711484	6.1618637	9.8920417	1.1235985	11.393141	14.8214076	19.5964571	6.4029818	0.9640847	6.3363305	1.573116	5.7007081	11.3178455	2.5234592	20.3542502	5.4591001	3.7909359	4.2344676	29.0977971	20.8819978	4.8507914	4.2155429	2.532074	1.1395301	5.3693835	2.22681	9.8999783	20.9443463	3.835054	1.3268625	2.6335306	2.721739
TCGA-AD-6548	1.78082191780822	0	1.4764979	94.4280687	0.5772712	19.4790921	33.5174505	5.0579266	10.7621044	70.9330842	3.4366769	31.4994519	3.2284684	12.8077267	1.6839409	6.3984937	5.7512029	4.275301	7.3396325	23.0503823	0.9351887	21.5374255	13.8213176	17.1355941	4.7662842	0.8184007	7.006513	1.5474484	5.6247649	5.6211847	2.6707426	20.1070669	2.2270321	4.8160863	11.8778623	23.0652299	16.8399355	4.5534452	7.5340325	1.2314725	0.7160407	12.6381246	2.3342321	6.1828049	2.7295475	10.3426362	1.7656388	1.1617927	5.6238434
TCGA-AY-5543	1.31232876712329	0	1.0617599	146.5091564	0.5088952	135.9763403	24.2008518	4.6413055	4.3976359	20.0543978	1.4087181	27.9793582	2.9258484	7.8216615	1.0942617	5.179787	4.017989	2.5967021	4.0171736	21.1068699	0.820784	12.2414232	13.0602523	22.684195	5.0704849	0.7634724	7.0173478	1.2839219	2.2895964	4.1003087	5.6072285	30.09865	8.8951793	5.4096384	20.9017717	12.7042192	28.4688386	16.2300876	1.521576	1.0448924	0.7337555	7.2857004	1.3684781	2.3589481	35.5110109	2.9965097	1.1308064	0.8563077	2.7087228
TCGA-D5-6535	1.26027397260274	0	1.72654958	103.06174041	0.54877618	56.40828464	11.05251483	9.95185464	6.76623173	40.10116506	1.92064516	21.13203628	3.27025544	7.25774275	1.30958714	3.34661058	6.39868809	3.45406263	4.77111136	48.40915213	0.88493553	10.52729333	14.33809208	10.49890787	5.53708236	0.78959936	7.54505484	1.389833	3.96409481	4.29631871	1.92579969	19.82583297	9.74558618	4.37838082	7.56586968	14.62449101	16.24727513	6.5524975	4.02318877	1.42450248	0.69852525	17.32202896	1.94179988	4.28613423	22.10078632	2.84378629	1.29534832	1.09954078	2.2481874
TCGA-AA-3713	1.58630136986301	0	2.1774469	66.7325212	0.5549897	83.0828317	23.8939603	3.9474274	13.286925	62.9196522	3.3494561	22.7391104	2.0127998	11.7059154	1.6971796	5.2797508	8.1459079	2.9857583	5.79375	8.3782376	0.8734828	11.5198709	11.4841469	17.7903494	5.5268608	0.8285161	6.4571799	2.0126883	4.2782554	108.3261106	4.462366	22.4899356	23.7684914	6.4541263	7.7649913	22.7221345	15.5310383	4.8168251	4.5506074	1.7842673	0.9452179	11.4229504	1.208272	4.5252207	9.627604	3.0529662	1.4929755	1.0997659	2.7211866
TCGA-AA-A01D	0.915068493150685	1	1.268742	91.6818293	0.6637002	73.3362841	24.9553556	4.6636418	5.8108022	65.4887425	2.4134463	30.9562956	1.9373736	11.9632062	8.5180377	7.5100728	2.8641363	3.1058048	8.3314009	19.3657395	1.2888201	10.5505216	13.0889935	10.9142184	6.0662361	0.8786676	8.0352338	1.1269091	8.1556013	12.5735931	3.748356	16.0052588	12.7786174	3.7644572	6.4355383	35.7647231	23.2734369	3.269142	9.8634416	1.3299621	1.0307808	12.766809	1.9959551	7.2992205	6.514164	4.9071694	2.1859134	2.7558085	2.996169
TCGA-AA-3553	2	0	1.765963	80.54638	0.5255539	33.82171	28.01195	4.500056	7.411422	39.58446	4.315066	15.50032	2.412672	11.28434	1.794163	3.491208	6.27727	3.865943	6.398305	14.79267	1.066848	20.65813	15.93754	21.81328	3.793999	0.8513937	7.601667	1.151161	8.644897	4.784052	2.030793	37.60778	4.1108	3.659632	11.13102	57.01065	10.70954	4.920419	4.766314	1.248338	0.8182176	6.637361	5.487753	5.226643	10.39189	4.309633	3.885225	1.674107	3.910566
TCGA-DM-A28K	8.18630136986301	0	0.730393	87.7537549	0.5017989	85.5656851	27.5134496	3.540554	7.1769758	66.6751207	1.2361784	16.5322284	2.9844497	14.2754934	1.3375402	2.4238761	5.3390526	3.5719308	5.6768614	2.5954976	0.7438952	19.6830371	13.7874616	11.2898121	8.2515944	0.7624635	6.6714544	0.9481706	1.8156662	108.1949905	2.741771	21.7812073	20.8833568	3.8714791	18.2237251	38.3745415	12.6357263	2.9744831	4.1234569	0.7514377	0.6176259	6.702605	1.3444929	2.2015005	7.9445783	1.7851764	6.6099569	0.8662387	2.1287964
TCGA-F4-6461	0.926027397260274	1	2.58238871	68.87581876	0.61244263	144.19482252	14.37776197	2.40107955	5.07883908	78.40449732	1.88625863	33.89062715	1.58224842	4.35173879	1.45063647	2.88170871	4.69977972	3.94255337	5.34621484	63.49582275	1.02715804	7.76078502	13.13843975	17.76624136	4.91783981	0.87645363	3.94844333	1.68089232	6.22370589	25.1275902	9.57977728	12.15295949	27.51424205	3.61054428	8.69739808	14.20569416	10.33816068	4.73286514	4.21095887	2.38501533	1.15004603	11.87427247	2.31474133	11.27310524	12.8678731	10.27387486	1.65514712	1.57740892	3.54639594
TCGA-DM-A1DA	0.624657534246575	1	0.7549741	172.2535325	0.5030884	103.2414672	41.2693962	3.9444621	10.4492766	85.3292784	3.6334604	34.7905024	2.8919527	16.0662454	1.1210642	3.6257934	6.9744457	3.3918185	5.645422	15.4821369	0.7473819	15.9831091	13.3077576	11.5051583	8.6247371	0.7595999	6.0803584	1.4336619	1.5683582	20.3706027	0.9766606	30.8987722	11.9792021	3.799842	16.4914631	25.9891224	18.0669084	4.4048961	1.433174	0.7956947	0.6427283	4.8596108	1.7366423	1.5472166	10.5632943	1.5251783	5.6864893	0.8170936	1.9694744
TCGA-WS-AB45	5.83561643835616	0	3.44495021	8.74544471	0.57897209	55.4611726	8.5578988	6.01695547	5.96167648	38.49447806	4.54264674	47.66017864	1.9810951	5.69184208	1.04018005	3.69376626	3.44435986	3.27111496	4.32168702	49.62637505	1.6950503	4.29919636	8.78651511	13.90978803	4.5461545	1.1377534	3.6404259	1.15103433	24.5277661	7.17167575	7.35913644	17.04645752	14.29640272	3.65127416	4.21960053	11.98958367	16.90225311	5.51465211	20.93974241	2.71838408	0.96842545	1.29982321	4.81169809	21.06611374	8.03157537	29.38958621	3.64380507	2.03092034	54.40800306
TCGA-AD-6963	2.28493150684932	0	1.3998056	157.6257968	0.5583502	40.376388	31.0129599	6.1505974	7.8682595	21.3775924	3.1732402	26.0469027	2.947957	15.1143659	2.0744179	5.937788	6.6240114	7.7286857	7.7027736	12.7499414	0.8425968	19.4131274	17.6146559	19.8473886	5.5387809	0.7766816	7.0867505	1.3657816	2.9934572	7.061947	1.3869079	27.4722468	4.2367153	5.2943928	10.2120596	34.570289	14.7880291	3.4983094	1.6695718	1.2350299	0.6699994	10.1522179	4.3518691	2.6142591	20.1882775	1.5629741	1.997253	1.7180993	1.3857546
TCGA-F4-6807	1.35342465753425	0	2.50333134	94.27086255	0.68814291	37.11967063	22.19978914	3.93260499	5.44549406	31.52000144	1.77712035	33.33037935	2.42169649	6.2775675	1.2028458	4.1617805	5.84353743	4.30297168	4.8863482	13.90992291	1.3579995	5.50931454	12.30579562	19.37327339	5.77439624	1.02330352	6.05329833	1.92186165	8.89285379	18.70460108	4.03594569	18.48550534	6.84230536	3.69484102	9.94700728	13.56802675	40.38967609	5.14531391	10.01742249	1.96377073	1.3472283	3.17603203	1.82997527	19.64285807	11.72699562	16.7405331	1.86225682	1.83094995	8.33070733
TCGA-CM-4743	0.504109589041096	0	0.84925497	250.5313303	0.49742702	102.168061	30.69714398	4.86585209	5.19339316	96.19486769	2.18186716	28.8678612	1.5538858	10.06878486	3.52010746	1.71698192	4.77997877	1.46066409	2.86021568	0.71212677	0.75467363	10.93315055	12.03709369	12.7868453	3.29120114	0.76121936	4.82272941	1.35805121	3.72445828	49.79219586	9.0279236	27.98309047	4.15811249	3.11951456	14.41987972	58.22402056	9.23494857	5.28380118	3.14945688	0.88048066	0.62418458	23.09888092	2.9341	2.41590557	5.11129887	1.87150197	5.08130936	0.87455962	2.49636664
TCGA-AA-3848	0.838356164383562	1	0.9745758	147.0880683	0.5236094	109.691547	16.5681667	3.9271805	4.6848804	75.2509527	1.7604981	20.4694947	3.093968	11.8436809	3.0594483	5.0882591	11.9034691	5.6143421	4.6415168	38.5704236	0.7765346	17.0914596	13.7741215	5.0181092	2.9842284	0.9975737	6.0205149	1.0387654	4.6841153	5.1812741	1.931069	48.2854453	4.1692771	2.9753524	7.0483421	91.7492558	37.8412234	3.7323476	1.584126	0.9940988	0.8125392	10.7712079	5.6023415	4.5887355	16.2965566	1.5723669	1.3254502	0.9841321	1.4420926
TCGA-DM-A28M	7.93150684931507	0	0.7071324	177.5108166	0.5004703	243.6952807	13.0811166	3.1825015	4.974531	66.0534301	1.9745332	28.7076	2.3665856	7.0548637	1.0496095	3.6636337	4.9720972	3.3967443	5.3746806	21.8930478	0.7359334	15.997706	13.9330869	10.2843086	5.927448	0.7713039	6.4203971	1.4480683	1.4510016	5.0652531	2.9283887	22.3816204	8.3695908	3.8814724	14.0243483	22.1888307	20.0891212	4.9653788	2.6687119	0.7347483	0.6049091	4.3806013	1.4778933	1.2333149	30.0115649	1.5715936	1.1066526	2.5659883	1.7084483
TCGA-CM-6163	1.16986301369863	0	2.383321	71.75812	0.5493016	17.58708	10.44522	4.872109	7.730499	27.34352	3.304967	17.08786	4.666111	7.371536	1.564471	3.242314	6.064553	4.107967	4.511643	6.444481	0.9730533	7.298176	16.41577	21.13262	8.18674	0.9006353	7.512612	2.173759	6.990295	6.064849	2.675804	20.71668	9.192186	3.780172	9.724223	19.16011	12.17715	5.010971	4.82802	1.798385	0.8549469	4.271862	1.795903	7.396337	20.82414	5.81752	4.163694	1.277265	2.412465
TCGA-AA-3949	2.16712328767123	0	2.70243115	96.5567328	0.57808243	37.69387444	20.36511461	4.0914628	6.39162246	80.26806594	1.60207826	23.89855346	1.84665282	10.47326387	0.90749708	3.88980973	3.84943149	1.21469109	2.74995226	2.85879559	1.18090209	6.79024644	12.7868894	17.38619476	4.76477762	0.83551304	7.40490764	1.20787535	6.59912859	7.28930483	4.12472358	36.1808362	4.47629561	5.73175331	9.87680382	58.50169965	10.94881108	5.59492858	5.30903983	2.07025269	0.79510497	4.73256589	2.66768292	3.03738276	7.47419743	6.38825176	3.5140227	1.05493731	9.70765132
TCGA-D5-6538	1.42739726027397	0	0.70705198	119.39151873	0.5305115	28.13621036	23.21087097	4.21676725	9.56964547	37.65911653	2.49968174	29.86825306	2.00475684	7.79343288	1.65251066	6.03594074	6.69971514	4.7314373	8.89332485	30.20995939	0.81099736	10.91652109	11.27844872	19.03719795	4.3382391	0.83027485	5.24158319	1.93401266	2.29372905	93.31513673	6.28075713	15.71881614	7.94397975	3.04069744	10.9858293	13.94770615	13.5547885	1.88640744	2.45369827	0.78269098	0.97732784	6.09475605	1.10073273	1.84124209	11.60922713	1.94691444	2.27063843	0.91498726	1.45409179
TCGA-AY-A8YK	1.56986301369863	0	0.9819781	176.6499167	0.6327396	76.6266169	19.3587503	4.6426692	5.8321048	37.864497	3.9878059	21.8867472	2.3406623	8.7273391	2.3845308	4.520874	5.9344839	6.4665158	5.3417908	8.8902298	0.8978936	10.5404627	15.4467369	16.7931182	4.548969	0.7982374	5.1329692	1.6818798	3.0930823	7.8064071	1.7082177	25.94587	3.6049571	3.1110984	9.4963115	21.0858093	15.118893	3.9202745	4.4512326	1.004468	0.8701337	9.2323022	2.7589578	4.0004997	20.0196424	2.2214096	1.3454267	2.8045085	1.7566501
[truncated: 1,299 more columns]
