# Supplementary material for: Hypoxia Constructing the Prognostic Model of Colorectal Adenocarcinoma and Related to the Immune Microenvironment
Source: Front Cell Dev Biol. 2021 Apr 20;9:665364. doi: 10.3389/fcell.2021.665364 (PMC8093637; doi:10.3389/fcell.2021.665364)
Supplement: Supplementary file 1 [file Data_Sheet_1.ZIP › Supplementary files/Supplementary file 4 - 04.test.txt]

id	futime	fustat	IKZF1	TMEM54	NOVA1	GDF15	MRTO4	SHCBP1	FANCI	CDC42EP1	NEDD4	PHC2	C1orf112	TRIP13	MST1	LPCAT3	GTPBP3	CEP250	URB1	CEMIP	ANKRD35	RRP1	ELAVL1	CBFB	TEX10	GALNT16	UMPS	ANK3	AXL	ALDH1A1	GNAI1	MRPS12	STXBP1	STIL	DPCD	SDF2L1	NEK6	NTAN1	FBXO32	PRKCB	SCN4B	EPS8L1	FJX1	LTBP2	GPC4	INHBA	PTPRU	ZSCAN18	LOX
TCGA-F4-6855	2.95068493150685	0	1.225515	52.80794	0.5088153	58.51342	15.35645	2.35846	4.424346	50.8567	2.706512	19.27457	2.41124	4.513866	1.187062	3.147878	5.510273	4.696348	4.377751	13.65473	1.195422	9.301904	10.63079	12.6384	5.650433	0.7887243	6.419338	2.028178	8.837674	7.488038	6.280122	19.29511	7.55365	2.361486	11.16351	16.82237	16.44628	5.232677	7.064762	0.9022985	0.9128957	4.277382	3.680619	20.71411	19.38624	26.13894	3.004011	4.218036	11.25222
TCGA-D5-6539	1.04109589041096	0	1.798894	231.8189	0.5826777	39.91998	12.79713	5.347456	10.92566	29.98938	3.703516	26.84734	3.433193	6.517387	1.20047	9.971802	3.965159	4.031392	3.414665	3.152343	0.8486915	5.930215	11.24171	12.6971	4.745991	0.9208583	6.292148	2.916948	4.894438	27.52194	6.504362	13.33516	6.896474	4.886068	10.98858	12.47122	21.42697	5.437731	4.962193	1.502766	1.555402	4.680963	1.540463	4.849834	12.42516	1.805385	1.417705	1.415762	3.020853
TCGA-AA-A03J	3.41369863013699	0	1.0788254	180.6980463	0.5064933	92.0455234	15.7280108	3.0525999	5.1488955	36.6226662	2.1870893	28.4429653	1.9937411	7.0430985	5.3765313	3.7413115	8.4108829	8.8648414	6.4827997	17.6609487	0.9893532	21.4340373	12.5645421	7.7976812	3.0541606	0.8048755	5.6146474	1.2182591	5.4124512	1.2913682	1.3660715	33.3489764	3.8449663	2.1216257	13.1407775	53.9623169	14.5451681	2.9898542	2.7909994	0.9131419	0.9071596	10.7878962	2.2664267	6.8539135	10.5634456	1.7904472	2.2052892	1.0338896	1.873701
TCGA-AA-3947	2.75068493150685	0	1.05924434	7.80337048	0.53514194	21.05880008	29.75977397	4.60070898	11.52624595	3.07553286	3.38317717	11.89275451	3.95025241	14.85144599	1.02383701	5.31607219	1.73387479	0.94761049	2.4584076	10.1361802	0.71769558	2.81230869	10.77108132	29.35175846	10.73424662	0.76309979	7.34265257	1.67493966	5.15908469	223.67860074	4.24728994	9.2083225	6.66746958	9.56137489	13.92461681	7.56555957	7.68422458	5.48723646	6.18224516	1.1979138	0.58368295	0.8911951	0.79442617	1.62713393	10.91528559	12.19083497	1.36388152	0.80117084	10.12120329
TCGA-F4-6569	1.12054794520548	0	1.9109039	72.8463851	0.5820191	48.4987789	18.1596782	2.6180856	4.5803869	59.4626216	4.2763308	27.8036976	1.8293732	4.9609246	1.1198295	5.6048059	3.4663038	3.8535396	4.2142072	27.5175729	1.3038421	6.2332521	13.7727979	12.7744604	4.1174786	1.1194364	5.6428508	1.5249866	17.655579	5.7771327	3.924454	14.5702191	2.9469727	2.2687424	10.0649774	25.0630937	21.9825109	5.7616771	12.906039	1.4245286	0.9700593	3.7594451	2.2207798	25.7905438	4.0798196	28.2552651	4.491441	1.9047432	19.47628
TCGA-A6-6654	1.09315068493151	0	2.5787371	44.6527786	0.6558568	73.8008218	13.0590134	4.2092572	7.164911	42.3183406	2.900263	30.3412567	2.3488045	4.7762544	1.1833006	4.8980876	5.8702528	4.4629892	5.153941	20.4880675	1.2344718	7.1588353	14.5546628	22.6640955	4.5254332	0.9816317	5.0640489	1.3560758	14.7522669	8.0331212	2.9112113	19.0431331	7.4545293	3.0337941	6.5200084	18.2800349	18.0779028	7.5624737	17.8298918	2.177705	1.1224719	6.8019199	3.1824625	22.1780219	6.7940315	24.7466873	3.2998462	1.7351694	16.1407611
TCGA-AZ-6603	2.46301369863014	1	1.42504	79.6054655	0.5642896	92.4015294	22.398292	4.2235603	7.7847328	22.2391488	4.5170688	20.9511197	2.1781402	7.7405897	1.7421517	6.1985785	5.8486511	6.9654454	6.3778965	11.4478348	1.0682987	11.0905207	12.7465477	19.5618738	4.7978068	0.8661476	7.7688166	1.5931655	6.7648017	8.1004642	2.6460484	20.5875467	4.473727	4.1905873	7.5697122	16.9395673	16.3900706	5.0841308	5.2810419	1.3358118	1.0837497	4.5200513	2.3301377	9.437541	23.0173685	6.2364738	1.5194395	1.8576295	3.7243214
TCGA-AD-6899	0.482191780821918	1	2.157853	103.8109984	0.5613195	30.314275	18.483426	3.537197	6.0324479	34.2286495	3.1642646	21.7623328	2.3440755	5.5058654	1.7683693	5.5008559	6.7575645	5.2186262	6.7088957	48.5266789	1.0809507	16.849732	10.4985126	11.8348049	5.3984957	0.8547889	6.769591	1.8053612	9.1486029	36.8151731	3.7066972	21.0293344	7.1335721	3.3816768	14.254001	18.4625105	25.8805582	5.7850949	7.8477894	1.6144898	1.152522	10.9265841	2.022753	10.6518758	27.3499176	11.7507737	4.2970884	2.6140612	4.9561977
TCGA-AA-3549	1.75068493150685	0	1.1295286	192.5101563	0.5101254	83.5870443	26.0454718	3.2716849	3.6097619	21.9970615	1.3450107	23.5238638	2.4196753	6.5517909	1.4075882	5.1423137	6.4643896	2.9442084	5.2725571	15.2897094	0.9206232	8.0157263	13.2942757	16.5088798	5.953614	0.777934	6.5617737	0.858438	6.213112	11.8236083	2.1776244	32.1103183	8.1058047	3.1894776	14.5519473	60.1989698	29.0160464	5.4465339	2.9097201	0.9832159	0.6122263	7.2844505	1.623972	4.2739774	15.0204193	5.8851566	1.2012479	1.0205571	5.7411724
TCGA-F4-6809	1.1041095890411	1	2.162953	62.1827309	0.8705634	46.7157712	21.6771982	3.0073188	3.2457893	41.915766	2.167695	32.7788191	1.8429994	5.5153033	1.4161481	4.0549839	4.7266719	4.5364701	5.9342956	13.3648395	1.2821492	12.4830279	13.2626037	13.1952354	5.5438123	1.1935323	6.1901167	1.6956891	5.9130709	74.0144151	4.1542871	21.0953086	12.3227554	3.1643288	14.7337483	20.4611212	16.0826893	5.3526211	10.1549351	1.8890793	1.3050559	8.1545575	2.7740594	12.3635307	12.7107445	5.6960435	3.3347103	4.4226528	5.3406849
TCGA-AA-A02Y	3.33150684931507	0	0.86295	187.6676771	0.5042872	184.3981641	18.3112994	2.9573777	4.9311891	67.6034357	2.716055	21.6233131	1.7899077	4.7409626	1.5884907	6.7659919	3.3719164	3.2817561	5.9186974	10.4732095	0.7793619	11.4561892	13.1994959	10.2892531	3.7368257	0.7575271	5.6246727	1.5763405	1.1830983	21.9894407	2.9237408	25.4756469	7.5161059	3.0661515	9.486657	37.548443	12.6877963	2.5129725	1.6079302	0.8616408	0.6373395	6.6088781	0.8084692	1.1494028	19.4262334	0.7717913	0.8696204	0.8073786	0.6888656
TCGA-D5-6926	0.753424657534247	0	1.3176315	69.6194521	0.5361425	53.5859021	27.7680896	3.2324987	7.2141586	24.3462133	3.084342	30.0463053	2.4544576	4.6335903	3.2456345	4.6915031	7.2101126	11.015185	5.4715281	23.033763	0.9863405	15.6123166	11.2395535	12.5393929	5.9395659	0.8281665	7.0839484	1.3785927	10.4406434	4.6345275	3.1085635	17.5541816	7.4299506	4.8841215	6.4534461	23.743896	17.9611991	4.6424729	9.1280618	1.1812272	0.7270938	8.3631331	4.2945248	11.5214325	17.6769421	16.2074601	3.0400536	4.7018829	8.8664132
TCGA-A6-2682	1.16164383561644	1	0.7133534	201.5442641	0.6612944	242.7030771	21.1391785	3.0987218	5.5097583	69.67437	2.6210375	32.6492243	2.2781568	6.725414	1.90059	4.0086539	6.1592578	2.7828767	2.9794558	16.8689758	1.4154412	13.7670512	12.120065	10.5556516	5.1679146	0.8024138	6.8963765	1.1608894	7.7018471	19.2629821	5.8412552	37.2738482	2.5819262	2.4796326	10.5190449	62.0561318	30.5732971	5.7309615	4.4670712	0.8728452	1.0447489	9.8413122	4.5069953	3.7276376	4.227484	12.1132527	2.1734276	1.6894676	6.082507
TCGA-A6-6781	0.802739726027397	0	8.11482467	0	1.15471354	6.46907746	2.5735317	2.4463959	4.0614635	9.03186629	7.40369465	10.94899716	2.46393256	1.77810318	1.23467968	2.46472091	1.86314358	1.51496032	2.67146769	12.68655517	0.82174306	1.53905433	8.45224069	30.14725738	8.47321551	0.95941533	2.80989427	2.81448065	17.05241271	2.73801435	12.56856611	0.53832315	5.9087218	3.91570941	2.65666835	0	24.14632809	4.64273806	36.16138882	4.56494804	1.12547151	2.02497885	2.03564386	18.32468029	10.87742873	152.68515856	4.85491841	1.98796573	45.81524365
TCGA-CK-4950	3.36164383561644	0	1.9645778	219.8780192	0.5450043	106.4062905	16.0706379	4.0518002	6.5048325	57.1695935	2.4047013	23.9281233	2.3727045	6.8811792	1.2654336	8.2524032	5.3207453	2.7339323	4.3987344	14.4993247	0.9596134	9.0999418	16.5525927	10.9553155	4.19879	0.8373811	5.8032728	1.8950524	4.4278803	16.4004119	3.1528992	31.1411154	2.3175692	3.7640363	9.0033896	36.1620138	14.3091419	5.0028667	4.2386316	1.7971327	1.0616419	9.2968912	1.8099536	4.436443	19.0683707	3.2790684	1.3677192	1.2205654	2.8814005
TCGA-G4-6314	2.99452054794521	0	1.1913649	38.4925374	0.82074054	40.08621384	16.20997849	7.4270518	6.72904708	58.97081821	2.48817241	20.68146527	2.51116355	6.50148695	1.40971418	5.32441346	6.74368822	4.52569469	4.49581164	38.00233957	1.50517131	7.04835292	13.06772125	10.0460361	4.58027697	0.95106537	6.85626202	1.28959089	9.52185102	20.8204196	4.30249033	15.56518208	3.88511034	2.43679845	10.37666187	26.70467493	12.82536402	12.13693296	12.76297704	1.66878145	1.39824337	4.32954732	4.08498556	12.68973268	19.31760762	10.22678284	2.22197442	1.8883771	9.82269791
TCGA-D5-6533	2.12328767123288	0	1.1434126	83.8696945	0.5198972	165.1674129	17.540015	8.0941972	7.5877275	37.1140537	4.7310393	16.4335646	3.9676474	11.1125742	1.2688411	4.4061873	5.3109539	6.6129443	3.7523465	7.4589099	0.8456201	9.030462	15.3047137	19.9023927	5.6279618	0.7919149	6.6189882	1.7703302	4.4808564	5.0669377	4.758056	23.7469046	2.5299898	3.5927168	8.7585786	16.3963187	12.6874466	4.0965024	2.1287114	0.9537278	0.9845569	2.658786	4.2944784	2.943432	22.2024628	5.1101189	1.7073119	1.6801635	1.9931648
TCGA-AA-3532	2.41643835616438	0	2.5125351	138.1070873	0.5758438	13.8141161	30.1206281	5.1987505	5.5949733	30.8205204	1.4112574	26.0188454	3.3340939	12.2418875	1.8623367	10.1502954	4.5695606	2.6772909	4.9060206	7.2042203	1.0348986	10.374688	13.7568957	33.0418947	4.5597165	0.7980498	8.0793391	1.0881575	8.1164876	3.7053051	2.3087243	33.401111	1.8214164	5.0117102	6.6660496	60.9996675	32.6573171	4.8612793	4.9871283	1.573958	0.8611917	5.112808	2.0947817	5.4083024	15.1571446	5.4375904	1.7529668	1.7367642	7.4434099
TCGA-G4-6310	3.75890410958904	0	0.6355977	67.8484675	1.3964799	50.1216028	15.785859	2.1888352	4.1672092	20.0868318	5.7339065	26.7317918	2.0004827	4.9845591	1.0946348	4.1281204	4.0228776	3.9137586	4.2778916	4.5801775	2.1815453	9.4429171	14.7016494	19.268446	4.781731	1.0190881	5.3616155	1.6309282	11.5987102	17.6689879	10.0048149	17.1385699	5.8459541	2.5600222	8.6301134	19.5753916	13.4083723	4.9633941	52.5657802	2.592195	1.0156008	2.9327457	1.387336	2.5991258	14.1376946	2.5279549	2.1702152	3.9755745	2.2664607
TCGA-A6-6782	0.517808219178082	0	1.75429	94.40888	0.64433	158.0038	20.31244	2.869203	5.322068	27.24401	3.007484	20.13297	2.239383	5.737954	2.726888	5.402271	4.513584	5.959354	4.440938	9.955995	1.025287	8.049813	12.15741	14.07506	4.861259	1.09141	5.730032	1.328337	5.534784	12.93075	2.800826	17.12663	6.831884	2.907821	10.06563	22.57859	12.14362	4.317688	4.135518	1.28698	1.851326	3.404143	2.681991	17.32893	8.94727	10.1162	2.292064	2.471721	6.778606
TCGA-A6-A565	1.35342465753425	1	6.7018974	212.3536767	0.6462999	68.2288649	15.0268835	3.370073	6.0956765	30.9606076	2.0995125	25.666957	1.967858	4.8129597	1.9779818	4.9417355	4.3360033	3.4181107	3.9192369	11.4692661	0.989021	6.9446632	9.1062053	10.7083925	4.8516556	0.9625067	4.516818	2.6351107	6.7425503	13.1123865	4.4274666	10.89963	13.1543334	3.2906749	6.4468105	17.0514179	13.8586531	5.7981177	8.4704666	4.322493	1.2883588	12.4299603	2.3044688	10.6599318	10.5736189	6.396962	3.1473735	2.406208	8.9215727
TCGA-AA-A029	4.33150684931507	0	0.73924935	242.09296103	0.49742702	342.06258861	23.52718797	3.82158179	5.08274245	66.02128922	2.37410915	16.41075388	1.79195377	11.00737219	1.94634652	7.18383841	7.82747842	3.89006543	4.62879679	43.64372035	0.89948559	15.90437681	13.65959159	5.67949083	5.32748543	0.75434054	7.03323929	1.22614835	1.93467039	13.80342862	3.33178255	46.87488955	1.0937669	2.30128935	15.49251286	48.16625997	18.17521742	5.03266476	2.66537945	0.93503668	0.63461014	23.52482536	1.13522602	1.49733035	2.58823668	1.12727322	1.04224949	0.81966033	1.32332213
TCGA-AA-3543	0.0821917808219178	0	2.19369369	267.76114462	0.50202038	21.9576821	22.42398764	3.23970829	6.5773282	137.52696216	1.86751373	22.87130486	1.90295741	7.01404778	1.83717761	3.5016447	8.90950986	2.12859543	3.79664775	3.7282462	0.95167279	8.22344713	13.58536553	13.95841062	4.39820784	0.77140936	5.09082719	1.56740903	7.04738299	132.90296882	2.96260006	38.58050335	8.48895772	3.83808187	13.31046659	59.43965826	9.95817627	3.52558962	3.33033338	1.38594389	0.78030923	12.74111938	2.56881836	4.62655807	7.68684443	2.32261914	6.84468246	0.99338415	3.56520747
TCGA-AA-3869	2.25205479452055	1	1.8134447	109.6471945	0.5055349	16.2356753	18.0802185	5.1994248	6.9424614	22.4031431	3.6559522	23.5536416	3.0284582	7.681301	1.3105167	3.8498766	3.5046829	2.2873555	3.0659575	36.9426888	0.9606377	7.1663153	20.7713009	26.4350552	5.9640966	0.7543405	6.8976683	1.1662834	4.5655479	3.813059	2.7031892	17.9757961	4.1662757	4.9345736	12.3313908	32.6660499	16.7339142	4.1247457	1.9180768	1.2290514	0.6682809	6.0350705	2.9536799	3.2111854	20.4212428	3.6836249	5.4112443	2.6721752	3.6895369
TCGA-D5-6922	0.843835616438356	0	1.561675	117.497	0.6850857	37.20351	21.39207	4.126429	7.205834	60.92173	4.451801	28.52097	3.2706	4.649158	1.815056	5.022813	7.953679	9.263629	6.661655	4.176165	1.216333	14.60775	15.97171	19.07798	6.149528	0.9385425	6.585219	2.073614	9.055676	18.16846	2.240219	18.30682	6.156513	8.214643	7.266631	25.92066	15.4655	3.799918	10.86077	1.375063	0.9813901	6.154521	1.621937	10.40976	17.45847	7.380263	1.886189	2.582889	3.945038
TCGA-A6-2686	1.33698630136986	0	2.5212413	129.7415074	0.5270609	29.7426992	19.9700091	3.7564275	5.5050122	63.7491716	1.9155303	19.9380132	2.0879457	5.3543584	3.6434743	8.2164998	4.778967	1.8338665	1.9259271	1.2339328	0.9959167	8.5741473	11.3700519	8.6604954	10.9569885	0.8057294	6.445093	1.1089121	8.3007295	50.0327877	1.5733919	54.0876833	13.4642946	5.3341891	11.8220777	27.3144081	19.6859568	4.6600948	8.1164429	1.8711671	0.8528758	4.8801256	1.9047579	2.9757156	9.7089055	4.0151523	1.9608394	1.2073076	3.6311888
TCGA-CM-5864	0.167123287671233	0	0.9530049	106.4478647	0.5089127	48.2445929	25.6927479	2.6635884	7.0212287	21.5326724	3.0574938	22.5873949	3.0783702	6.1473374	1.6573375	6.5408514	4.2468771	2.5766944	4.8701231	28.6543743	0.8639599	8.4039009	11.4335756	18.0216636	7.5966897	0.7836833	6.8736061	1.5736271	2.2509772	5.8623324	4.0400452	18.480013	14.3170333	2.9493438	13.1532109	11.8001032	18.5933279	3.5407116	3.2559086	0.8811964	0.6694836	4.1389299	1.647087	3.2332647	15.8789493	2.9014813	2.5610957	0.9595828	1.6238948
TCGA-AA-3855	2.67123287671233	0	1.5741516	181.2433995	0.571307	73.8391638	17.082183	3.6585462	7.3485918	40.4632609	4.6924939	17.1302609	2.69052	9.0758766	5.1145329	4.7600415	7.2874201	5.9344206	4.8491856	5.1015967	1.0672292	12.8504549	15.0635523	14.0532166	4.3771357	1.0324894	6.2333576	1.4292219	5.0266322	7.6095794	2.654716	26.9068675	1.9863743	4.0393616	14.9083067	47.380659	9.1868991	4.7607543	2.5877452	1.3736076	1.0533771	9.7938796	3.271247	3.4693443	3.6818886	2.282269	1.2580353	1.1206236	1.839274
TCGA-5M-AAT6	0.794520547945205	1	2.1336729	48.7906187	0.5511477	48.9134417	30.2655843	6.424602	11.239428	74.157821	2.8289202	26.7235202	2.5198367	12.2412442	3.041871	3.7908692	7.3845875	4.405756	5.517398	16.6074805	1.0485713	10.4297949	13.5346146	19.4017114	5.057707	0.9595104	7.3083371	1.1844114	7.8462805	3.9625228	4.9542013	23.6593959	5.2570289	4.564544	18.5003598	54.221893	18.6163	4.8651796	11.096962	1.4634363	0.9722784	3.2108515	3.2800264	15.9964101	7.4284496	12.7066538	7.1815944	1.5276246	14.4501352
TCGA-AA-3509	5.24657534246575	0	1.2348446	86.7897209	0.5055805	27.8075051	12.9908699	5.554823	8.2963044	31.3594764	4.9983539	16.0606238	4.0844344	9.0337116	1.3692885	3.5241188	3.5125369	2.6332062	5.5883685	40.9589723	0.9009256	11.7885043	17.4391266	24.9703362	8.2371604	0.7997876	9.7569738	1.7604749	5.0447312	36.2225892	3.4055259	26.6949825	6.2769126	2.7811229	12.9893272	39.9845111	16.5252938	3.5125697	2.4976388	1.0781228	0.77816	6.0209237	2.8171467	2.4573599	25.1432996	3.2159664	1.7377809	2.4524679	3.2616086
TCGA-AA-A01F	2.66849315068493	0	0.7043426	113.89818902	0.51735267	70.70283236	13.8343914	3.61777186	8.26473315	56.22738234	5.04707111	18.85781684	2.6013266	7.56254475	1.95390183	2.80836985	5.71105841	5.9601796	4.70411294	17.16560047	0.76247394	8.33509237	14.902715	14.71599847	3.52128574	0.76822367	4.9340282	1.53993316	1.5972193	0.27170788	0.92977385	24.87954452	10.58078846	2.13511957	11.34296396	56.57754261	18.80978524	3.68408682	1.36056061	0.75097789	0.61135102	10.2049965	1.06704287	1.45235752	11.78758172	1.22467089	2.87527571	0.81572424	0.97138985
TCGA-AA-A00L	3.16986301369863	0	0.7904603	128.4325274	0.5119577	253.4290098	23.4233278	4.1984699	8.5598865	61.414644	4.8704916	24.7379751	2.3199762	8.4522415	1.8935577	3.5551385	5.9184138	4.0563825	3.5478206	12.2708344	0.8047741	7.56742	14.9019776	10.306677	4.0767104	0.8668317	7.0714567	1.7659874	2.3272551	46.5233043	1.6371124	23.8547377	3.6956722	3.940318	9.4671201	49.712184	13.8996153	2.9588687	1.6787304	0.8169703	0.7832798	6.4577198	4.2924449	1.8656919	26.9938987	2.5837099	1.142259	1.6413635	1.8770824
TCGA-DM-A1HB	11.3041095890411	0	0.6848217	109.4379959	0.5054566	65.2198392	24.7019635	6.7802741	8.1091497	83.7322999	1.7916893	31.8697552	1.8437068	8.7740282	1.7115244	4.7921989	4.4568158	2.2753747	5.5380225	18.1298931	0.7994978	9.0256027	12.6109157	14.1136664	5.2254623	0.7618	5.7279964	1.1144511	3.022288	13.6300985	2.4591531	19.7037538	12.3195269	4.0486081	14.7989406	39.8383642	12.5513442	2.6705929	6.5432541	0.760519	0.5897938	16.1748562	1.4784331	1.8205953	9.2436084	9.3456184	5.0121313	0.8678418	5.2785012
TCGA-RU-A8FL	3.22465753424658	0	0.66736672	169.33997198	0.50367747	199.8904744	41.51431754	4.01669097	6.79010501	31.87615124	2.69416598	36.9928487	2.30148671	17.26376965	1.54922312	2.27022085	8.17571998	6.47002442	5.53300278	11.28035537	0.74890995	27.48904319	16.15226736	19.53051449	4.63758628	0.76014718	4.82762243	1.27771308	1.05763375	0	2.44780575	21.48820413	6.88648084	5.28818998	8.73989647	55.50636913	21.06175654	4.67936991	4.44113137	0.73874781	0.65248767	6.86326481	3.94366217	1.06141602	11.14935707	0.79796149	0.87460108	1.39235496	0.76351315
TCGA-AA-3555	2.4958904109589	0	1.16753966	89.63276083	0.50109031	203.02901785	19.59065367	5.92651392	11.25747414	60.2920749	1.89333757	21.46621869	2.64202101	12.02568411	1.72091486	3.64144134	4.15003964	3.57444378	5.27124854	45.22798762	0.79453138	9.60813497	22.3658139	15.50134365	6.20543461	0.85303262	7.05770724	1.53112845	5.7745968	50.79632883	4.14487446	18.46546447	8.26266467	6.83804696	14.21524492	61.52482265	12.75191959	4.73963833	3.06589804	1.1054312	0.81566261	5.78220139	1.56632605	3.0943856	12.28571519	6.23277529	2.53929405	1.49607313	5.11422572
TCGA-A6-2674	1.43287671232877	0	3.79282099	13.63187167	0.53228708	4.87273472	12.38078342	5.32287477	7.61737398	7.59178272	5.27575296	17.17301798	4.16376387	8.36900139	4.50040496	3.02297217	3.05031837	4.81136333	7.27971596	39.46109178	0.91168049	5.29418091	9.12384613	24.22947267	6.04475539	0.78209895	5.54471327	1.48627575	8.24068521	51.21317191	6.03241147	9.10017743	3.23355092	4.3849486	7.37077499	17.12968117	13.60366323	4.0971132	13.84869925	2.89553404	0.81608321	11.50218449	3.39070869	10.33063791	1.82114366	55.19118281	7.06005677	1.31289059	35.81645275
TCGA-A6-5665	1.10684931506849	0	2.2749742	34.9851951	0.9651307	16.6215816	6.905285	2.9077361	9.0158216	34.9387843	2.7602373	18.2280214	2.6352594	4.0981064	2.0540484	3.7174207	2.5302637	3.1192898	4.7945857	13.0370369	0.767746	2.2190179	8.2655041	8.4342335	7.9661336	0.9289141	4.8780544	2.3010939	10.3732887	2.4025074	6.7166395	2.6188971	9.7459999	7.7938088	7.53552	1.7939081	19.2630817	3.0762855	23.5103668	1.9003619	1.2087858	14.9162073	1.6958538	5.0214753	4.3738267	27.4606002	9.832411	0.9667707	13.9869221
TCGA-CM-5860	0.832876712328767	0	1.0934206	83.5551876	0.5236199	79.3478128	21.5793412	3.5195872	7.6935536	38.6574515	3.9314925	23.0307153	2.9693086	6.3278403	1.0587533	8.4913437	4.4426738	1.9557131	2.6165019	5.3371637	1.1101125	5.0947729	14.3242793	23.8686463	5.1806491	0.8176065	6.0055048	1.4394085	10.1562676	80.858577	4.0273161	29.8043422	4.5634669	4.1938433	15.0977189	14.1914576	12.7212713	4.9769623	5.3828321	0.9148554	0.7541115	3.8380523	1.5053532	6.1411463	14.8937161	11.7602375	2.0009107	1.2378456	14.140967
TCGA-A6-A567	5.15342465753425	1	0.9203401	135.0974826	0.5752592	5.8612866	23.9328629	2.9329073	6.0759941	14.510353	2.9005526	35.1277477	2.6232102	7.1722557	1.331425	4.4285101	3.3284748	3.7938643	4.2552512	37.6012813	0.9920643	6.2457473	7.9644353	23.1104818	5.7171267	0.8266462	6.9952659	1.334189	3.5676451	3.2474971	2.0481484	18.9768375	11.2094024	3.5082665	3.4491429	7.436177	18.4255373	3.9934492	6.933006	0.9470909	0.8614522	7.9888449	1.405714	2.893376	9.1879331	4.701724	1.2918735	1.6259184	2.4542639
TCGA-G4-6309	4.31232876712329	0	1.0804974	120.8738698	0.5025828	33.4782002	40.8345938	7.7530592	12.219461	79.9879389	1.7822523	21.8326934	2.668522	11.8351379	1.8426824	4.6502498	6.1253248	4.460964	5.510368	6.8678481	0.7949385	17.9704482	15.2111063	15.1696833	6.7057876	0.9052159	8.2969964	1.2989583	2.3099579	43.1901384	3.8325145	31.8709245	4.2459484	6.8219323	17.1212803	61.1700903	19.5759461	2.9259554	2.2769228	0.9063615	0.714287	6.3509288	1.271068	2.592489	19.4991106	3.4111388	10.4784734	0.9046438	2.5975931
TCGA-A6-5659	0.783561643835616	0	0.96830741	61.11861632	0.58195851	137.07725521	26.84084466	4.91557064	8.55679183	27.9908334	4.82460052	27.09562908	3.23557705	8.17517805	1.01399458	3.71179267	4.96095261	5.52658583	5.88847672	37.07895256	0.9415307	10.19085632	15.58517686	26.33472794	6.5368066	0.80364965	7.65592428	1.85759001	3.69732827	5.03664486	2.75028271	29.04989806	4.69300237	4.96431108	11.10468824	17.41396806	26.64878942	5.92520045	4.80934688	1.06667769	1.00256783	3.8868758	2.13085389	7.0171554	31.767257	6.09295614	1.70884724	1.11522547	2.44116073
TCGA-AD-6965	2.20547945205479	0	0.9818365	131.8704551	0.5125149	35.9765568	33.2238512	5.9399326	14.5290145	37.3957689	6.5031146	31.8872721	2.234687	9.1434443	1.9945348	5.2358192	6.2583636	4.9099886	7.9412728	23.251734	0.988948	22.6900392	12.6806226	22.2057404	5.7024998	1.3266829	8.9520875	1.6127764	3.6231805	10.1942769	1.9506612	24.2035811	4.9035086	5.2783284	7.7898655	17.1746974	20.7308643	5.3001097	5.9679793	0.9737781	0.8724898	12.8635634	2.0549431	4.5340908	29.3475949	3.8371642	1.6515518	1.4393919	2.1988194
TCGA-D5-6534	3.60547945205479	0	4.4326882	97.0937672	0.6821883	17.8336279	13.9616972	2.3732084	3.5575322	39.017997	2.6335854	44.9319756	1.4210578	2.2641611	1.0728971	5.3746294	3.5650343	3.1416801	4.3989698	6.0376572	1.9923985	7.8623079	10.3823187	17.0876522	2.9465027	1.4279281	4.0267081	1.3888626	26.0814421	19.2581608	3.6713559	11.2228268	10.0359819	2.0745025	4.7715302	15.969931	19.3067287	6.522797	9.2398918	3.4977863	2.7982152	10.8382921	3.7917658	21.7836748	5.4585523	20.4406934	3.3417119	2.6868527	8.1195373
TCGA-AA-3941	2	0	1.04987048	241.02966884	0.55402859	93.37113992	21.65372421	4.64514565	8.5128342	37.37349715	6.03877831	28.11650617	1.80877669	9.43285102	2.43801097	5.6963272	3.57949594	2.2938763	2.78320044	48.52102569	0.83076153	4.48188694	11.86052435	37.37469443	3.24007417	0.76748619	5.86466632	1.6533659	2.92873184	91.64043791	1.80926481	23.2101307	11.38117905	4.13436833	8.16276829	40.47348874	12.88515756	3.17756807	3.04795031	0.917032	0.91251797	10.12568682	1.40962248	1.73096845	8.07048265	1.44640302	5.82739324	0.92601257	1.19746165
TCGA-AA-A01I	2.58356164383562	0	0.9599195	40.032411	0.51072	95.8355786	22.5151986	4.3514039	8.0654626	9.330862	4.3249977	24.8701601	2.4600417	7.1534859	1.5249287	4.3020453	2.2494805	3.7340604	5.3581633	27.104915	0.8969326	5.5423088	12.8327335	17.8275136	5.1645383	0.7728641	7.267067	1.8814376	2.859577	15.5738253	3.3036502	6.5093951	4.2140604	4.2019229	14.5674252	15.115312	17.4375873	5.9705788	1.947401	0.9622936	0.6975174	4.5422018	1.5210338	1.9698365	30.2768087	1.517273	1.0023793	0.9077039	1.7103514
TCGA-AA-3844	1.24383561643836	0	1.2180092	166.6353265	0.497427	53.2521489	19.4390703	6.7534966	9.3119359	40.552452	3.062303	18.6309006	2.549606	10.2735314	1.3372527	3.8115219	4.2864286	2.8191396	2.5660529	12.4104542	0.836481	3.5740979	14.6886403	23.3875256	6.4454543	0.7707087	6.4254386	1.4217008	3.3014524	21.3849643	5.2636277	33.1807749	11.5079641	5.4118697	12.1665238	27.3793612	36.3125034	3.6558483	1.7853543	0.9509076	0.7479247	3.6946009	2.2383585	2.3167893	21.0916609	2.3969084	0.9435131	1.4816694	1.9963297
TCGA-F4-6570	0.515068493150685	1	2.4081085	196.79149548	0.50529219	28.34309275	20.86660454	3.68423666	5.76150641	184.50772957	3.02748169	29.25044432	1.73719179	5.84342947	1.34538368	6.22438723	5.57552613	3.49341251	5.23534062	37.49324586	1.04174063	13.22360147	11.51090269	15.37280529	5.06537696	0.80183411	5.36028109	1.35470804	9.08119246	5.72512322	1.59947114	18.29104274	3.53221211	4.16564134	8.15517781	48.82348611	20.82448253	2.71348379	6.28498448	1.53555229	0.7249956	11.84325962	2.876423	15.24024263	8.07674265	9.89466071	5.11083771	1.29978743	10.78856434
TCGA-AA-3526	1.58904109589041	0	1.2156202	151.0227599	0.5113968	49.7607095	16.9159934	5.630777	9.5311622	44.6191959	3.4953257	24.2719102	3.5597918	13.402241	1.7054357	3.863496	4.6600835	3.9050963	5.0306304	21.2925664	0.8970886	13.3096228	11.8140941	15.1574307	7.1753074	0.7840041	8.9339935	1.1909478	5.221279	45.0458341	3.4714	44.0432471	2.2560664	6.1350389	10.6197597	35.2523298	18.614466	6.7754475	2.6411328	1.0801484	0.6881184	4.3039173	2.7878366	2.9554649	21.2093727	3.8969874	1.3366503	1.3919331	14.3450014
TCGA-CK-4948	8.53698630136986	0	1.1625542	185.3698959	0.549223	38.9117155	36.8369875	4.9537554	7.5781511	69.2023049	3.9846799	20.0679767	2.7088312	9.3938752	1.7474485	4.2015793	6.7748364	5.0162531	7.1910671	16.2564694	0.9349749	17.923084	16.2981479	15.3380803	5.6374798	0.8065831	6.4663711	1.3333455	6.665361	8.7542898	2.5897105	27.5117614	4.1179192	3.5258257	10.4584761	38.9882828	16.9809348	5.810059	4.2952277	0.9396502	0.7123228	6.6259059	4.4884961	5.5429181	15.3095743	6.8230328	2.9649555	1.4785127	5.8607621
TCGA-AA-3655	5.08493150684932	0	1.274277	151.7584	0.5064832	24.05452	22.12475	6.386091	10.08361	81.64488	3.73078	29.8062	2.651412	10.93298	1.43208	5.546718	5.511491	3.285504	6.999391	15.44046	0.8330214	11.78014	15.14242	18.94908	5.32795	0.7943028	6.525381	1.821737	5.013391	2.040796	4.295599	26.11952	9.137531	7.269218	12.78534	20.69358	18.88529	5.404626	3.269937	1.023111	0.9553448	6.753435	1.904776	4.905088	26.5516	5.093506	3.72185	1.052643	3.332405
TCGA-AA-3544	1.16712328767123	0	1.5295346	124.6082488	0.528278	94.0251095	15.2878576	3.0097914	5.1240527	101.8607455	1.8106278	22.9709706	1.9363029	8.321775	1.1749145	3.1381753	5.2909493	2.3185518	3.5175726	10.1171691	1.2107129	6.8002251	14.1552734	12.8908975	6.7067447	0.8212148	6.5494362	0.8530744	5.5736788	16.3145835	1.8546516	36.1164124	6.6070462	3.3415981	15.6602637	81.9166711	15.1434816	4.4625331	3.9817563	1.4268085	0.8701385	6.4547575	4.726862	4.4572903	9.3971811	1.7414709	1.2194493	1.8814401	2.221982
TCGA-AA-3685	3.08767123287671	0	1.3950567	150.7063624	0.5146453	37.8224469	30.1021458	2.4152743	5.2738147	31.4164415	2.7291819	24.6967494	2.8065138	11.3434415	1.4281638	5.6138073	5.0644686	2.1569799	2.8577866	4.833501	1.0272486	9.7904824	12.5637196	14.6200674	4.2134897	0.7898865	7.5725755	1.1533404	4.0279087	62.3085113	1.9198623	49.6436207	1.9931647	2.8995779	10.5063846	33.656748	12.5905574	3.3961746	2.3513503	1.1937222	0.7207201	4.8216172	1.8570017	3.2506087	10.5806627	3.8106334	1.0220052	0.9537092	3.1708369
TCGA-AA-3679	1.25205479452055	0	0.9043362	149.0107479	0.5398696	145.2112262	25.3574381	4.0238739	6.617861	47.3733045	3.4809893	27.4392742	2.701919	8.9728439	5.0196962	2.7413304	4.295404	2.0205827	3.571225	8.494352	0.8085337	9.7025873	14.8243101	23.5658022	4.4594533	0.9965469	5.7024476	1.1578213	4.5930164	2.2671426	2.63946	34.2520349	6.1440529	3.4916579	6.3453687	55.7843034	17.5729334	4.7352684	2.514955	0.9725354	0.9461669	6.5953223	2.1974259	3.0377317	18.7918095	2.4054476	13.399723	1.3100812	2.0380966
TCGA-DM-A28C	6.78082191780822	1	0.6799216	53.72905	0.5468932	123.2251	15.68663	2.789654	5.179512	68.53469	2.323792	42.07197	2.733001	4.239978	1.314458	4.492241	5.325347	4.807248	6.407694	28.65384	0.7759244	10.19965	12.92217	14.27519	4.402516	0.7609054	6.221905	2.882501	1.794958	15.96174	2.878573	19.49739	4.772637	2.703054	7.354566	16.7569	24.05071	5.047534	3.412594	0.7506323	0.6520934	8.553687	1.317493	3.590751	11.63009	1.858753	1.39154	2.768181	1.105462
TCGA-CM-4750	0.668493150684932	0	0.9839557	159.4356056	0.5095991	231.9186292	32.826609	3.9364252	6.7813089	51.7986749	2.2759742	21.4626832	1.4736679	10.4468593	1.3268435	2.8775097	6.8239431	6.5632984	2.8495493	17.5938094	0.9851562	11.0210248	17.6311727	10.1071665	3.7088657	0.9164187	8.9559006	1.1097024	4.2788426	1.4346929	1.1777105	49.8904353	2.3014358	2.6936659	21.748657	94.520526	14.0511931	5.0535288	2.2198379	0.8586841	0.6393554	6.4558449	5.8492385	4.3289124	19.1756917	2.0126769	1.6182601	0.9363787	2.2285482
TCGA-F4-6856	1.61917808219178	0	1.1008318	115.8317397	0.5110605	31.4480964	23.6051446	5.6796672	8.7440383	88.5080915	1.7485796	26.2169386	2.1155698	10.0517463	3.1796636	4.2232874	5.7393378	4.2540727	5.8472966	15.3869678	0.8913115	13.9481129	11.4970899	12.0909646	5.0351528	0.7955032	7.0816995	1.8466447	2.5424515	28.2482129	3.6785211	23.7900964	8.6198585	6.0546	10.1896039	49.7160503	20.3517874	4.368822	5.7050349	1.0265342	0.7678838	10.0491475	1.3074532	3.2614673	12.2524723	3.1092072	1.780592	1.0222877	2.293106
TCGA-AA-A017	1.25205479452055	0	0.9311923	59.2915177	0.497427	54.8878668	14.8802067	2.1605285	3.5464577	28.6101985	2.389654	14.857535	1.814889	4.5913676	1.9619632	3.1317066	5.3939102	7.588847	6.5626288	8.1147996	1.0390017	14.0366111	12.2008808	10.9242398	5.1373377	0.7862183	6.2873473	1.6787484	4.9539773	1.1831426	1.5273062	24.1435247	4.063631	2.6230668	11.6831363	35.6830472	10.6266066	4.4350474	6.4318543	0.9571494	0.7125064	11.8144498	3.6647913	4.8154818	18.7156893	2.6726336	2.1594897	2.448064	2.4816063
TCGA-CA-5256	0.178082191780822	0	0.94364948	135.5536924	0.50144701	61.64746191	42.25166259	3.58982562	6.53802776	23.6594657	2.68637222	12.21731349	2.58260353	10.72677044	1.18810519	2.65357027	3.9654745	2.04713492	3.16309142	11.02862568	0.82610386	9.19892538	11.33729256	15.0566497	5.53816335	0.892519	8.57704588	1.06199299	2.26430063	62.07854518	3.49144725	51.70143974	2.03273876	3.76557282	42.05715956	48.00585762	16.64731992	6.89299781	1.68317554	0.91314473	0.73210398	3.30482706	2.21346602	1.3931769	20.56583445	2.60539818	1.55644203	1.55848421	3.00395735
TCGA-DM-A0X9	9.97534246575342	0	1.14197015	106.15481656	0.50275072	60.10095339	24.64939057	4.66691226	9.182699	34.05249831	1.97719502	20.31339291	3.14086814	7.83402269	1.42541443	8.25410836	4.46853526	5.63702362	5.78046836	17.74690056	0.82138198	14.2541744	12.41872777	12.37845522	5.69969752	0.77535974	7.49749681	1.82786371	2.52037023	73.48630415	2.42360949	41.35833792	4.59168698	4.32462533	7.64558677	19.26508947	13.13939119	3.70865136	1.85884592	0.90245696	0.70481523	5.75699399	1.45974007	4.64240059	15.48137669	2.72720872	1.21786083	0.9511146	2.05611833
TCGA-AY-6386	0.986301369863014	0	1.338633	205.519	0.5570475	107.9407	18.19745	4.216433	7.922739	104.5741	2.196585	31.44305	2.238508	9.147148	1.301653	7.488384	4.69488	3.031432	5.203515	55.7812	0.7977777	10.81362	14.71608	12.72449	3.844403	0.7619801	5.337868	1.729521	3.379027	15.96265	5.076185	24.98345	1.109395	4.093534	12.85944	48.04957	30.72221	8.547125	3.016965	1.210024	0.7799763	13.78136	1.545587	4.405046	4.597178	2.499294	1.718615	1.072336	2.157608
TCGA-DM-A1DB	3.69315068493151	1	1.08707992	36.46600533	0.89801055	56.53432362	20.08977068	5.83068112	21.22371844	34.60220265	10.46951912	10.55481488	3.10213012	10.98106223	2.94616506	8.39540397	9.86364076	6.62971954	6.93838507	4.99081979	0.74186257	20.20952643	17.63258136	16.29676693	7.94756954	0.87172703	8.06199322	1.67086529	1.69044837	126.64238156	5.87338062	24.99395708	3.03097504	6.6391037	7.70278013	26.22898856	13.98956554	3.73164782	1.91719851	0.9885949	0.63891507	4.07835366	5.1492793	1.41314785	43.30568501	1.11012231	1.03815897	3.02432676	0.98149036
TCGA-AA-3522	3.08767123287671	0	1.45817323	130.18467183	0.51987022	112.98247535	21.60469645	3.97650149	3.62952753	27.99165583	1.96610339	16.65126387	1.95820563	4.61720263	1.01322203	3.88125283	3.54945498	1.76711443	2.67198583	14.8418465	0.82529243	5.34016293	14.03031535	18.83956881	6.00979498	0.78769994	7.5053612	1.86096429	3.67400091	39.26518264	4.45181968	50.6068869	5.38829891	3.60159451	10.96005494	20.52298308	14.87689224	7.44343956	5.16653471	1.34358646	0.79951331	4.2755462	1.55535613	2.39245333	14.57014586	2.34830183	2.35832253	0.96097242	1.72154869
TCGA-G4-6293	8.97260273972603	0	2.22263507	252.89443292	0.53240277	61.80663421	15.54746081	2.24786215	4.88116596	42.72760797	5.13104437	19.55602561	1.71362253	4.16974878	5.57199325	7.05481164	3.99569039	4.72542515	5.43355797	29.53137259	1.0600425	11.05914308	11.03023436	12.76320997	4.49222718	0.7933313	4.78372235	2.13732514	5.10968719	20.09158231	3.12063976	16.97249537	1.51822897	2.64014077	9.34507766	33.87564695	13.1481357	4.04895376	2.52787058	1.66507803	0.8585907	9.03785257	2.12311066	5.66780694	12.50718348	4.48535497	1.46159168	1.06432107	2.49840783
TCGA-NH-A6GA	0.827397260273973	1	1.1936002	66.6213614	0.5421742	97.5516106	10.5444639	5.008093	11.3940685	41.3596146	5.7657109	15.3349155	3.3060655	4.3066968	2.2407198	5.8751926	6.6116149	4.3254584	5.6896769	10.7603522	1.0404778	8.230426	16.6197752	13.7090296	3.658833	0.8159256	7.9029454	1.8583223	6.9746506	4.445791	4.08115	22.4755572	1.7568318	3.4894778	8.7571197	16.108865	15.0881218	4.0751678	3.7507576	1.0785075	1.0200893	20.2105164	1.9915298	3.3480306	2.0862012	2.5621541	2.5106771	1.2362324	1.5593503
TCGA-AA-A00W	1.24931506849315	0	1.01101734	224.6440223	0.50685066	216.58371405	25.47090342	4.09052131	6.93902807	51.13382098	4.21035248	35.26224877	2.38642317	8.8563601	2.07621781	4.43946532	6.30975948	6.21376608	9.56056429	39.41434387	0.80240551	15.98847898	17.27524496	13.93938891	5.48015703	0.75434054	8.47214471	1.47223877	1.74280516	1.12367808	2.02587082	33.096849	7.39901125	4.62756488	13.01601865	28.81871893	34.03000667	3.66605023	1.9285599	0.88403962	0.67632181	9.25450473	1.65843832	1.49757675	19.52723855	1.43926547	1.11781168	2.6601086	1.03365831
TCGA-DM-A280	0.646575342465753	1	0.7338601	235.4488028	0.5386377	68.2396982	22.3769925	3.6326408	5.1868973	68.7489855	3.2229209	20.4199501	1.8105167	7.6473345	2.0044064	2.8652711	3.102448	2.0202452	3.316791	30.0206516	0.8343178	9.5392054	13.1072877	12.0600496	4.3610022	0.7649751	5.8828596	1.3512416	3.1035816	6.2885042	1.2420076	20.2340333	2.6451256	2.7249171	11.2527726	43.3616291	20.2438093	4.9355921	2.4178491	0.7697236	0.5791064	13.9704006	1.4338065	2.3995959	7.4194865	6.17025	5.3176789	0.896254	4.8571382
TCGA-AZ-4323	0.117808219178082	1	9.9367267	57.3870922	0.7557615	0	22.9327476	5.3075046	9.6286368	23.4407278	2.1640535	24.777036	2.76683	14.118854	2.885122	4.6933756	6.9117218	6.3895226	5.9724784	2.9281423	1.4780594	10.1414973	14.2550262	19.7390726	8.07495	3.2434547	6.5119734	1.3814983	8.5327721	29.1285332	5.825488	17.3157142	13.9892914	3.448256	7.11571	20.7006092	9.7215073	5.6506935	7.0751301	7.2738853	3.0841541	3.6651283	3.7897883	15.9355079	12.1776189	7.3861583	12.0357881	3.1976907	4.6425801
TCGA-AZ-4308	5.61095890410959	0	0.8240898	347.374864	0.5574065	125.9883211	28.7764298	1.5413253	3.1421631	41.6873669	1.4565325	24.9330622	1.5357078	6.9525595	1.8960282	2.9016152	7.3145553	3.3844676	3.9958068	5.1799262	1.0633117	18.0607048	11.2583488	3.6055051	3.1874889	0.7671992	5.3294836	0.8999986	7.7001378	2.8267384	1.7337767	88.2920296	5.4037572	1.8745033	15.6680262	193.6744759	20.1802154	4.7342107	2.5794317	0.7473261	0.7400231	7.7204391	4.1944354	8.4095326	9.0544584	2.1290663	4.5823356	1.4828136	2.8389762
TCGA-AA-3556	1.91780821917808	0	1.401036	168.9270577	0.5235314	31.3097021	25.5979067	4.371763	7.6693124	50.4994726	2.627862	23.1321583	2.475424	15.0978003	1.2198596	3.4883327	4.1636011	3.2091951	5.3039114	40.717443	0.8089501	8.4454783	16.4719849	18.6117526	6.5162234	0.7826332	7.7136949	1.6436026	6.4539398	37.4740355	3.1100469	25.9349704	8.9212237	8.7501715	6.3727532	34.7929314	14.4268005	9.1591437	5.7689093	1.2547064	0.7457016	9.0247109	1.7400209	3.5595111	9.4613894	1.9547956	1.252449	0.9913013	3.183242
TCGA-AA-A02J	0.419178082191781	1	0.6934494	163.3208571	0.5012429	275.6463922	15.7883738	4.7847494	12.7767532	62.9538067	3.8059455	21.7798497	3.2374229	10.7320211	1.9535954	4.8039703	8.1170016	8.1759687	8.2060887	28.8748126	0.7291294	17.4871065	18.7595865	11.1530203	5.3682707	0.80397	9.1456608	1.4468184	1.5303475	43.0208165	1.1563486	33.5142852	5.5027738	5.7909496	19.3263495	55.1512209	18.7208181	3.4693673	3.5636388	0.7280278	0.6213974	6.8516785	5.0416619	1.2434267	27.5099678	1.1256581	1.0269806	1.871159	1.3074545
TCGA-D5-6898	0.627397260273973	0	1.70236949	83.27230159	0.59763846	70.39811922	24.89349892	3.34734782	7.12703497	29.42517887	4.2230133	23.91463346	2.78091286	10.88493295	2.05814485	6.2032371	6.48756375	7.52510911	10.47940311	15.75719798	1.06973607	15.63487363	13.82568551	15.30621984	3.90990083	0.87793331	7.19307018	1.7412594	7.76706883	10.13614724	3.64021403	18.88289119	6.03361613	4.8080541	10.08522062	23.17008509	12.28449953	6.81512174	8.80781977	1.51161815	0.99303813	4.14525442	2.49961563	12.64536793	6.57229183	5.72983988	1.63252741	1.3314806	4.50834645
TCGA-AA-3560	1.66575342465753	0	1.1791656	36.138973	0.5142543	3.0374322	38.8319619	3.2396617	8.0893841	6.6555006	1.6759978	34.9861	2.5883583	9.7998925	1.2857249	10.5538918	2.9026524	2.897205	2.6820424	6.2017618	0.9866059	6.3686541	11.4101761	7.4742176	4.2814471	0.827292	10.9014703	1.3551991	5.7017642	92.1173392	1.6159159	15.8697182	10.5831554	3.5623253	38.8656774	7.5076274	40.9700847	5.5988497	4.6802243	1.1918319	0.9478342	3.5088358	1.3950666	4.1873309	16.029696	1.7278396	1.1943602	1.6396433	1.2715428
TCGA-AZ-4614	0.471232876712329	1	0.72820408	125.38095063	0.50123599	0.37088403	40.83704237	4.69161367	6.46154834	35.24399074	1.85380298	25.04756957	1.2777535	9.6900037	1.57086802	4.37887196	6.63838979	3.4603518	4.21391126	4.81118114	0.797587	31.39154992	19.36999682	15.45022516	6.12760264	0.77911014	12.65900578	1.20773315	11.01456655	90.78297616	5.43977424	25.79293547	5.45961706	3.88336058	27.43879593	31.58376885	22.84896422	2.62724753	5.22971244	0.76203376	0.71661947	16.45594792	2.89152268	1.53862521	15.5765483	1.39659723	2.72358201	3.60097087	1.54893623
TCGA-AA-3971	1.33972602739726	0	2.2413709	176.0739353	0.5632048	53.8798576	21.6445918	3.5854168	5.9203302	26.4073824	3.6127077	23.6490912	2.4953064	7.3051669	2.6858654	4.9010364	5.648362	3.1011011	4.1594362	16.5714057	0.8996285	9.9908679	13.3171647	19.4965458	5.5533643	0.8060466	7.3575435	1.4466294	6.7161266	7.9440776	3.0832753	24.6254698	3.2185963	3.7782079	10.6944731	42.4980958	15.162729	6.4972126	5.4637827	1.5207952	0.964792	7.0474291	2.1047717	4.5076895	15.3643551	1.7297296	1.5363298	2.1617101	2.5453932
TCGA-CM-6166	1.16164383561644	0	0.762721	57.5584687	0.5374198	105.1820118	28.1143186	4.4878484	6.2830194	34.0135227	2.8245439	22.8818831	2.1891912	9.4167803	1.5909923	3.5453096	6.516818	5.4130734	4.4338651	17.5147303	0.9094285	11.7008948	21.6837018	14.8352151	5.8269721	0.7914937	6.4191658	1.4776685	2.9459213	4.5252979	4.4981054	24.7307694	3.8745242	4.3724434	8.8087876	20.699437	7.3458612	2.8761246	2.4571848	0.8365701	0.8909104	6.2155558	7.127454	3.2980786	15.4636112	5.2949728	1.18881	1.0957479	2.2553259
TCGA-AA-3860	2.58904109589041	0	1.790448	117.8417666	0.6099437	148.0374373	22.0604202	5.0571363	11.2294213	24.5545526	2.6370598	17.4899576	4.5443328	8.3316878	3.5183056	4.4402068	7.118056	3.6157356	4.7348271	15.205289	0.9199801	11.0885259	17.2402733	16.2847602	6.8332541	0.7710649	7.0331655	1.2426135	9.7256697	5.68105	4.0458506	39.2702685	2.4855758	3.5414637	14.8754978	75.788787	13.0206927	4.963789	4.3310192	1.5554404	0.7196857	4.3361877	2.2181046	7.7660772	28.4517281	7.2260813	1.8730239	3.2406424	6.9397795
TCGA-D5-6927	0.786301369863014	0	1.9679702	99.8495544	0.5106236	34.7617218	29.8113354	7.2827558	9.227855	81.4351502	2.8909817	31.8893329	1.9563598	10.5534047	3.1707056	4.601024	6.334491	4.6822216	11.9527369	15.2579076	1.0498463	15.8265993	10.7978938	12.6186847	3.9018147	0.7764077	9.1241084	1.312281	6.1958952	22.3482487	2.0370158	25.9935049	5.2466728	7.0607248	15.9446609	50.2712289	26.1281177	3.4039468	4.0423683	1.5431154	0.6989292	4.9221036	1.5549884	6.1309647	12.9720362	9.7765563	2.4312254	1.2320073	6.5609005
TCGA-A6-2685	1.27123287671233	0	1.8778956	120.3953505	0.8964806	54.9166706	17.3149372	3.0840059	4.0021922	57.0947808	2.6278288	31.444103	1.500078	5.6058584	1.6817937	4.8249918	4.8411963	4.2152371	4.9662785	21.8616903	1.6269331	13.5044116	10.7948117	11.975038	3.2048527	1.3683433	5.7157478	1.2300855	17.0184612	19.0363437	3.5689148	31.153244	6.9241774	2.3487387	17.6947172	50.9243523	24.6909929	8.0188076	10.3078572	1.7131818	1.9488909	16.1752249	3.33423	6.8275055	14.4606125	5.7240869	2.5312705	2.1807999	4.4435787
TCGA-CM-4746	1.91506849315068	0	0.6783995	229.6859633	0.557952	18.605242	20.1714521	3.3380651	4.124937	54.9674959	1.1432174	15.4552083	2.3549492	4.6235611	1.0647395	3.6161679	4.1405035	2.4212028	3.0608989	4.4971543	0.808373	13.0214764	12.3395004	7.7983128	4.3967713	0.762373	7.9067925	1.0625698	1.5973356	59.5329323	2.3048291	67.2636565	13.0241493	2.401152	22.122026	109.8421268	11.0620549	5.792529	6.9047453	0.7444394	0.5977403	9.921541	1.4511735	1.1780412	9.3761859	0.883072	1.5070194	0.7766063	2.9302038
TCGA-AA-3972	4.24931506849315	0	0.8819182	121.7828863	0.5166428	80.1459714	17.5678471	3.7375491	7.8347881	12.8231058	2.8729355	27.8865082	3.6162328	15.1640719	1.8658051	3.8452728	7.8166081	3.5671354	7.8972458	48.5218765	0.8328506	11.569816	15.0515737	26.6279856	5.7019276	0.7721919	8.7350525	1.2475492	4.6797993	1.8984453	1.9041939	38.5331899	5.4785974	5.0192391	9.5041005	20.9631915	36.0610018	4.1174489	1.8943935	0.9019256	0.8845562	9.5254956	2.0503112	2.6084119	9.8282908	2.4403501	1.0245937	2.0848344	3.1264451
TCGA-AA-3851	2.75616438356164	0	1.4703314	137.2794625	0.5018607	24.9494936	17.6599184	4.911371	6.5600898	33.077683	1.9272324	17.8780331	3.1736521	5.3488135	1.2104459	5.6734918	4.3793495	1.9613178	2.8069774	5.6514533	0.970107	8.2481559	15.5031888	15.3068344	5.1338716	0.7749347	6.3767419	1.3866723	5.4864402	5.5082465	5.0984761	58.7483008	4.8046085	3.65764	7.463714	38.6928411	14.813374	10.0082441	6.1762913	1.304889	0.8283636	4.947674	2.1223409	4.955121	16.3245049	2.9480165	2.5501509	1.8277329	3.3629409
TCGA-AD-6901	1.86849315068493	1	1.2824668	67.483528	0.6332323	23.1641794	14.4977694	1.8445171	3.0447642	38.7096521	2.0049839	37.8938395	1.6679589	2.5421309	3.0663255	2.2573817	5.8046402	4.2564808	6.135601	14.7691769	1.1103395	12.9015155	11.6655096	14.8938874	5.7909345	1.1106939	6.2200328	1.2114957	7.7308501	10.728334	2.7648383	15.7329582	8.0223297	1.980091	10.6731616	15.2796091	24.4631157	5.8345971	9.7638967	1.2032558	1.5847034	10.5891965	2.8739393	15.3396473	9.1421834	9.6320865	2.6946511	5.6133827	7.3507644
TCGA-AA-A01X	2.16712328767123	0	0.96737246	82.735305	0.58091695	57.27339998	12.16513122	2.43468712	3.38759223	40.8925597	1.83735824	26.32076378	3.21702941	6.09804198	1.51599575	4.12517254	5.35665264	4.95723494	6.41941508	91.41124469	1.16117197	13.79271862	9.95230671	7.2398308	4.57652804	0.86715754	6.65954242	1.20733842	4.18674331	42.09143247	3.16689032	20.77855886	11.45122281	1.69979794	8.3997638	43.63412784	14.43642418	2.29926243	2.96873258	1.02947617	1.02133616	8.45102237	1.9862495	2.86156993	16.9597891	1.86021255	9.67774971	3.08840718	1.27556886
TCGA-CM-6161	0.580821917808219	0	1.98322186	62.14089122	0.53662789	29.55703913	16.82274046	3.04929327	12.73926114	28.74362112	4.07591722	18.93736607	3.40944952	13.57274018	2.649448	10.02451248	5.36991624	4.60050675	7.35078389	31.7400766	1.03483773	9.94119693	13.14081279	13.97260127	5.66405429	0.96920325	10.25192951	1.70813226	5.38846487	151.66998312	8.15868768	14.66241657	1.93581175	3.15103211	13.16346008	11.53461877	11.20120128	2.9775066	2.87236596	1.56210788	0.96274092	2.97035728	1.81493058	6.09446783	20.98999388	4.64892435	19.28298739	1.13538274	2.43553373
TCGA-CM-5341	0.747945205479452	0	1.0328202	78.2318542	0.5094617	43.4236045	35.849616	1.979615	2.9131476	6.4524541	1.7741263	16.6462536	2.619123	5.866098	1.3130617	2.2603551	2.3802802	1.0144758	1.9723596	1.0577835	1.4148615	7.0472553	7.6714801	15.044747	5.4286291	0.8027879	6.5778798	0.9861173	4.8339681	5.3779071	4.1831236	40.9169756	2.2944476	2.8803864	40.2025498	27.7324486	9.4536133	9.6261738	6.9304393	1.0800734	0.7030742	1.8851601	2.7006191	3.7997993	5.7683082	5.9476081	1.2319719	1.0984001	4.1316258
TCGA-A6-5662	1.24109589041096	0	0.87161484	47.26718417	0.5606706	144.77392306	14.55962605	2.23046541	6.38409378	24.16776497	4.65724161	16.59586774	1.94547856	5.07965438	2.26982874	3.83234954	4.53307273	3.34885793	7.75655653	45.34422873	0.90127443	5.73966144	13.15489976	23.19088915	7.20871485	0.89387882	7.08633909	1.34420158	4.28672959	5.34371378	1.83040684	22.67474645	7.4650302	1.93708247	14.75922005	12.67939507	11.46443466	3.79863357	10.19504693	0.81340126	0.86358541	8.64050709	1.60724088	2.95063321	3.86798757	5.75922772	5.63672201	2.67186878	3.47035906
TCGA-CA-6719	1.19178082191781	0	1.4363762	118.8823712	0.6383453	42.6252852	17.6981309	3.5301738	4.7764247	21.1782903	3.5746236	51.101158	2.5284784	5.272509	1.513354	6.8114669	8.5111442	5.5341164	5.630324	12.71173	0.9991906	10.894881	14.3203841	15.654718	5.0085774	0.9269069	6.7808438	1.5311426	9.8600698	17.3668348	2.670275	18.9564185	10.0354715	6.7017966	8.5389331	19.21304	14.8702559	4.4182683	11.9849046	1.155391	0.9675733	3.8020178	2.6942325	6.6611822	7.0507509	13.6352014	3.1300388	2.1375066	7.0826121
TCGA-AA-3552	1.08493150684932	1	2.2618483	279.9463711	0.532515	18.0625267	12.1012231	3.3550376	3.6709513	31.726573	1.4156572	20.2732449	1.710749	9.4725459	1.8825322	8.2637926	3.9040659	4.2293963	4.0728457	7.4765286	1.0631438	5.0980676	11.2218172	14.8312443	3.8287304	0.814877	7.5373786	1.6214628	8.2665209	16.9374186	3.8110836	32.7216026	6.2008832	4.4979828	9.2905884	35.822936	14.6362717	10.5237622	3.0405311	1.3388628	1.471804	8.7146779	3.2963376	4.4333804	20.7467324	1.6063921	2.2685482	1.1718293	1.896488
TCGA-CM-6171	0.498630136986301	0	1.31586524	48.87511111	0.50161464	203.84038252	17.80760671	5.64676432	7.51141733	85.79421578	2.75427097	22.18595254	2.16857274	6.3174894	10.16442059	9.26984041	6.04197512	3.27735308	7.31365248	52.37518048	1.04393399	8.58046629	15.22834153	20.2476103	5.77235249	0.76017596	4.94530466	1.22423885	3.08669096	95.34984413	9.03334215	12.29334955	13.8940156	6.13352515	9.32752254	33.68893627	19.35973457	2.91790764	5.69610778	1.10708809	0.84753572	5.49752047	2.31317903	4.52218743	23.27696788	3.07713903	2.00151106	0.85402808	2.34393345
TCGA-3L-AA1B	0.956164383561644	0	1.53865814	82.85934946	0.57680515	109.85763898	17.1788488	2.20441357	7.77708498	33.75080847	3.48897012	28.93236083	2.36403138	6.71236873	2.16832864	4.95511275	5.65954247	7.44434446	6.09863123	95.7017196	1.59193939	10.26737643	13.24839378	12.29366112	5.33899515	0.86794293	5.5308475	1.87740501	5.90047926	22.45436434	4.82845053	15.87285669	5.88882588	2.97913152	8.92625284	16.8426434	12.82472118	3.14290009	3.14381116	1.30674799	2.16214596	8.02219695	3.53465328	10.61458368	33.05172393	3.6603332	1.77952847	4.42788678	1.64189952
TCGA-AA-3837	3.24931506849315	0	1.282328	197.3209	0.5483664	333.0091	16.99977	2.182737	3.700313	54.72147	1.603231	21.03591	1.596012	6.747336	1.434281	5.37	7.824759	4.63711	4.526501	25.76587	1.073839	10.93136	14.14618	7.895423	5.433417	0.8174371	5.892968	1.676878	5.769995	7.824474	2.695843	40.93757	4.766387	3.115132	10.01608	51.68419	13.37563	5.005866	4.117276	1.106315	0.9007008	10.66	5.138592	5.446864	22.50332	3.795903	2.151348	1.307254	2.67031
TCGA-AA-3966	0.167123287671233	0	2.4971454	75.8304757	0.5348288	54.3464844	19.9688651	2.5176785	5.2172258	87.3359309	1.9865447	29.1962677	1.8649306	3.3375706	1.4250696	5.7858426	4.809962	2.3228602	3.3828392	13.552351	1.1995938	6.7466345	11.9503879	10.2132135	5.5136355	0.8203581	5.115854	1.2262221	9.4171166	111.9264801	6.1029448	24.6704672	32.8032846	4.9072343	6.245902	45.6628754	11.2517871	5.6051532	7.7101954	1.7864097	0.9412282	5.5318275	4.0702632	6.5131956	11.7378875	10.5839013	7.4421981	1.2641749	6.5663591
TCGA-AA-3980	0.663013698630137	0	1.9100052	93.6348535	0.5233441	37.3787345	21.6779639	4.8784881	6.6539334	54.3334973	2.1256287	18.778296	4.5778461	18.3904623	1.3099632	4.0415915	9.3865058	2.7205493	4.4436191	5.486445	1.0542086	13.3444322	21.9811639	32.9585566	9.6731691	0.7984813	6.3620799	1.1414463	6.1197411	8.0953177	8.2268605	16.5963793	7.5920917	6.5930819	6.3296809	17.355273	14.0792984	10.010777	2.5430503	1.3193918	0.7289754	3.0274304	2.4538673	2.6444483	10.3308396	2.7216004	2.3817616	0.9220675	2.5031864
TCGA-AA-A024	3.25479452054795	1	0.724921	325.035613	0.497427	286.8422416	13.411085	1.5275282	2.0513063	70.554275	1.2980111	21.7137808	1.2866887	3.0653453	1.839318	3.4979403	4.5277331	2.5922226	3.9378173	27.4574954	0.7625841	7.9806314	12.1864912	7.2613758	2.9394777	0.7636187	4.8202072	1.4601969	2.1882355	24.2180207	2.4692519	23.1570413	4.1505353	1.9265782	10.6752606	38.216597	15.5595974	6.1112885	2.5732462	0.7610209	0.6382396	14.009195	1.0477407	2.0231971	14.2424912	1.7609856	1.1466723	0.8819441	0.8723838
TCGA-CM-6162	0.580821917808219	0	2.4631561	46.3295907	0.6201973	23.3038498	11.8843797	4.5999158	8.1606625	73.5102948	2.9693275	32.2623872	2.1478494	7.1834192	1.2328168	5.7169175	2.9743101	2.9161226	4.9195898	26.7169216	1.2932252	7.7074734	12.4291181	28.1203201	4.9995002	0.9990024	4.8896155	2.3966827	17.3780484	32.6419682	7.2940188	9.064482	6.8843487	4.44736	4.7208324	17.5138792	18.9241729	4.4908531	13.5066382	2.1472975	1.1190089	6.4152275	2.512916	33.3925841	18.19494	36.4711447	3.0465305	1.6894808	19.3894204
TCGA-AY-A54L	1.43835616438356	0	0.7165865	124.9220939	0.506784	177.8229246	26.1701116	5.4321852	10.17989	37.9033025	4.0853333	22.1873989	3.3427747	8.1846037	2.1808836	5.0911842	4.6813854	4.1812858	4.4857135	35.7108317	0.75134	9.8063933	13.0694703	25.5824911	6.3617473	0.7943266	7.8121124	1.963868	1.2447105	38.3437679	2.0657696	19.0829879	5.6757482	3.7314515	6.4452826	21.7399348	28.1386081	8.265806	4.7622668	0.7665592	0.7173628	5.4167736	3.3939091	1.306176	17.8401312	1.3528259	0.8740626	0.8616028	0.9073959
TCGA-AA-3950	2	0	1.9484748	26.78938466	0.51848861	292.32346699	23.55854645	5.70480417	7.2203546	57.05093681	1.77747444	34.27381529	2.73734869	14.94946739	3.67030752	6.12842102	6.73643565	1.43018296	4.53294022	5.66424777	1.0647905	7.6724163	19.91272347	33.36102836	8.09006304	0.75923207	7.48330288	1.11767449	8.52162989	17.58884107	9.57867494	31.59917219	8.53542254	4.6080369	12.82305133	71.22624386	8.85404622	6.33414662	5.1391097	1.55408181	0.65153752	2.77065724	3.32299053	4.4907085	12.78121078	10.37304134	1.28542019	0.93314201	10.25350262
TCGA-AA-A00A	3.16986301369863	0	1.3403769	160.5109979	0.5017337	94.0009094	19.6524252	3.7049515	5.6800255	75.4966701	1.8660376	25.1764554	1.7470091	7.5852105	2.0088594	4.440045	6.5493732	3.6774531	6.5498568	24.5159033	0.8725479	16.7252616	15.3526662	14.3640495	5.7349558	0.7743449	6.5824239	1.8826386	5.0632149	1.3263207	4.3462122	26.9844975	4.8331922	4.1226006	9.407424	61.0762009	15.5121502	5.6030085	3.1802332	1.0437504	0.6284154	5.2520264	4.1684822	5.9173776	15.4277304	5.1862556	17.4324502	1.0199982	7.7308485
TCGA-A6-6648	0.942465753424658	0	1.1860633	122.0163795	0.6830389	8.9941676	20.2895404	6.0878586	15.7826523	30.8371202	4.1269184	21.0869348	3.6490129	9.2992804	1.2933594	8.5342634	6.3144429	6.0775476	9.2369496	13.8872911	0.8115928	13.9617643	16.6207207	3.5046834	7.3208461	1.1574293	9.1587832	1.8813798	3.6791092	13.1500682	7.5594421	18.0258226	2.5481815	10.6075946	4.2131636	22.7566766	24.0048183	5.0466003	3.7936516	1.0630799	0.8813807	3.4476705	2.7872062	3.2068359	19.9122742	3.1177879	0.9770462	2.7477625	3.0456562
TCGA-AA-3976	2.16712328767123	0	1.1565409	94.8154595	0.5339486	178.1016982	16.2442015	4.536246	8.0275685	40.0062548	3.5216432	28.5840836	2.7712748	12.6602641	1.3746283	3.2435382	4.0828016	1.9629373	4.7759382	49.5229341	0.9365592	11.0725109	17.0616619	34.6151282	5.5394127	0.7628226	8.1105404	0.9708659	5.4906947	9.9688296	2.3456668	36.2404011	7.7629699	4.2066622	14.5012968	20.8526644	12.6635102	3.4822537	2.9003431	0.8919641	0.9911719	8.3501484	7.7104628	3.627103	12.8096129	4.8468025	1.1406823	1.3268908	3.5799026
TCGA-A6-5661	0.838356164383562	0	2.87683151	13.9706259	0.69159274	0	2.94841163	1.1142255	4.17607907	12.69555355	1.84911248	7.77597065	1.76157144	3.30330334	1.13100463	3.2883295	2.84006665	1.55569246	2.3026298	9.4832504	0.95435639	1.72942906	2.66858981	4.86252631	4.41986445	0.75434054	2.14129203	2.61190052	9.93969844	11.12558945	1.11945883	2.77080598	3.80405538	4.84423991	1.21005588	0	18.12742986	1.85806572	4.80334287	2.4014772	1.46099613	3.41621613	1.36495331	5.68838284	3.17214751	25.7330387	1.03925335	1.14373706	3.59960038
TCGA-AA-3939	1.08219178082192	0	1.1010643	119.6265245	0.5323705	218.4641365	26.4048984	3.8932163	3.8628729	29.5972841	2.9547472	25.3124879	2.8909974	12.4955265	1.124921	3.8863039	2.935724	1.5878994	3.6243139	22.4716914	0.8523141	8.5041031	13.7868565	22.6197462	4.3561818	0.7636155	5.8224373	1.2866306	3.3161014	13.3057391	2.710362	59.8451886	3.0414456	2.4251321	22.5351059	30.6956193	16.1165045	4.5342837	2.3506753	1.0387007	0.7988329	6.846984	3.6922689	3.5593295	8.9659581	8.379833	1.8457683	0.9599584	5.2286688
TCGA-CM-6678	0.334246575342466	0	0.7594496	100.4168389	0.5164545	136.7733361	20.0521065	2.3208119	4.5386472	45.6864069	2.4627122	25.472872	1.8372741	5.125808	1.1478527	4.0837499	4.6432768	3.0078527	4.8471754	24.2230222	1.0131279	9.9721585	13.4513218	12.1950734	4.4192128	0.8218324	4.927501	1.9199151	2.8826245	14.0175601	4.3251642	23.0343477	6.5923368	1.894764	13.796161	25.0786538	14.7697082	3.6400388	3.5469995	0.7994384	0.7709025	5.4008946	2.7625811	3.3155881	16.5466161	4.6335185	3.3630957	1.0824662	1.8467719
TCGA-AA-A01S	0.0849315068493151	0	0.6782119	270.4961348	0.5014851	99.8705651	37.070725	3.4721187	6.5065397	67.683892	1.8391486	22.92032	2.4367127	11.7888944	1.2633248	5.2304333	8.992036	7.5612634	6.9507534	31.3286383	0.8392902	20.1289222	16.5930384	4.8439263	4.115816	0.7618804	6.5148445	1.3725412	1.6059156	4.6969604	2.9017635	56.9097779	4.9487899	3.2107658	15.3779276	112.0371661	21.615336	5.2829613	2.3239811	0.7619618	0.6248604	7.0168238	6.7928249	1.4000599	16.5475332	0.8702099	1.6365539	2.4837563	1.5856229
TCGA-AA-3970	3.0027397260274	0	1.8177888	152.2329543	0.7178288	92.7625455	21.1754246	3.806806	9.1465614	37.6562711	3.9311887	20.296377	3.0336943	10.0607244	2.6981139	2.628276	6.6187152	3.609315	4.0058397	31.5250173	0.9754142	10.6352478	16.144789	19.3944128	5.4532099	0.8592136	6.6119078	1.3361781	5.3019325	7.5831511	3.5647506	29.8306411	5.702586	8.1925948	10.0613278	38.5557315	9.1745935	4.908381	4.9639782	1.2995881	0.9319774	5.0346632	8.0235364	3.0809429	10.5535654	2.6610473	1.8171068	1.6028593	4.1301247
TCGA-AA-3502	2.91780821917808	0	1.4998	165.622	0.5077911	12.52251	24.95413	2.446467	6.243514	45.06447	1.545289	18.75762	1.989716	7.454502	1.431674	5.550025	3.97321	2.224396	3.554799	5.403721	0.872968	9.181728	13.33027	10.79104	5.205221	0.7735969	7.229964	1.060475	4.551402	151.9113	3.74592	48.9665	8.208003	2.780082	14.69846	19.18908	17.08403	7.061738	24.36251	1.190533	0.8076684	9.390759	0.8096733	3.232399	7.409882	1.09968	1.114937	0.880469	1.149434
TCGA-AA-3862	2.5041095890411	0	1.4313058	166.747441	0.5341772	29.8860658	16.5207555	4.8840981	4.5351524	48.1391187	2.9228298	17.0846205	2.6709751	9.4018609	0.9701598	4.3121267	3.3379579	2.1699081	2.6979526	3.1484303	0.9746351	8.2349289	15.898664	19.7129036	4.9615219	0.7657208	8.3875032	1.5543476	3.923821	12.0157793	5.8816938	37.9369835	7.8077125	3.3854825	13.7909324	35.1130176	12.1913445	5.5188744	3.716144	1.2369344	0.7420082	3.688873	1.9387189	2.1695242	21.8228826	3.5333483	0.8875079	1.1536475	2.5332566
TCGA-D5-6929	1.11780821917808	0	1.26291	88.4824995	0.5134389	140.0773099	23.573805	3.358446	6.5176833	35.3273964	3.9380483	21.1944562	2.1546539	12.8534025	2.6741267	2.9854185	5.4433213	4.8124979	4.7899621	13.190232	1.0535376	13.5741721	12.8697567	14.0764833	5.8464913	0.776653	5.1515275	1.0776218	5.8405994	19.0512802	5.0772922	30.2442866	4.4457719	3.1772682	6.9294047	22.1460832	13.7203481	4.8704964	5.4450002	1.1786757	0.9818452	7.8728323	5.0670815	4.393837	26.6700637	8.975523	2.1674603	4.1936728	5.3880485
TCGA-AY-6197	1.15890410958904	0	1.31842487	113.84033564	0.51421559	136.44417713	22.60333699	5.1024698	8.93575563	91.82479853	4.031676	23.77197423	2.05345036	8.10779578	9.46839583	8.1520186	9.01314313	2.74256618	6.4583912	19.68885315	0.82948369	13.03093038	12.76739454	9.45471521	5.54210238	0.83059006	7.47490038	1.47447052	3.30050979	12.20690088	3.28080525	24.83184347	3.3657971	5.5736442	10.41563543	26.27976184	19.02832237	3.59047514	2.23152732	1.19255681	0.73021744	4.39910025	2.00909808	2.65687369	6.37945917	5.4810936	3.15304206	0.90838255	2.93174937
TCGA-A6-2677	1.48219178082192	0	0.901547	46.34186	0.5182677	31.77062	18.16694	8.444705	7.337207	22.7138	4.069026	9.071427	4.013436	12.38225	1.441898	4.774875	5.457516	3.833708	6.876248	28.44355	0.7905495	11.55695	17.69931	18.88594	8.465943	0.8221036	9.494036	1.466204	3.217329	9.791737	4.339823	26.88835	2.527666	6.032351	14.40379	22.58832	14.84117	4.341921	4.198149	0.9395771	0.7655138	4.093217	5.920677	2.131479	28.30024	1.655805	1.034051	0.9020359	1.541955
TCGA-AA-A02W	3.41643835616438	0	1.0900401	54.296039	0.5408212	48.6492354	24.1135831	3.4457331	7.5186556	26.4436922	3.834473	17.1107399	2.6466861	19.7448152	2.0311744	5.4518609	7.9146889	5.8457359	5.8929462	9.6714615	0.8950019	10.1133341	16.3270026	17.1472322	6.0509765	0.8459609	8.0428533	1.3629278	4.2832389	19.7250319	1.9453576	15.7494825	7.0640491	3.8225748	8.4654317	27.5729349	10.2372349	4.8649031	7.9474676	0.975813	0.7642761	4.5678291	2.6503242	4.6984655	3.9872849	3.2143828	1.2476409	1.5292597	2.2535146
TCGA-A6-2678	1.1972602739726	0	1.405266	132.7734215	0.5085063	105.420515	27.7011751	6.2932168	10.0468329	46.5953806	3.4244879	30.9134439	3.5218356	7.6538311	1.0337006	7.4338618	3.6927041	2.8065726	5.3711557	31.6429033	0.9611437	10.8086045	18.9181831	33.7054802	7.1431615	0.7955108	9.0911197	2.0521931	5.5456544	14.1219268	3.945463	32.462045	10.617543	6.9786376	7.2422559	36.07235	28.1505101	11.6709056	3.9580211	1.0940419	0.8308895	10.8247901	1.5437537	3.6481451	17.2708885	4.5698776	1.3155506	0.9468201	5.1245518
TCGA-G4-6297	6.86575342465753	0	1.516031	63.0064893	0.5381538	119.709249	11.7713587	3.8401378	9.2528434	14.6593924	3.5973736	49.7554194	2.9794196	7.0430294	1.8605529	4.6351097	3.6343848	6.1482261	7.8743538	56.2757334	1.0516784	11.5742405	10.1728104	22.9266367	3.4823513	0.8817846	5.388512	1.6021464	9.6770068	8.4859935	2.7960591	19.541593	5.5050196	2.9243836	4.2223803	29.7602509	14.8614168	4.4994869	11.4215811	1.2338308	1.2641815	18.0631698	2.0209319	14.3629892	14.1184542	13.3492458	3.3948807	1.5241412	14.6494119
TCGA-AA-3710	2.24931506849315	0	3.3256315	136.2678791	0.5188192	67.4383445	26.7071764	5.7726289	8.9513511	86.6633536	1.8518787	28.1845035	2.3376219	8.3053059	4.8261184	6.7218276	5.2475965	2.2342606	3.4951865	10.1147206	0.9099921	9.3794737	16.3940055	18.7539522	5.1638753	0.7791821	6.7000862	1.5039549	7.5715891	49.0517118	1.9960355	33.3243129	3.5512919	5.2764914	16.4904703	140.2428532	18.622388	4.1633301	3.37782	1.7693495	0.7580255	10.2361134	3.103558	2.722897	6.8708022	3.2513663	1.5486908	1.1739416	4.1701314
TCGA-AZ-6606	0.978082191780822	1	0.8744268	150.9532791	0.5179864	55.8290234	19.370492	4.4730555	8.2736909	71.1717873	1.9694307	21.6012775	3.4337634	6.6944513	1.05117	4.0769076	5.0170007	1.9483972	5.2000757	22.3133725	0.8801044	11.8343937	19.9224425	16.6033549	5.2723769	0.7612858	7.6702336	1.6932435	1.8072052	5.8635273	1.6896348	26.8259666	8.9372454	4.7564512	11.1935748	22.5574593	15.5197603	5.1811163	2.7283965	0.8667378	0.8341058	11.9793852	1.8670447	1.8417886	10.8870348	1.6434229	2.0965815	0.8704614	1.6322317
TCGA-AZ-6598	4.11780821917808	1	1.1918917	148.5712702	0.5023279	62.1571857	25.0790878	4.5380872	6.8854345	90.0545237	2.1367943	19.8389713	1.931124	9.7463918	1.3447059	6.1311116	8.3840711	4.1138899	4.7892142	5.2171714	0.8572021	10.9598484	13.6576913	18.4872701	5.7791845	0.7588935	6.4760209	1.0856609	2.7455535	59.0719885	1.2169653	16.260345	15.284817	5.7531021	9.9157112	31.5564963	11.9616617	3.6903269	7.5868803	1.044724	0.6106315	4.6831968	2.5680931	1.7295662	9.886759	3.3913386	2.6439054	0.8972861	6.1610107
TCGA-AA-3815	2.75342465753425	0	2.5872834	206.8042897	0.5370932	114.9174425	20.6965011	3.7820428	7.2683925	131.4155544	2.0899805	32.5009971	2.15852	9.1674099	1.5987979	8.4321131	6.5585614	2.6113624	5.0722464	15.4400023	0.8811201	17.2866643	19.0908667	16.8604222	6.0105298	0.8188274	6.7380143	1.9189598	5.2998487	37.5225225	3.1332159	38.7137279	10.0586538	5.5299863	11.5793865	41.0813312	18.6437719	10.1095181	3.3720778	1.652116	0.7263642	8.0333077	3.004884	2.6110452	11.3052661	2.0082995	1.4320806	0.9347261	3.8149115
TCGA-DM-A282	11.5972602739726	0	0.714841	112.6210662	0.5215153	264.6714633	13.3631822	3.0577116	6.0820908	33.5945847	3.1742806	28.7506218	1.9817043	5.7852079	2.5215355	2.4296762	5.5060925	6.9810284	3.9539176	14.6863447	0.9600045	13.0802893	14.9909618	12.0357335	5.196425	0.7927026	5.7181054	1.6825467	2.0992052	15.8574968	4.2186939	21.0702386	3.5677358	3.4317726	11.3811811	31.9534089	8.5267983	3.1588412	1.732412	0.7578972	0.8651633	7.2897416	2.793389	2.7718968	46.6400006	3.2790769	1.1802092	4.2037509	2.3162931
TCGA-AA-3506	4.83561643835616	0	1.5930359	235.5690471	0.524804	230.7712993	25.6697845	2.8943051	4.6407667	82.6766879	3.1491204	25.8295059	1.618412	7.5711246	3.3412439	8.013057	5.4846941	3.2727307	5.027445	10.2721036	1.1551957	14.0807704	13.424774	6.3402703	2.8202457	0.8136843	5.8039679	1.0988699	5.8407743	6.2318966	3.0076713	52.8333423	3.530861	2.6554545	11.3730971	101.6131875	17.3037821	3.1465674	1.5843226	1.0822377	1.121451	10.6090239	4.1365698	5.1050629	18.3543283	2.3352038	1.3444611	1.1838972	1.9988495
TCGA-DM-A1D8	1.04931506849315	1	0.78543314	124.71941803	0.50726515	63.68657457	28.26877593	3.81385962	4.7028631	46.57734391	2.30361881	29.21889877	2.33960214	11.6264652	3.08785074	3.12497587	7.70134895	6.14547767	5.50185176	12.76389484	0.8440325	14.35889558	13.98988857	13.99148117	6.7847724	0.78698188	6.40344551	2.0627969	1.91449331	80.02843585	1.07047039	26.22602621	11.05038843	4.53475344	15.84917477	23.27763445	21.15723714	4.95277179	2.27726876	0.75594319	0.7075169	6.39307695	1.16766833	2.14919134	15.12895052	1.69326325	1.92625603	5.50788549	1.12725457
TCGA-AA-3697	7.08767123287671	0	1.452552	129.1786658	0.5579017	47.8208834	24.5388276	4.1055881	8.3514368	13.7900749	3.4280829	27.0634218	2.9447926	10.6451254	2.1112335	4.7124925	6.440961	6.1654032	7.893007	18.8504443	0.8816422	15.9889044	14.1664201	19.2402538	5.2271258	0.8426245	5.9913525	1.3211858	3.8470666	3.838437	2.0657734	30.8123979	3.6518726	4.6749317	8.0324461	34.0657608	16.3766182	3.8898411	2.1863919	1.1820939	0.7984731	7.2961162	1.7556325	3.4457682	23.4407621	2.8472929	1.4849428	1.8781026	2.7970504
TCGA-AA-3489	0.586301369863014	1	4.0028009	30.971787	0.6760455	8.2874588	10.6297378	3.8634859	4.7105838	62.9912886	2.7962139	22.0502793	2.5603023	6.9967169	1.8319159	5.1201507	6.097175	5.0719273	6.4562411	21.6538157	1.3403872	10.1325728	11.990654	17.1957129	5.5131701	1.2425743	5.7583778	1.4308824	8.119149	10.8757426	6.1327791	14.5226599	6.1661549	4.800292	10.973065	23.5536687	29.0557702	5.6219816	7.0671097	4.2639085	1.6689825	3.620379	2.964488	31.5234589	13.5506769	20.8075215	2.9453566	2.3733761	12.5107824
TCGA-AA-3517	3.24931506849315	0	1.641065	53.2838034	0.5314049	34.645448	12.2564556	4.391524	8.3343479	27.7800929	5.4181035	13.5821477	3.0749999	6.4449986	8.9055197	3.8274384	6.9326966	10.4768328	3.8622931	25.1075551	0.892227	6.6849174	12.6824473	14.4957078	3.4850183	1.0474464	4.9932192	1.1737647	5.6883764	7.6933554	3.3914113	26.477369	2.7269522	2.8505542	10.0212575	46.9633747	11.6439193	2.6903311	2.1978535	1.1161768	0.7663919	10.8781738	2.8364678	5.5265328	14.7631175	4.0318515	2.4016375	1.5732047	6.8057786
TCGA-DM-A1D7	1.10958904109589	1	0.8994714	160.9732577	0.5217894	101.5331868	26.2630526	4.155532	7.3250637	27.4759169	2.125922	31.9109526	2.1447508	8.1628963	3.6454293	6.6443096	6.2130119	4.9264112	4.8010152	11.097372	0.8545678	15.2304061	14.5774855	16.0631837	4.7946319	0.7882893	6.574306	1.5323007	2.5635778	4.4676948	2.6416115	28.3644909	4.9862782	4.4505941	14.4038913	32.604982	14.2493484	5.9676633	3.311894	0.8527517	0.8553382	7.0404616	1.782494	2.5797337	15.5929807	2.4780758	1.8079829	1.0048903	1.3901862
TCGA-AA-3952	0.167123287671233	1	1.020833	173.4326	0.546685	671.2269	17.74737	4.789501	9.079372	30.04879	1.814889	28.70543	2.396891	14.26602	1.403516	3.121295	13.25091	1.914831	4.82326	13.43382	0.9334111	9.955321	11.07472	13.27785	5.56304	0.8212211	8.243421	0.9212883	6.208961	15.72599	4.280614	35.50783	9.235453	4.769703	8.475088	35.3943	25.41841	6.331728	4.036031	0.8181781	0.7767951	4.136061	2.509167	2.484582	12.1562	4.528163	6.163173	2.063853	10.82861
TCGA-NH-A8F8	1.4	1	1.0794831	40.758244	0.615646	85.9713296	14.5801599	2.826351	7.2052329	47.8938078	3.6974309	16.8174806	2.115688	6.946237	2.1002949	3.9627807	6.8112071	6.2313336	8.8513855	76.1308326	1.0940617	17.3540425	12.7752795	17.9566948	3.3055698	0.825269	6.5354143	1.2327011	7.0771839	13.0080292	2.3364746	22.7860016	2.7286346	2.2308694	8.8934676	35.2037119	7.4780007	5.5375207	7.5870514	1.0366801	0.8221744	9.9810894	4.6455116	5.2369062	12.473014	6.2220352	1.493737	1.4312491	5.2427803
TCGA-G4-6295	0.695890410958904	0	2.45482641	68.21356771	0.51684948	36.8592739	33.20500015	5.4998692	10.22728469	54.72426474	2.7753483	29.66932798	2.31179593	9.8242233	1.74880282	11.06018414	6.82816033	8.34820721	6.81674708	22.21061217	0.93593339	13.25514924	14.1584879	21.24525743	5.18457676	0.81298149	8.45654076	1.7582304	3.5323945	276.97437268	1.45780378	20.74793036	7.98099085	4.82920104	9.43346216	36.40021623	12.83491208	3.26555232	4.07806148	1.91702352	0.78381845	2.09088021	15.65002691	4.76755042	11.04417287	2.16500883	0.99850037	1.09455674	1.65041238
TCGA-AZ-4616	0.427397260273973	1	0.9361258	125.8809286	0.5352219	34.0215111	29.5007001	4.0193348	6.2435913	82.3922029	1.9014778	24.6054876	1.655762	10.7993806	1.5699856	2.5950556	6.5918457	3.2877711	3.3669876	24.2768792	0.8965071	19.4968514	16.7398454	17.9198899	5.4400943	0.8097794	5.2598909	1.1420139	3.96104	76.2086315	2.5822536	35.2608658	2.7190597	2.3806325	14.1839772	43.0993966	19.1409706	4.5476047	6.1878814	0.829937	0.673502	9.1426164	11.4873974	3.1158323	17.0794296	6.8631721	1.4800251	0.9950757	4.0366753
TCGA-AA-3982	2.25205479452055	0	2.43930139	140.5824935	0.61535011	61.89436898	31.01252505	3.86382829	4.83765381	34.89679313	2.82339527	23.07714973	2.39323147	9.22680267	1.35090942	3.85607865	5.26222645	2.9173782	3.76707574	6.56922963	1.21826121	10.04349791	16.70924171	18.53422875	5.68475381	0.87758421	6.06188335	1.46709927	9.60508562	8.43181167	2.21335427	26.46906901	4.46953077	6.22005507	12.47491784	37.80558018	12.30804826	6.70189592	5.83900711	1.66793038	1.05867607	4.32763171	2.26266035	8.19117326	10.08937451	2.50860852	1.22099651	1.3645475	2.5230677
TCGA-AA-3866	1.41917808219178	0	2.7094667	85.9490508	0.5644277	34.8436902	15.7609197	5.7561023	9.8766792	27.3948934	3.2121748	18.1226836	3.47036	16.4115388	0.9946865	4.7411393	4.2707803	3.5792647	3.3637775	19.3206933	0.9318379	9.3329528	17.3815307	32.0190618	5.9340635	0.7916865	11.8738051	1.1792557	9.1648175	4.9771265	5.9081726	26.5433242	2.277232	5.4040924	6.5586529	38.950158	17.4103989	8.3917989	5.9489794	2.3965033	0.7983766	4.3483914	2.3336273	5.9118878	25.2337344	6.260693	1.3920486	2.7222309	12.0997342
TCGA-AY-A69D	1.48767123287671	0	1.5174102	81.1111281	0.5189835	134.2666419	15.5058543	4.9042993	10.7373713	30.4425242	3.6928543	26.7380782	5.1151138	9.2744264	1.1581478	5.0725289	5.8236576	6.4759052	9.6458207	45.5260209	0.8376507	10.4935239	16.3381303	13.8802722	5.4697482	0.7786577	11.4482615	2.0852377	3.1510126	19.6953195	6.6629728	31.8379705	1.9252844	6.9357513	7.5910805	17.8082149	30.6952949	3.4506935	2.2918009	1.0900059	0.8062842	7.7060758	1.581971	4.2322696	23.7331979	6.1206564	1.2897433	1.0225049	3.2877355
TCGA-A6-2675	2.31780821917808	0	1.6822109	97.3102447	0.8573292	20.2954196	18.4445044	2.107587	3.2648408	28.4986033	2.8062699	22.8539676	1.9138368	3.7450345	1.6532439	5.966467	4.9839935	5.7535114	5.8282283	15.854116	1.0077475	12.9523871	11.744009	15.0127636	4.2804976	0.8996087	5.0100677	1.7103189	10.9018298	8.9860048	2.8848189	18.2898705	5.1606396	3.0309278	6.5716016	16.9588425	13.4985873	6.2678483	9.8723658	1.2612034	1.1480514	5.1452968	5.273516	8.9485719	16.2519302	10.7942601	2.069047	2.114233	7.4048485
TCGA-NH-A50V	1.61095890410959	0	1.5029226	74.8767174	0.5070003	154.791247	14.8181232	2.7693763	3.4724695	32.813806	1.3671115	41.5651949	1.6160351	4.931996	1.4661782	7.7408082	8.0680037	4.4386276	8.6308445	24.951798	1.061917	20.0770012	11.8286443	14.5576985	6.4201074	0.7952509	4.4907679	1.8915899	6.0393297	5.3551317	4.1250191	18.217194	19.7806267	3.9420838	16.3520868	10.406414	15.7671306	8.7330634	5.3433424	1.1522696	0.659237	7.2347997	2.0140258	12.1770891	12.0189586	12.0447845	1.8439077	1.2371398	3.6892049
TCGA-CA-5797	0.273972602739726	0	1.0687814	66.3548672	0.5413961	11.4326479	19.5368422	4.7136627	7.5774105	55.4851444	7.0684053	21.0970781	2.4913822	7.0440445	1.1790628	10.4006943	3.7925324	4.9129621	3.8475884	14.1267122	0.8823798	15.3603788	12.0522301	21.4470275	4.03021	0.8377366	9.1273247	1.6670897	5.0748914	71.5072874	2.302728	22.1279994	4.0666229	6.2925272	8.71749	32.8749567	12.8249103	4.177954	5.8637359	1.0145227	0.8877638	4.0925165	1.5441307	6.4143252	23.8560625	4.1777215	1.0136177	1.0753365	3.5931902
TCGA-AA-3854	3.0027397260274	0	1.00356	217.4564015	0.5184254	70.4792368	17.2448273	2.5371161	7.985843	73.7401591	1.3936879	20.2874626	2.5662716	4.557281	1.1930133	3.7953888	4.3182775	1.8479084	4.8385608	37.4201414	0.7701279	6.8058738	13.4562665	13.8203141	4.8195268	0.7673455	5.9377127	1.2467807	4.0418732	33.3299758	4.7681148	31.1281929	13.9931164	4.0070232	12.8059567	31.1071655	18.6918431	3.9458759	6.8894739	0.9448552	0.7419937	14.6983988	1.6961496	2.3304174	9.3319253	1.9692664	1.0048364	0.9578674	2.0469093
TCGA-A6-5660	0.936986301369863	0	1.0065615	57.9173959	0.5173973	38.041089	24.9180884	3.579628	5.9920011	28.917513	3.0055111	21.7029001	2.5165675	4.478931	1.647352	5.9790168	4.1406671	2.9896233	5.3512526	11.1785877	0.9989351	15.1988584	12.9989031	14.3103501	6.6209287	1.1513592	7.1314289	1.6111506	4.8231473	30.8672039	1.8292731	23.5041926	4.3294347	2.8491845	9.0524186	18.578114	9.4524505	5.3505691	6.7404656	0.8244905	0.7488863	5.0139999	2.178903	5.8315528	17.695445	7.1307438	3.5480889	1.1569575	6.2443866
TCGA-G4-6317	3	0	0.6579732	114.0865	0.5000119	138.9433	42.42422	3.893779	4.96344	55.50578	3.006609	22.77827	2.043185	7.177714	4.094353	2.606836	6.424637	5.741526	4.156238	1.527299	0.8648571	16.43236	17.12551	15.65942	5.906993	0.9752667	6.500763	1.64846	1.265872	0.7518933	1.02466	30.53141	7.949803	2.835456	13.04653	32.41895	16.15831	3.900694	3.548984	0.7477139	0.6361381	6.762257	1.989119	1.770904	16.17351	1.361604	2.389069	0.8335368	1.374042
TCGA-AA-3818	0.0821917808219178	1	0.9876951	131.8783957	0.504598	387.4259373	20.1293918	2.7774189	5.2299328	61.4072421	2.9770776	25.7921182	2.5279817	6.532812	1.45551	6.548264	6.1292045	3.0728566	4.4748429	25.0078293	0.9325642	7.7974029	19.8905908	15.7028963	5.790036	0.7909805	5.4815919	1.5735451	3.9464327	18.2756764	3.7318732	43.1989594	5.2775942	3.3260341	15.1058502	33.4588258	21.438385	4.4407203	2.4630829	0.9365716	0.7655137	9.3855898	1.6197288	2.3240577	30.1958854	2.8374273	1.0161856	0.9930084	1.8487734
TCGA-AA-A00Q	3.5013698630137	0	1.13891425	99.92640861	0.51091109	79.24033983	15.70301477	3.26418336	6.38380342	24.86689625	2.96557587	30.46400733	2.12632999	5.70462242	1.89420751	3.96141319	6.9216173	6.42156412	5.20173598	23.28277949	0.94664685	12.49542196	16.07686896	16.03571002	6.80023439	0.79192043	8.49532463	1.73805397	4.0515717	1.94975418	4.53605329	25.46206262	5.60366597	2.93462343	11.49538819	20.47085799	26.80665382	4.75546296	4.75542993	1.04529723	0.76768919	10.87610317	3.62643726	3.5419921	30.91366239	2.93894507	1.84475385	1.04234484	1.49385802
TCGA-D5-6532	1.52054794520548	0	0.8037633	112.1278945	0.509199	83.1951258	30.22117	8.1288005	10.743103	49.4777598	6.6495804	32.2243756	3.3164091	12.2677528	2.3552658	3.9084367	4.641796	6.2302794	8.8526837	52.6678158	0.7999993	16.9084787	16.5560341	27.7548329	7.1440864	0.7616313	8.8460392	1.7458716	2.485789	0.2667665	1.9343086	27.9344725	4.9909752	4.7115621	5.1130603	24.7005058	34.2440534	3.7039026	2.3068965	0.7891991	0.7211424	5.175088	1.5122594	2.8738459	23.0511409	2.3133463	1.1690364	0.8761639	1.9763036
TCGA-NH-A6GC	1.06575342465753	0	0.9567224	113.875785	0.5145509	11.7375784	12.2043648	2.3960212	4.2544454	49.333362	1.3316554	22.6993972	1.6325851	2.8987959	1.9966213	3.3597136	6.9310069	4.9142072	4.4001016	12.8797578	0.8408377	7.9333816	10.3401712	14.708681	5.6581396	0.7702485	6.033103	1.0359492	5.2052147	21.0267708	3.1351165	11.7894351	19.9873401	4.2982045	8.9266603	15.8009545	33.4601955	4.5893186	7.0218466	0.8545892	1.0014831	10.2167398	2.1062098	6.4740919	10.2275653	9.7633949	2.2294969	5.5796817	4.89723
TCGA-AA-3495	3.08767123287671	0	1.5153225	154.1974169	0.5393567	32.7203877	32.2884948	3.456295	8.9442736	20.3337403	3.397355	16.9536266	2.7808271	11.4504883	2.5171894	5.6391876	4.3813059	3.5434224	4.8103579	7.9180094	0.890446	11.8369841	14.5826854	15.525896	4.2015478	0.8225074	7.3548672	1.4919155	4.3435234	12.5591765	4.2424321	25.9011184	3.0132359	4.4467581	14.7101958	46.0125597	18.1540699	7.5779025	4.7149532	1.2013249	0.9790584	3.9228308	3.2465925	4.2836768	10.5658755	2.6853676	6.6016914	1.0016753	2.4932982
TCGA-AA-3678	3.91780821917808	0	1.8046818	203.7831521	0.5319902	54.0493432	11.1855591	4.539701	7.6627068	43.267878	2.6928702	26.6556741	3.3455663	13.6781219	1.770592	4.7326553	5.4407257	4.5252806	9.6497011	24.4148541	0.9041106	16.9335411	16.2333951	12.5839407	6.1083009	0.8217695	8.3550781	1.4448833	4.9739757	23.6067189	3.3327395	33.7018469	5.7523333	6.531588	14.5950432	47.6460584	15.9824157	3.2039488	2.8157405	1.2817515	1.0487357	6.2920337	3.4155831	2.8852812	30.5344131	2.3039478	4.6122128	2.1651652	7.5444017
TCGA-CM-4752	0.336986301369863	0	1.5346057	297.0376965	0.7803105	72.4778143	24.1227155	2.8323766	4.179222	7.6186487	2.4351027	39.9737754	2.2446596	8.1225174	1.3471892	4.0044927	5.8781909	3.2755945	2.7698998	1.4332812	1.0426172	11.3158267	14.7002124	12.3333779	6.5309799	0.8112799	6.0296077	1.3145576	5.232305	9.7587442	2.1408586	39.1605825	6.335647	2.7771996	12.5318937	83.9795826	11.2966251	7.4666907	7.0968007	1.2541544	0.7101003	5.2953536	2.8119034	3.6879211	13.7273769	2.6053623	1.1180324	1.5554257	3.3532013
TCGA-AA-A02F	3.33150684931507	0	0.7120601	42.1074567	0.5685401	63.4002289	20.2447007	6.8288524	17.8118289	27.2482835	4.5972107	22.4153266	5.0496736	12.252455	1.3943371	3.9712827	4.8283913	7.5923443	4.1527694	17.0294596	0.7842833	9.7460962	12.7277714	21.7108545	8.1571854	0.9649186	11.531284	1.2462106	3.042588	4.6382238	2.8690185	30.1024218	7.7540833	7.4927289	6.7083153	17.7324	21.8200426	4.4968517	2.4983119	0.7500602	0.7257253	6.5913275	2.343348	2.3706397	12.4293519	4.7694746	1.2167158	0.9749964	3.4022987
TCGA-AA-3667	1.16712328767123	0	1.1361346	393.3641419	0.5049438	71.9170434	29.3103087	2.0541376	3.8082588	67.9197591	1.7734731	24.7752777	1.8833334	8.1375627	2.7315689	4.2896525	6.7386852	5.5834257	7.2046532	14.3356361	0.8528327	15.9950589	10.7311934	4.9237078	2.7485166	0.8032216	6.2742438	1.0044964	5.016096	1.7487177	0.94231	58.112353	2.1039812	2.1743044	11.5682296	134.6901224	22.2308644	2.7704257	1.7848088	0.8657684	0.7549387	10.3988079	2.8463014	4.7754031	7.3652342	1.6889143	3.2575371	0.990883	2.2886859
TCGA-A6-2683	1.29315068493151	0	0.7672873	612.3814421	0.497427	80.5085284	10.8600813	2.4613685	1.8704971	40.9713806	1.1051729	14.193065	2.1975583	3.7328927	1.34095	3.17376	8.8775153	4.2959734	4.9578057	23.5798958	0.7603139	10.611386	12.0884024	5.1755904	2.4214762	0.7939808	3.8236372	1.0313661	2.6843217	0	1.1889425	82.1629647	7.3985246	1.9316711	9.3021926	103.1835575	28.505679	4.3526243	1.7020715	0.7721397	0.727852	12.5889295	3.4230221	3.6373149	19.5908691	1.018355	1.445023	0.8698619	0.8467213
TCGA-A6-4107	0.632876712328767	0	1.345992	114.8554	0.5478092	208.0118	18.62451	3.944478	4.010199	59.90775	1.923651	24.94421	3.140409	8.602828	1.614681	4.681065	3.79027	1.897691	3.144281	12.93763	1.333162	8.378924	12.57708	16.93257	3.540377	0.8011453	6.565868	1.343653	7.47542	14.17806	3.125893	37.6497	4.684182	2.494853	27.68731	69.19892	24.09699	8.382961	2.001187	1.167336	0.8855025	9.517222	2.772927	7.998441	15.25563	4.812833	2.1111	1.175356	2.675204
TCGA-AA-A01G	1	0	0.8623993	120.3557417	0.5219225	47.3265399	32.9260921	5.1419023	8.1681836	48.7409575	2.0528344	22.9296599	2.3470054	9.8869595	1.1381179	5.6023773	6.3787374	6.1349018	7.2437976	18.0579987	0.791093	14.0427089	18.4494651	12.904086	4.9371623	0.7770967	7.4878602	1.3578319	2.205232	60.8133819	2.1118111	57.1936965	3.135928	3.4269072	8.6911001	55.4003512	15.0093267	3.9928451	2.3335954	0.8912953	0.6719164	8.3628022	1.638993	2.1692396	17.8008845	2.2050574	1.0882423	0.9149123	2.2673394
TCGA-AA-A00E	2.5013698630137	0	1.9874051	152.2089433	0.5247922	125.8831074	26.4310856	9.4091702	13.12189	89.099683	1.3685904	39.3544447	2.1092258	16.0316195	1.6332498	4.0775441	7.0961801	2.6389064	4.5261713	9.9458893	0.9226859	9.9833047	19.0324294	18.5682636	4.5586327	0.7797627	5.675831	1.3851244	4.8692196	4.7306272	1.5509912	22.3536861	14.4859129	6.1580493	11.8706765	154.3335494	20.6258545	3.3510831	3.6839733	1.6257626	0.5912869	7.7048646	3.484529	4.1738759	7.49588	3.2811011	2.9413425	1.2330878	3.4523771
TCGA-G4-6588	2.18082191780822	0	1.0700875	91.7787242	0.497427	49.0238074	32.452198	7.1095635	12.3641799	111.9702006	3.581246	24.9516	2.7856256	12.4777405	1.6323454	4.5692865	9.4202307	3.0508208	7.5532844	8.8048139	0.8495075	17.0516396	18.0656187	17.0518589	6.5479777	0.7607932	8.5692657	1.6214302	4.1205525	0.9219638	1.3604901	27.0617588	14.2361867	7.8544562	10.449456	39.6273588	20.5565318	3.4249462	5.1468333	0.9843927	0.6868503	7.7037763	1.9805738	1.8915902	15.780582	5.2476019	23.5096994	0.9841703	3.7500586
TCGA-AA-3542	1.08219178082192	0	0.7369594	304.0804002	0.5665228	92.2384624	48.1803729	2.2615633	2.4259516	11.5466573	1.3833031	29.3032124	1.5924722	8.5312585	1.5919018	4.3472782	5.1930708	3.0534407	2.9555191	2.7807119	0.9074786	15.350887	6.4914957	6.3770913	3.6066146	0.7917845	5.297522	0.7707508	2.4667418	29.0613282	0.9437405	119.4975907	4.7260369	2.1076295	21.8979989	135.5941344	20.4978822	5.5030336	2.1510267	0.7472524	0.7109251	5.7054087	1.7201415	1.9974605	1.4936667	0.9131961	1.214477	1.5799921	0.9763589
TCGA-D5-6531	1.47945205479452	0	1.4794082	114.37415596	0.52066933	7.53044983	20.81357779	2.99206748	11.66510082	77.45696397	3.64778153	40.00987742	1.9083642	17.86711073	0.94290308	8.57805318	4.41631676	4.33744207	6.34058255	44.82971812	0.88230484	11.11112078	13.91015063	13.34845847	5.73607466	0.78182125	6.56577776	1.31642253	6.42028236	40.15870008	3.12860888	22.96075423	11.22711685	6.57333304	9.17664232	25.58543179	18.63287199	3.05169922	3.47739231	1.12128805	0.86520781	4.73615695	1.63097584	5.33048353	10.84308904	4.62227921	1.38944018	1.09891188	3.39213438
TCGA-QG-A5YX	2.74794520547945	0	0.87251592	255.90148525	0.51032431	11.0752239	25.97517279	5.10944637	7.31505511	45.89607921	1.56577965	14.15163131	2.49237756	8.28271872	1.52778526	5.90412032	4.56832949	6.50371292	4.67839013	10.15642029	0.81154767	9.961088	12.12819576	10.3712582	4.22193139	0.76461042	6.90993302	2.02117572	1.74714104	34.05023871	4.02342373	21.18880111	1.3344761	5.71358363	7.89992561	25.95831432	20.5908765	5.15309271	4.02204583	0.80215921	0.67222018	6.7997452	1.00114068	2.67479735	18.01354098	1.35801883	0.87778601	0.84888613	1.28096847
TCGA-A6-3809	0.86027397260274	0	5.03521526	0.83697459	0.52241232	13.20093695	6.0328536	2.97615051	8.68646569	3.35190227	3.16019302	3.6479289	2.82599773	4.13003597	1.06650511	5.68043434	3.01508714	1.83627361	3.37571563	3.0528169	0.73266859	2.3091469	9.96148688	28.9333281	8.38403933	0.75434054	3.49657914	1.67512749	5.22086584	8.133474	6.11124174	0.45513842	2.29462081	7.49692988	2.28241729	0.17076539	16.72992481	3.07418246	5.68987878	2.28998634	0.61149087	1.07699402	1.74041245	3.22839514	3.9388283	32.79796699	2.10006054	1.27873391	12.58964936
TCGA-D5-6930	1.11232876712329	0	2.0153343	119.798194	0.5663995	43.8093785	38.587031	5.9210542	10.1376027	73.223645	1.6496557	26.8036839	2.0572754	10.7530993	1.1575232	3.4615536	6.1642826	3.2769588	5.8177511	18.5425698	1.2994237	16.1467094	13.9611001	12.0828435	4.8977607	0.8279082	8.474926	1.542612	5.5419056	40.4175939	1.8527747	30.9464354	8.8250949	4.2659504	14.49673	48.4548103	23.0929597	3.5170817	9.8402424	1.6048987	0.7860123	6.8879333	2.0981992	7.2370767	11.7074148	6.4317483	12.6515498	1.3918546	3.4864654
TCGA-AA-3841	3.07945205479452	0	1.6709846	305.2611007	0.497427	115.4262116	20.2057886	3.3405957	3.6287387	78.9677954	1.5811001	17.401286	2.6421879	7.2779468	2.8475091	5.1247734	9.0724979	4.2981527	6.7034722	18.4080833	0.8573291	15.2047198	11.3311756	7.2362968	2.6514643	1.5509147	4.9000938	1.0274641	8.7979153	2.373747	1.4776754	66.7442387	9.0715423	2.2878401	7.8259969	122.0439738	31.3034968	4.4863316	2.3506413	1.1181307	0.950013	25.4579091	3.7173235	8.1196687	12.0819746	2.7298238	12.7870338	1.2714988	2.5054953
TCGA-AA-A00U	1.41917808219178	0	0.9840638	118.601234	0.506777	169.7376373	39.8345919	5.407576	5.8874311	55.076983	1.4808921	40.3434926	3.1598324	9.4454828	1.5166433	4.3014107	8.7300395	5.0956478	7.1539432	19.6155502	0.8857916	22.4577277	22.9803463	16.1203245	6.6729192	0.7630267	7.6665652	1.4370014	2.898946	35.6807896	2.7047933	33.4617724	7.8577638	5.4229758	18.7704327	35.1909784	26.2214334	4.5117626	2.8353663	0.8593927	0.7088933	6.3265402	3.3270688	2.0544142	14.7952259	3.2867434	1.1916439	0.8851413	1.8218851
TCGA-AA-3675	3.92054794520548	0	0.9134672	64.877375	0.5097078	123.8869783	20.2367783	3.1529167	6.7382044	68.2613131	3.1075163	29.680757	3.6605759	7.2537144	1.2971532	4.1622846	5.0606315	2.6455879	6.087632	20.4182812	0.9016836	9.5308179	10.8641972	13.0899069	4.3059353	0.7608598	7.1990857	1.7997766	3.2000309	13.0378833	3.8364487	27.5282856	6.3538216	4.4070282	10.8958365	18.8254388	21.4205367	5.8671582	2.5529048	0.8775158	0.657774	5.2818715	2.1779105	3.2994846	6.0977537	3.2206614	3.6302094	1.4796238	2.9585791
TCGA-AY-A71X	1.61095890410959	0	0.7151818	150.3798	0.507298	87.76259	19.57837	2.322568	5.464774	44.58031	1.955595	23.27526	1.87765	5.738661	2.874901	3.447371	7.275529	4.299111	6.633606	35.80712	0.7867088	14.43403	13.04038	15.13724	5.163912	0.7680957	5.280309	1.634195	1.42262	30.252	3.208848	17.79013	7.691405	3.025602	12.22405	27.50291	8.901506	5.000242	5.843609	0.7390817	0.7432763	18.42462	0.9357268	1.908275	9.708064	1.066536	1.262289	0.8230875	0.7935295
TCGA-A6-4105	1.21095890410959	1	1.9074424	75.8849921	0.5273166	218.7747673	16.6242565	5.3187864	11.0343378	38.0711348	3.7437321	25.5566185	3.6377017	10.8179897	1.6310796	5.3902064	6.6249153	5.7538489	4.3876302	38.4301704	1.0001547	9.4008178	19.4510395	16.5407497	6.7143976	0.8056033	5.3859283	1.4006559	8.0006677	42.6856896	3.1169374	42.8091739	4.6327238	4.5309307	10.6725943	20.971671	18.5376845	5.1675235	2.9713928	1.4278083	1.0271382	3.3406289	2.3273184	8.8974834	20.4953587	8.8779278	1.2359589	1.831614	8.0590581
TCGA-F4-6459	0.717808219178082	1	1.4478999	60.1008128	1.0518972	53.1782535	13.8814149	4.0363035	5.9571006	35.5024132	4.9134608	20.3318173	2.8831871	7.226272	2.9788909	9.7297602	5.0599857	6.2227196	6.0424287	6.6692352	1.0665292	9.0909908	12.9197797	20.8176566	3.9985228	0.9761451	4.5786144	3.3474215	10.9981533	23.0841478	4.2651725	18.5962879	5.2112628	2.9483495	8.1367878	14.8023062	13.5044296	5.2500555	14.039625	1.3307062	1.2934261	4.5988164	3.0370675	18.4083795	21.4114776	15.2776834	3.5912744	2.5406408	10.0588702
TCGA-DM-A28A	2.20547945205479	1	0.7973917	39.7829514	0.6599483	54.847275	16.9645485	5.5715683	15.0277513	35.5471458	3.3086428	20.3208232	3.5681904	11.7456594	3.3880929	6.0442517	9.1817224	6.3542732	7.5668129	49.5902057	0.8643742	19.8565545	18.0304958	20.5366042	8.6835473	0.8907696	8.2118735	1.3244658	4.9561803	4.0148234	3.4791201	30.4779707	5.3610426	3.7143425	9.1328354	20.3205422	14.5473613	3.4054656	4.5598086	0.7909698	0.6543326	8.7435208	4.9897241	5.4605766	8.4877061	8.9031954	1.8043053	2.5952702	8.4982915
TCGA-D5-6923	1.03561643835616	0	1.3774059	69.6732123	0.5334784	53.4745344	15.8879041	5.2078992	10.5205436	56.1801635	5.7729494	29.6640909	3.3813945	7.8161223	2.1590131	4.3532249	7.661249	6.7139994	10.9608512	32.0770113	1.1992977	18.1920294	14.756929	16.265521	5.8913253	0.8213236	7.9002284	1.4337405	12.9907313	1.1587733	3.5508812	18.7989937	5.2878157	6.0625564	9.9484444	25.4265798	13.2709748	3.66165	5.6183563	1.0730542	0.8031199	8.3070471	5.7951809	12.744574	15.2064606	11.0037492	4.5560358	1.8850775	10.1636446
TCGA-F4-6806	1.31780821917808	0	1.2302439	66.8864849	0.5158511	363.8599671	11.7985102	2.5571747	4.7034183	76.1252048	3.1276624	15.1958769	1.8959928	4.2430193	1.8249925	3.5839698	4.2092204	3.1949263	3.6590437	32.8725577	1.048928	8.2849478	12.9235141	12.4932567	6.7004167	0.7885724	6.8225688	1.9207603	4.6683857	13.1551069	3.333895	23.0675569	4.9029992	3.3631005	7.8996921	22.2464481	11.7882368	6.5786112	4.2294814	1.0675409	0.7973653	6.9152	2.5428547	10.633381	16.800968	7.5073826	1.8075726	1.1879512	3.3162214
TCGA-A6-3810	0.676712328767123	0	4.1045692	0	1.28577169	1.87631668	2.96979818	4.08596029	8.79290091	0	8.12602631	4.64701432	6.65960216	3.64523352	1.63962795	2.98778752	1.61763983	4.50533713	6.07532233	8.08955672	0.91691452	2.65302321	12.27594825	46.82576192	10.65942874	1.04993495	7.46155852	4.80908814	6.34884711	3.66099838	4.73351572	0.7028549	3.58574001	6.21889772	3.72908497	0.87554977	17.23267269	4.34545058	20.73358688	2.11208093	1.87415335	1.81544735	1.35682074	6.30068167	10.0700017	38.07418316	1.33294454	2.34384475	22.09736166
TCGA-D5-7000	0.854794520547945	0	1.5881526	126.6871892	0.5692571	104.7263695	21.1014386	4.9512153	8.8542208	48.8185684	2.7676058	25.5811403	2.4071789	8.9303241	2.3433048	7.4137037	4.5799024	4.1250132	7.1059998	49.5434861	0.9598284	11.9447116	13.3035032	13.9274767	5.4268605	0.8010514	6.5259508	1.8201798	5.3919101	10.2369028	2.5630359	17.8049193	5.9155255	4.4097913	9.8324409	26.3425974	19.6659059	4.0575299	4.2219516	1.2313077	0.897456	7.1874465	2.0019208	6.0388332	17.8659427	7.6248896	1.9960004	1.1554068	6.0027452
TCGA-A6-2684	1.06027397260274	0	5.17354697	0.43241309	1.30144585	0	4.55755467	3.02374071	8.33940796	6.03930138	7.27518777	8.96347101	4.38778286	4.85109545	1.11037168	3.74020972	2.03818771	1.66382712	3.72265249	27.01109779	0.84862675	1.25511404	14.26402675	42.40190949	11.48162153	0.85176608	4.20185731	3.93000705	13.86661577	11.0992047	4.71727813	0.17897052	2.88983279	6.61913022	3.41013343	0	32.24146605	3.92734502	27.26101346	2.7416668	2.1446382	1.44438147	2.26123077	9.00980884	35.73274395	71.27687569	1.1829688	2.57964306	23.56723016
TCGA-AZ-6608	0.161643835616438	1	0.72329929	129.50621806	0.50821386	56.44464149	32.32819162	5.63461618	8.89603052	15.49170054	3.06428609	27.17250304	2.40915151	20.30700262	2.19359182	4.2796345	7.16828411	4.37184911	5.84045294	35.5778578	0.76079062	21.7612378	16.22578434	23.2949035	4.14258529	0.77605252	9.09158598	1.24502288	1.16672917	2.23238295	1.5086049	27.05147367	3.02353893	5.4454062	12.29214303	19.14261346	10.71207593	6.09748265	2.71589876	0.75149887	0.72429725	7.8488115	1.77635096	1.15301174	14.85075367	0.95902064	0.97672499	1.60349571	1.31531011
TCGA-A6-6780	0.96986301369863	0	3.4382969	23.81504028	0.51421031	4.92054596	23.97063114	7.1033553	16.32849074	3.78353881	3.63385908	11.23371063	4.73742319	10.97349374	3.71580395	6.37672226	2.47718473	2.669299	8.08461424	11.35642826	0.80821549	5.599246	12.83332914	24.64295853	12.40133008	0.78864204	8.83482235	2.97812992	3.89413732	15.93714264	4.45312062	12.91128895	1.78892057	11.50081793	9.84607504	7.20602028	15.41305833	4.13750141	2.60505388	2.033617	0.6508308	2.17085837	1.51620894	1.67223715	7.16894673	3.60565597	1.30243128	0.83857506	5.19882748
TCGA-5M-AAT4	0.134246575342466	1	0.6918185	78.1992124	0.5072304	63.100923	24.8047176	4.9262913	9.4737438	49.7087491	1.7970718	20.6623319	3.3245455	11.6617344	2.0929846	3.3482703	10.1669277	7.3132352	7.8947609	46.2695159	0.8234439	13.0855835	16.5643539	13.4049564	7.4059509	0.7834839	8.4307696	1.6847513	2.5602819	6.0630304	1.3767351	25.0198684	9.1453316	4.5505136	19.7592377	14.9491999	12.8261581	5.2650629	2.2422411	0.7930359	0.7280487	10.1912109	7.9519144	1.9595519	28.1412621	2.5299252	1.8611989	0.9491933	1.3752173
TCGA-AA-3511	0.580821917808219	0	1.086897	131.024113	0.5263688	88.6276485	20.5557235	3.4225619	4.7038146	21.5009379	1.955063	42.4059873	2.5567585	7.7158729	1.7413865	5.4192505	4.4426558	7.2525237	6.7535562	10.8531863	0.9019759	10.5936126	11.7144453	15.4413477	3.8892912	0.7862686	5.9018406	1.759235	6.2273053	6.5618714	2.5529115	21.4349824	7.8583433	3.5919746	8.0561668	17.1867409	16.8552975	3.9498898	4.1794584	0.9458728	1.077707	7.4391072	2.2035215	9.5258649	11.1101293	8.7476103	1.6761808	1.9067906	4.1114523
TCGA-AZ-4615	2.74520547945205	0	1.725201	135.8264	0.5011086	77.18647	20.75502	5.440235	7.703109	93.09828	2.647438	20.98647	1.753448	9.568758	1.393663	4.323811	3.715124	2.633165	3.295809	10.35619	1.037602	12.16402	15.51155	22.36079	5.309432	0.7611808	6.741958	1.431891	7.34396	6.162824	2.233484	22.35676	8.405663	4.998231	18.7229	42.12605	13.80304	6.906958	6.56901	1.374421	0.6787039	7.332726	1.405901	2.799983	12.32423	8.548457	2.784061	0.9860781	8.805996
TCGA-AA-A00N	0.334246575342466	1	1.3174186	169.3827948	0.5079826	72.6364572	19.8717834	4.6853618	5.611368	54.4947029	2.255476	23.9413295	1.7385571	6.5781293	1.2261383	4.105301	4.7214675	2.6448476	6.3538945	17.5723404	1.1921222	11.7199255	14.825369	11.6876135	3.9954104	0.7739528	7.076623	1.5180546	7.2453067	58.4687884	4.5112821	37.4106082	5.1351482	4.2052262	10.160265	64.1292339	16.3549886	5.7676511	3.7717588	1.0370405	0.6894742	9.3496404	3.4368543	8.2808322	11.1898896	6.7957627	4.4482423	1.3588999	11.0264231
TCGA-AA-A01C	1.25205479452055	0	0.8456468	122.2513853	0.5160993	84.8548075	22.3820692	4.5196653	5.8615101	51.4336107	2.2904814	18.6838295	1.8599777	10.0332603	1.6985186	3.4201802	8.0613383	6.5980061	3.9640989	9.2550128	1.0254147	12.1906083	16.3915757	13.2823268	5.4727282	0.8237264	7.2756066	1.1955495	5.799625	2.6400627	2.1572045	36.554277	3.8500894	3.3387251	14.8197227	61.1031709	21.3862677	5.807991	4.113887	0.8313352	0.817159	9.2248317	6.2337312	6.8642464	16.2823177	4.8317399	2.763071	3.4285206	4.669074
TCGA-CM-6676	0.419178082191781	0	0.8888214	117.9287357	0.5074198	211.5504739	28.5124872	2.993784	6.3653251	37.2315099	4.8742727	21.6758543	2.1850038	9.4100576	2.1531613	7.2933426	8.3727308	7.4357616	6.4489767	32.4935451	1.0710101	16.6426815	14.2541375	14.0464191	5.1779688	0.8378894	5.5632101	1.6087295	5.2742882	15.4136072	6.4008375	25.518092	7.2092654	3.0833923	11.1210643	20.8383333	11.868847	7.0545223	7.9239337	0.8146575	1.1241354	7.0595156	5.5601282	6.2536448	21.3882189	6.953426	3.5383022	2.8279994	2.8224073
TCGA-A6-2680	1.43013698630137	0	1.23384	197.6915315	0.5320523	126.8478969	14.2543606	4.8384089	6.716185	75.5156805	3.6600598	23.9015218	2.968688	8.4684362	1.9215913	4.9151749	5.5808289	3.5949914	5.1096757	20.3241804	0.9641015	16.695822	15.0749826	18.0358921	4.4486813	0.9031114	8.0005704	1.1170132	6.8667016	4.6339981	3.459452	31.7658895	2.5112727	2.4563852	9.2267123	60.3675397	19.1982211	5.3716405	2.9087133	1.140048	1.0465064	15.2827451	3.039573	6.3228688	12.0892075	3.2923517	1.3853332	1.0889952	3.0039129
TCGA-CM-5349	0.917808219178082	0	1.257848	74.3906733	0.6787263	56.9655295	12.4196199	3.0189971	10.4613357	18.1945916	3.1307239	19.3408787	2.7196906	7.7475205	1.4652575	3.244029	6.5671529	5.1505231	3.9013487	15.5199512	0.9929364	12.6838388	16.4014461	19.3587046	5.1247338	0.9654346	6.5574471	1.5264025	5.8735563	24.4629895	3.3220735	19.4426175	4.4729676	3.6001329	13.0934457	11.2939774	15.6821245	5.8693683	12.9019077	1.604401	1.1977023	4.9908254	3.24148	5.9282154	11.9384513	5.5648807	1.743112	1.4594585	6.3624165
TCGA-QG-A5YW	2.45479452054795	0	1.5375746	175.7083813	0.5189255	32.2761553	18.5557481	2.9666547	3.814714	36.3639129	1.0474663	16.2372675	2.5211725	7.2516009	2.5130457	7.6313844	6.2968259	4.3942035	5.9528948	6.4330708	0.8514851	19.1017054	13.0239382	11.0237445	5.2287979	0.9632778	5.2094788	1.1630152	3.7242408	20.9811387	4.248531	30.5657913	1.9304368	3.7711264	9.1799648	19.2625844	14.8727894	5.1952441	4.7142622	1.3898261	0.7560189	3.9738527	2.1705806	5.7280672	14.5721975	4.6523393	1.4916179	1.0561704	2.668911
TCGA-AA-3875	1.5041095890411	0	1.7330496	128.4623994	0.5514666	65.8733078	33.5190482	5.4070349	9.8628089	27.4221754	3.1908317	21.2796774	3.3593154	12.588108	1.9904204	4.8221518	7.702477	6.387782	4.3499334	30.7603558	1.0415399	11.5659872	16.1032844	17.778371	6.3983108	0.8380113	8.2719043	1.6264548	5.4590057	42.149893	4.9861975	38.8754161	1.9847089	6.243856	17.2854382	31.8949124	16.7386221	4.8478976	3.3187356	1.4291889	0.92102	6.3228291	2.9164142	3.9553001	16.3924373	2.3322266	1.3681484	1.239702	3.8285226
TCGA-AA-3692	3	1	1.3522912	74.4772738	0.5351737	168.4188271	20.8133793	3.224302	6.141312	55.7953232	1.8682903	23.6242764	2.9279974	8.7718541	1.3736622	5.3905421	4.6437439	2.8068837	4.1454407	10.3140491	1.1495432	8.4227104	11.5795601	15.1428714	5.3340016	0.8340372	7.6855103	1.0165405	6.7856066	32.3425566	5.3832986	35.6854392	6.6777186	4.7327868	7.5313088	50.7461023	14.9160866	5.8248392	6.6699679	1.2878148	0.9348668	4.3049763	2.7384024	4.2263704	11.480718	3.788688	1.0460802	1.0199705	3.1302948
TCGA-G4-6311	3.28493150684932	0	1.6099743	90.024311	0.5625415	43.7513644	20.3968323	4.9744074	8.7304072	45.5920922	2.7302726	25.2982135	4.1110031	7.8115509	1.4022694	4.269955	7.363765	5.9032111	5.418824	19.2043293	0.9344807	13.1913258	16.060494	23.2334611	4.77652	0.7991487	8.0455381	1.7229423	6.6439255	3.2406471	2.7584799	24.4012106	3.8310532	3.0650823	7.6397511	25.2692781	16.4981906	5.5513806	7.0212075	1.4920779	0.8168612	9.2698306	1.6038907	8.8720493	11.818669	14.8788619	2.7182821	2.5688231	8.3171473
TCGA-A6-2671	1.77534246575342	0	1.186209	143.0414	0.5637963	172.6152	27.70846	2.938029	10.34849	56.24806	1.438604	45.9092	2.735473	11.81176	1.329546	3.186847	9.213563	6.358601	6.452633	15.04013	1.137525	23.3233	19.44949	12.21365	5.903483	0.9530123	8.379643	1.056196	10.21097	7.719681	1.781367	41.60381	9.41835	5.161258	13.1087	38.58486	51.46687	8.817478	6.300497	0.9798674	1.015015	10.32008	2.954794	6.644426	11.64711	4.197922	2.842106	1.704916	5.385929
TCGA-CK-5913	4.27671232876712	0	1.25309254	157.81174063	0.50288826	61.2844984	22.26263846	5.97575317	5.63186093	119.64356272	3.2090298	24.58097527	2.33590768	9.697979	1.44775887	7.25721226	4.79578597	3.26023749	6.82838829	18.98332368	0.82133338	11.64875634	12.61262692	18.29589012	5.67374818	0.76956094	7.32142173	1.69927204	5.26797248	0	2.66105438	20.13121989	10.97556336	6.06287107	14.97450119	33.43350063	14.14567159	4.91972017	2.79444622	1.14997245	0.70349896	7.18175446	1.43453201	4.80045333	13.70948854	12.53964305	10.38153301	0.95068616	5.26856579
TCGA-CK-6751	1.41917808219178	0	1.011703	171.1774785	0.497427	168.007142	31.3370102	5.2969123	8.3163282	93.3010501	3.4420595	27.2935616	2.4119298	10.9293316	1.0838516	4.9525877	4.7909815	2.8986705	5.7781254	17.8465507	0.9657305	14.0337749	14.5875922	12.2073638	4.3609512	0.7664828	6.5356233	1.7366879	5.3888563	1.9211053	2.6531081	24.5052435	1.6287686	4.1171636	13.5909968	38.0992447	22.0792583	8.8272867	2.3213076	0.937368	0.9094955	6.961151	1.5995062	5.1527985	13.3579984	8.4306822	3.7526196	1.0807169	4.5839378
TCGA-QG-A5Z2	2.60821917808219	0	2.97148485	156.65542928	0.53637947	35.51046876	18.30269638	5.14333449	7.74655412	73.7762042	2.22342376	26.50158585	2.21934756	7.19931495	2.56078095	4.95612656	9.95569355	3.51028134	5.74839735	24.72360772	0.84900074	10.72311258	13.52477263	14.56373024	6.5667224	0.78751162	6.85854019	1.73109766	2.18276408	3.64691927	1.35993305	16.56040028	5.59560876	3.98825449	10.37109287	19.95538299	21.06398757	5.68702049	9.13957826	2.22349984	0.97589853	7.44265666	1.16987043	3.43835048	11.788045	1.69733145	1.36677584	0.99983498	1.19516564
TCGA-G4-6323	1.14794520547945	0	3.9691153	136.5208459	0.5993446	38.0018206	16.1995698	3.1313641	4.4188665	66.746275	1.9309707	29.1060173	1.5743714	3.088888	1.8211202	7.7571616	4.1579967	3.5670957	4.9458411	17.5372582	0.8116593	9.2398902	12.8325822	15.2812137	5.9801913	0.86116	6.0478436	1.8688891	1.6873397	20.6410865	5.6129872	16.1058412	3.6374321	2.8083087	6.3388788	14.7715738	14.31696	7.2566688	5.3466833	3.4272982	0.6836117	7.4943384	1.130621	3.4204731	15.316202	1.1420967	2.6289086	1.1990181	1.2546886
TCGA-G4-6307	4.58630136986301	0	0.7875699	174.2495686	0.6724942	76.5767704	37.6141712	3.7766858	3.3609326	20.6875173	1.9092887	22.5631284	1.8534802	11.5099483	3.8612607	7.2274797	7.7060447	7.8156781	3.5149459	7.6590118	0.8194769	15.9618945	15.9437612	12.954155	5.0421637	0.9473197	6.1759209	1.0192175	1.8336044	14.9037132	2.2161082	27.4915409	5.4335357	4.6434398	8.7917326	31.8606539	14.8597246	7.4803593	12.260932	0.8805947	0.6812617	7.4520418	1.5405288	3.0680618	1.680229	1.2888383	1.0692724	4.2790593	0.9761077
TCGA-A6-2672	1.37808219178082	0	2.5033578	217.8871823	0.5156744	99.2731255	19.2741287	3.8365554	8.8412585	105.641558	1.8099272	26.8280449	2.1248818	7.5568296	1.8211363	4.3571534	5.5838633	3.3446299	5.2008671	7.5521099	0.977405	10.5944162	15.6342638	16.4819544	7.2191455	0.7712922	5.0953968	1.3354464	8.9332505	16.2104909	1.6214655	28.9045639	8.3118004	5.5845399	11.5558057	63.1560809	17.3822369	5.8063358	4.5322938	1.8072263	0.7706898	13.2945852	2.5741783	5.0541295	11.7928291	7.4670996	3.3768606	1.0246768	5.1651052
TCGA-AA-A02R	1.83561643835616	1	2.27578303	70.86867865	0.50156277	45.9342313	28.12614541	4.66941245	8.43541937	155.53590026	1.85938202	29.7094571	1.89264151	12.13188894	1.83941072	6.03310925	9.06348183	3.36285541	4.60937208	6.08087894	0.96553972	13.91204612	16.35539395	14.00961419	4.93312967	0.78891935	7.63519277	1.65650017	8.25753616	4.49713396	2.08861364	39.00027448	7.84107374	3.82993684	14.75422781	51.85907792	13.62556704	6.29204451	3.70342223	1.66286374	0.62597115	5.16876726	4.11274381	5.02488111	7.89482456	3.54929776	23.59914286	1.03936077	5.68211398
TCGA-AA-3979	2	0	0.7955178	175.9963248	0.5102767	93.5663477	36.5605942	5.0447523	5.5969803	38.4945537	2.2226159	27.0336346	4.4153698	16.7298127	0.995169	5.0423934	5.2834707	3.2130554	3.9637547	15.6689111	0.7690319	20.5483458	17.2862971	20.9799934	6.1708582	0.7583196	10.6191238	1.2028685	2.8044709	2.1234936	1.2998319	44.0187065	3.7889985	7.6582475	17.3029299	49.4837562	12.8600679	3.8746262	4.6528059	0.8206305	0.6433928	8.2525212	3.8176138	1.3750658	9.4968116	1.8089776	1.532019	0.8227821	3.2982328
TCGA-4N-A93T	0.4	0	0.86425543	163.83879614	0.50782689	107.77047591	12.6093307	1.96920526	2.71084002	23.28732106	1.34903972	14.13093811	1.61270444	4.30564291	2.55055083	3.48642897	8.10795809	4.85731534	4.00638245	2.26097916	0.76132207	16.2426668	13.61506162	16.02682313	6.29419088	0.76786653	5.5474643	2.07346046	1.46272104	0.46425319	2.24795524	25.96146783	5.55347267	1.91990331	9.03926196	19.17483006	11.4328788	9.98738761	3.33366389	0.90811586	0.72298587	17.29625425	1.07302936	1.53695435	15.67827206	1.19907253	1.54078692	0.91592591	0.89955161
TCGA-AA-3516	1.08493150684932	1	1.231531	137.9757	0.5064986	283.7762	25.16373	4.113654	7.391584	60.21704	1.420202	24.81089	2.2922	10.75395	0.9532263	3.351103	4.867151	1.962412	4.232005	3.253592	0.8671951	11.84225	15.7756	18.43419	7.591689	0.7838366	7.560899	1.225643	4.530186	6.00048	8.225468	30.3991	3.357155	4.606676	15.33046	106.7567	7.440793	5.45745	2.829066	0.994371	0.6316918	9.237887	4.910698	2.316176	7.19116	4.897309	14.7372	0.8922015	4.0148
TCGA-DM-A1D6	1.56164383561644	1	0.64568982	62.91997396	0.7448349	8.01450831	17.26672251	4.94680165	12.54761097	71.71388178	1.17487393	12.97701575	2.76538944	11.46397918	2.3173606	2.02838552	9.46763814	4.75502076	4.17589956	3.23491915	0.774996	8.03284171	14.49587564	13.06904164	7.31670852	0.77099567	7.46089938	1.75679892	1.55652855	109.97820612	7.49671642	23.44137585	18.24106519	3.53069493	14.01871307	21.82006033	16.36829915	2.24883042	2.07693951	0.7228645	0.60101238	5.25208971	1.23983942	2.62525293	7.46352679	2.29237663	1.02688121	2.54567365	1.54831952
TCGA-AA-3877	2.58356164383562	0	1.78073343	101.82980373	0.55037564	66.21309212	22.5400717	6.42706981	7.00089278	114.62447377	2.95954022	34.90310029	2.463719	11.45120735	2.09900007	3.52862615	5.1461929	2.05181399	4.05719172	9.86093947	1.18043443	6.99036913	14.99996238	23.3636823	5.02711023	0.80352953	6.9053133	1.26460547	6.63939105	117.29134722	7.82587274	31.51805394	8.01336833	6.10865404	14.33521956	46.5761138	17.04839514	4.15824804	4.43745107	1.39842667	0.86654604	7.22957759	3.0323095	4.65421418	7.91084281	5.12417749	1.48955844	1.02648312	7.40904441
TCGA-AA-A01Z	3.08493150684932	0	0.8366858	175.2989647	0.5339905	93.7686453	32.1958186	3.9276845	5.8402444	43.864631	2.056568	34.4348328	1.7364424	10.5068207	1.6311545	5.6662126	9.63664	4.9601611	14.4400154	49.8596703	0.842904	16.8627028	14.7394196	9.5280225	4.8984606	0.7931603	6.1234055	1.387332	3.5637431	2.985061	1.1949656	51.8615209	14.8478814	5.1278856	18.1128651	28.4848215	25.6240368	5.1704106	2.8294039	0.9453683	0.660198	7.4072443	4.4510578	2.1599809	17.5458235	1.815035	1.6626136	0.9568573	1.6586982
TCGA-AD-6895	2.09041095890411	0	1.3622937	166.3081524	0.5669389	318.3849767	26.948061	6.210835	9.3113835	71.614538	1.6917224	38.1094307	1.8989321	7.9147577	1.3256702	2.1654452	5.7813563	4.1081065	6.6257743	59.3926514	0.8869255	13.6235689	12.0017817	15.0126691	5.8461187	0.8370788	6.0818829	1.2965379	4.4184314	50.2566185	5.2343094	22.3156368	14.0656976	4.3604765	8.9705401	37.988415	9.1983625	3.3577058	4.9159159	1.2129138	0.8464025	20.2597587	3.3230569	6.2942482	10.5208236	7.6561739	20.006571	1.1398974	4.4300565
TCGA-AA-A02K	1.16712328767123	1	0.7728079	199.342527	0.5045425	12.9720098	26.4297999	5.6737149	8.9767008	28.1019937	3.0148427	26.1188609	2.7950958	10.6337537	2.1196873	4.691366	6.8949265	3.147142	7.4688261	8.3707702	0.829629	19.2600021	15.1026933	17.7747595	7.4698539	0.7592982	5.8943687	1.4349243	1.7311457	4.5139432	6.1006726	22.7767942	6.0684534	4.299832	11.4036084	19.6371874	30.3140721	8.7914759	1.3067994	0.7933834	0.6495038	7.6778787	1.9093841	1.7246919	3.5135523	1.679424	2.1593328	0.8970264	1.1742242
TCGA-AA-3973	1.08767123287671	0	1.13024375	23.57919322	0.63774041	36.85094567	11.174725	2.04269799	2.77948716	15.75775177	3.03150672	16.25771496	2.67648679	5.27488925	2.52758413	3.16444653	5.58303873	4.38679015	5.09164276	32.52366421	0.87716897	10.0528762	14.79746923	18.23010828	7.88944974	0.84873222	5.71643721	1.62518511	5.91504503	1.84958857	1.36983592	20.48061164	12.73973264	1.63142501	10.04636053	19.67584162	7.43091645	4.34675446	6.43292922	0.8360728	0.93007837	3.39308508	7.77862269	3.94207858	19.85466633	3.31077729	6.05176201	1.06425618	3.03042573
TCGA-AA-3680	0.917808219178082	1	2.1196928	149.5029743	0.5840699	145.562222	13.0551279	2.1370082	4.9659156	52.9621858	2.05814	21.9993167	2.3827077	4.3208187	1.2322228	10.0454233	4.0274154	2.6553034	4.8905936	8.0044547	0.9426939	7.6190886	16.1535437	13.3894232	4.6226416	0.8616616	6.7701234	1.8885258	5.1287467	33.4148683	8.1790182	20.3622665	4.8083265	3.0056614	4.3549849	30.4788663	20.0033683	5.697373	4.9720072	1.5162923	1.3102391	7.1975389	1.5587766	3.703758	12.9206968	2.0749469	1.801211	1.1935195	1.9669754
TCGA-NH-A6GB	1.3041095890411	0	1.25165016	116.8003112	0.50287605	76.37487925	30.30316344	4.63980576	12.35367192	57.01858791	3.57591185	22.34743323	2.3643031	11.12125904	4.07463003	5.44665088	5.60643891	4.93085482	8.04284128	19.9468222	0.86464102	18.23680319	13.70233468	18.33636325	5.72207479	0.78977538	8.2920457	1.25138592	2.58168432	26.01605946	1.7210742	24.31451491	7.16924726	4.32498837	8.36168375	32.60728861	19.4913749	3.53113373	2.2351008	0.97485067	0.70319341	10.4211882	5.32629282	2.79753605	9.3232194	3.46377767	5.8386538	0.95571241	2.30287024
TCGA-F4-6808	2.80547945205479	0	0.7393763	129.7815	0.5158626	75.78726	42.44018	3.872701	5.70934	39.25844	2.828563	28.48864	2.148632	10.25913	3.702308	4.936749	5.176083	8.114348	5.770123	7.631042	0.8281748	16.49028	14.75517	19.6227	3.294861	0.8130601	6.994343	2.16773	2.133523	8.032449	1.91236	26.80439	2.689484	3.531207	6.354889	47.89403	12.50076	4.251294	1.52391	0.7616666	0.6468604	6.935586	1.434964	2.922648	31.551	2.591365	0.9834244	2.428437	2.080796
TCGA-A6-6651	0.70958904109589	0	3.4595964	41.6489025	1.2296296	18.1184516	13.4094589	2.5966319	5.163741	26.2029945	3.343541	28.1320284	2.3465821	6.5097262	1.8519165	5.4338335	5.8760898	7.6981872	4.9203793	3.9966095	1.8360723	7.7936024	12.6313749	9.9497363	4.6992819	1.4428483	7.4856028	1.9679395	15.6372184	86.3878785	4.1839969	16.5000413	5.8997206	2.4749407	7.8549179	17.2275504	11.6301549	5.0450076	24.5405678	3.3093614	2.2204342	2.6350867	2.8896068	18.1265801	27.6279254	10.4664785	5.6483002	3.4796037	9.2523163
TCGA-A6-A56B	4.68767123287671	1	0.8550129	68.2827649	0.5305089	82.8187672	14.8403303	4.1611192	8.1586223	26.5604016	2.7576296	53.8241807	3.8456433	6.9105099	1.8608906	2.8070392	13.5605726	10.6108418	7.0569577	14.1048177	0.8994256	13.9620291	15.780116	15.2345103	8.1660953	0.933616	7.1597051	1.4278705	5.8490868	0.2621173	1.9276328	14.6903414	6.9493242	7.9610439	7.5935521	14.3020698	16.4687712	4.7380295	3.5304112	0.7836513	0.7048107	4.4742667	1.8990377	9.0499253	13.3456032	12.1829973	2.2139755	3.7601241	6.6533681
TCGA-AA-3548	2.83287671232877	0	1.56518434	304.17408111	0.5277486	58.2439464	27.64439516	3.22985683	3.89120479	34.68310325	0.99871832	36.2816417	2.96081566	8.30107893	1.25763692	5.64152354	5.61982638	2.60080637	3.34695771	6.78586199	0.86911969	11.61240598	21.40870332	13.85451918	5.9700841	0.78720389	6.19351362	1.01794568	5.51739265	7.52719958	3.85897624	61.04004974	6.70127009	3.93362222	8.5141023	30.31178047	31.54051558	7.57203833	3.09642574	1.14327098	0.73846491	8.0192252	2.70022286	4.30920258	15.45717251	2.24943884	1.32451855	3.10217292	2.34956802
TCGA-AZ-4313	4.1972602739726	0	0.7039334	350.1511	0.5092076	154.232	31.46294	3.410746	6.239965	102.8965	1.222325	20.73538	2.128854	11.86425	1.136845	3.140981	6.633883	2.08778	3.114679	2.262061	0.8765411	13.42093	13.85546	10.41217	5.737563	0.7543405	6.243458	0.7517756	1.804364	69.6814	3.659645	57.73455	17.41587	3.20359	20.00274	155.388	23.41306	5.266018	4.59505	0.7834123	0.5984162	7.67162	1.768953	1.453775	6.811637	1.481393	2.014889	1.301359	2.18842
TCGA-G4-6627	3.92876712328767	0	2.427936	126.4504819	0.9623097	127.6212599	10.3705316	2.9685215	5.3162023	41.9962129	3.4404333	20.1012333	2.0876044	5.2536341	1.1716556	6.0721184	4.1592165	3.1632365	3.9403031	27.9441653	1.2301989	7.9461596	11.8026638	14.4078978	4.4193887	1.0354659	5.546773	2.300428	7.7297269	18.7983894	4.6548584	16.7097804	5.2262297	1.93569	7.7301751	20.3021084	8.5552024	5.3169854	15.1657993	2.5400243	1.3939035	9.0405879	2.4995208	8.2524944	17.8616314	8.601608	2.2072887	2.1010032	4.9823539
TCGA-AA-3662	0.504109589041096	0	1.3448995	162.707063	0.52126	60.468946	22.4360602	3.0572437	8.6327842	34.9036373	3.6896514	37.60629	2.4718716	7.2589102	1.9568755	6.0620616	5.2440109	3.3602157	5.7589786	23.3374873	0.8735041	13.1120356	12.3619261	19.9850029	5.5232991	0.8167371	4.518525	1.1623016	3.8392259	3.0426433	1.8460115	19.3985087	8.8456592	4.416397	6.7756624	11.2903852	16.6678435	3.2469495	4.3411431	1.2589432	0.9425034	7.6934872	1.8680544	3.7140407	9.0410601	3.9543478	1.6314435	1.1910271	2.4028756
TCGA-G4-6628	4.4	0	3.23709978	64.78160499	0.54839537	24.44635865	28.18242429	4.28260249	10.22395542	92.20872188	3.17147925	24.16577838	2.68407403	9.51986311	1.46664922	4.16600504	7.72265562	4.04523181	5.35547335	2.46832529	1.02313498	17.79428363	15.37296464	19.31653915	6.34784015	0.9510224	7.64357351	2.38576304	4.94222714	6.37008518	1.66139606	21.97463004	15.13752435	4.77260479	12.63121862	41.85183537	13.44658347	4.7727051	5.93708674	1.91080854	0.81211878	1.91075324	1.81509648	3.41741054	21.30779672	3.0219749	21.80946992	3.20336297	2.6250934
TCGA-A6-6652	1.24931506849315	0	0.78580076	81.57852099	0.51180884	58.96831365	18.46090687	2.25729612	8.69537714	32.07099141	5.63022765	22.26959504	3.20559325	8.35373669	2.09037219	2.41223238	4.63798915	5.31489345	9.55630568	13.29651849	1.08090935	12.48629892	13.41761709	16.31341565	4.46514294	0.77151851	5.96655734	2.02136734	2.40072025	72.25898325	1.31071474	14.98690849	12.93335186	3.07299225	6.80158146	18.03192549	11.51419801	3.49476038	4.97101074	0.75455815	0.67700598	9.87685978	3.74707539	3.04098905	7.21765009	2.00642662	5.36429806	2.75755221	1.77100841
TCGA-AA-3496	0.0849315068493151	0	1.9804075	72.457047	0.5215928	38.1647269	22.3005863	2.8696037	6.9083147	23.8679941	2.4574198	18.6725328	1.9735994	6.0990864	1.9822721	5.4533598	5.7605518	6.9869904	8.8846195	13.2011225	0.9906235	15.2637312	11.2922993	12.8293227	4.6347216	0.8130556	5.8016831	1.3354451	7.392568	5.801863	5.7758924	17.3533664	8.0001625	3.5180551	7.730037	21.2833817	18.9157214	4.6852511	4.2098188	1.7356021	0.938989	3.4806888	4.9360988	14.0227933	12.5901395	5.360843	1.3497423	1.2723143	3.9766889
TCGA-D5-6537	0.4	1	0.7916389	125.1236354	0.5053553	93.7477538	30.6597161	4.8620005	11.4783027	53.8568946	3.6162628	22.4368422	3.0398543	12.8817749	1.1672097	5.3415934	4.3487071	3.6439017	5.4973785	34.7005664	0.7652078	11.9672971	15.4422177	15.796114	5.7325196	0.8077395	6.9542719	1.1551081	2.4707695	43.0992901	1.6810423	57.6734485	2.9819946	5.2596999	10.3431344	29.0242321	17.0847345	4.2991253	1.5234667	0.8373528	0.5951731	9.9059778	6.8200816	1.7304853	23.2741409	2.7948393	1.4774448	1.7356817	2.807175
[truncated: 1,299 more columns]
