# Supplementary material for: Hypoxia Constructing the Prognostic Model of Colorectal Adenocarcinoma and Related to the Immune Microenvironment
Source: Front Cell Dev Biol. 2021 Apr 20;9:665364. doi: 10.3389/fcell.2021.665364 (PMC8093637; doi:10.3389/fcell.2021.665364)
Supplement: Supplementary file 1 [file Data_Sheet_1.ZIP › Supplementary files/Supplementary file 5 - geoExpTime.txt]

id	futime	fustat	CDK2AP1	IKZF1	SYTL3	NUBP1	TMEM54	NOVA1	GDF15	MRTO4	IL13	SHCBP1	DENND1B	ATN1	HIC1	NECAP2	FANCI	AGPAT5	PDILT	SLC39A1	UACA	CDC42EP1	NEDD4	PHC2	C1orf112	HDDC2	TRIP13	MST1	INSIG2	LPCAT3	GTPBP3	CEP250	IFI27	AKT1	URB1	CTNNAL1	IDI1	CIC	TFF3	CEMIP	MAGT1	ANKRD35	NCF2	RRP1	ELAVL1	CBFB	TEX10	PABPN1	GALNT16	SERTAD2	UMPS	SEMA5B	ANK3	HK1	AXL	MYD88	ALDH1A1	YPEL1	PDLIM4	CLIP2	ZHX2	GNAI1	MRPS12	STXBP1	FUBP1	STIL	DPCD	SDF2L1	MAP7D1	NEK6	SLC16A10	NTAN1	SOX2	SLC25A44	ITGB2	FBXO32	CACNA1C	PLA2G4C	IFI16	PRKCB	SCN4B	ELP5	EPS8L1	SSTR4	TMSB15B	FJX1	ANXA1	LTBP2	GPC4	INHBA	PTPRU	CTTN	TSPAN13	ZSCAN18	LOX	APLP1	IMP3	TPM3	MAP3K14	SLC25A51	RGS4	COLGALT1	THAP8	CDC42	PTPRC	RRM1	HOMER2	MPHOSPH6	PIGB	PEG10	SMURF2	PLD2	KIF20A	F5	ANLN	TMEM222	GRSF1	IKBIP	PCSK5	PLAGL1	THBS1	FOXE1	HELB	PRDX1	PGF	NCS1	ELANE	TLR2	ACOT7	PRKAA1	STOML1	FHAD1	FEZ1	TNPO1	AKAP1	TRIB3	CPNE1	FTCD	CISD1	TUBA4A	HTR4	MLF1	NQO1	EPB41	ITGB2-AS1	CD38	CUTC	MGST2	NPR1	EGR1	IGFBP1	ARPC3	STOM	HKDC1	MGARP	CCDC107	IFNGR1	SNX10	CLTA	ABCB10	ACTA2	VAV3	PPP4R1	RAVER1	MC2R	SUPT3H	ATP13A3	RNF4	BACE2	UBC	ATP6V1C2	BACH1	SYNE1	PIK3IP1	FKTN	ZP1	DERA	ETF1	ZMIZ2	IGFBP4	EIF3M	DNAAF3	KRT7	C5orf49	RNASET2	AP3M2	SLC35B1	FAM110C	PTP4A2	FGF2	SRM	NET1	ATPAF1	BCL2L2	S100A4	SLC35F4	VEGFC	UMOD	THBD	MIF	TIPIN	PFKL	PAM	RRM2	RNF169	RAB3B	MBD2	RLN1	SNRPF	ASNS	APTX	HMGCS2	MPI	CD3EAP	WRN	GPATCH8	RACGAP1	PRKCA	CYP4F11	UBE2D2	TMA16	TSC22D3	ADAMTS2	LRRC3B	ASF1B	NUAK1	DSC2	DEPTOR	DLEU2	TNFAIP6	NCK1	GBP3	UQCRC1	VSTM2A	PLXNA2	PSMA1	ANGPT1	GM2A	FUT11	NCOR1	METTL1	NCKIPSD	ENTPD1	MKRN1	HRG	MELK	CORO1C	GPATCH2	PHB	SLC7A1	POLG	FOSL2	GPR68	COL3A1	PSMG1	ZNF229	AGO4	PDXK	NOTCH1	ATP8A1	NID1	MEGF6	LAMTOR3	HSP90AA1	CNTNAP4	APOL1	RFC3	AIFM2	CNN2	AKAP10	COL4A2	HOOK2	F3	INSR	RRAD	PFN1	SLC20A1	CSTF2	DDX18	SUMO3	RASSF1	IRS2	DDX1	ARHGAP4	EVI2A	COL5A1	NARS2	RHBDD3	CAPN5	SHOX2	LRP1	NAPG	MAGOHB	EIF3E	IL7	RNF149	GLTP	CADM1	SH3RF3	KCNK1	SLC1A5	DPYSL4	CEP95	DYM	NPAS2	PGK2	LDHB	BCLAF1	PHF21A	HNRNPR	KIAA0513	RTCA	SPAG4	SLC35E3	DDX41	PTPRR	EBP	RBPJ	SERPINI1	DPYSL3	UFM1	NRP2	CDK18	NFATC4	ATP2A3	SCD	CLK3	TREH	C1orf159	MICB	MAP1LC3A	PPP2R5D	KIF17	ASAP1	PSMD3	CTDSP1	STC2	IL17RA	PFAS	TCF3	MICAL3	ARID3A	TFAM	PSMD9	STAT5A	CCNG2	NOD2	ANKUB1	OAS1	PPTC7	MAP3K5	CALD1	ALDH4A1	GPC1	MAD2L2	RBKS	PITRM1	RHOBTB1	PLSCR1	VWC2	STAT4	HK2	NCKAP1L	HHEX	NME1	CCT4	CHST15	CCRL2	RNF24	FAM53C	TIMM23	CALML4	PTPN11	LPIN1	ZSWIM5	NLRP14	GEMIN6	FABP6	SYNC	CASP4	PLEKHG3	TIMP1	TMEM50B	AGPAT2	CD200	GMFB	SGSH	DDIT3	FBXO17	ZNF512B	NOP16	ANXA2	HADHB	ACY3	PRDX5	SOX9	SHC1	PTPN2	SPSB1	LGALS9	PDK1	MOB3A	KIAA0930	PVR	TNFAIP3	PGAM1	SAT1	EYA4	DDX3X	TBP	PRR11	RANGAP1	HTRA1	CXCR2	LOXL1	IDE	NCL	NMRK1	LIPA	USP14	BARD1	KCNIP4	PGM3	NR4A2	UBASH3B	NFKB1	SOSTDC1	JAK1	CPS1	CREB3L2	TMEM41B	CXCR1	LPCAT1	ATP1B3	CCDC137	OXA1L	MALL	COQ2	CD99	PLAU	MICA	SPOCK1	HNRNPK	TAF1D	RAN	SIGIRR	TP53	MXRA7	OPN3	NRSN2	SUCLG2	CHRAC1	C2orf49	CLEC4M	PNN	CDK7	RAB14	RPS6KA2	FLNA	TTLL11	TPM1	P4HA1	ENOPH1	SERPINE2	ANGPTL4	DYNLRB1	MFSD12	MLLT10	GRM5	NOLC1	FADS2	RPP40	PSMD8	B2M	PAQR4	VIM	DIAPH2	LYPD6	PIP5K1C	KLHDC1	PBK	TGIF2	CHCHD2	PRR7	BHLHE40	RNF185	ATF6	SOCS3	NARF	IQGAP1	CDKN1A	PLBD1	BBX	SP110	POLR3K	NOL3	PTTG1IP	ZNRF1	PSME1	TPX2	GEMIN2	STX3	REC8	PRKCH	DUOXA1	CDK1	EPOR	EML2	STAT1	AK5	HADH	PEX26	RAD51	LSM3	MGAT5	MMP14	ACSL5	PIH1D1	SPRY1	PAQR3	GDF10	PDE4DIP	MCAM	PAN3	MRPS6	LEMD1	ZNF217	CARF	SORBS3	ADAMTS3	CXCL3	FMNL2	CHODL	RAD51AP1	DUSP6	GALNT18	SEC23IP	CDCP1	MXI1	ARPC4	PPP1CC	POLR3G	C16orf87	RET	ELK1	SF3A1	PTGIS	NUMB	LCAT	SUSD1	RIMKLA	DMRT1	BAAT	CAT	PPIA	KCNMA1	MAP4	SERPINB2	CTSD	KLF6	SMAD7	CERS6	KANSL2	TSGA10	FZD2	PRMT7	NIPSNAP1	RNF130	RERG	LIN28B	GLRX2	FURIN	GPRC5A	CARD10	COL4A5	NAP1L1	PLOD3	FDFT1	SNX24	ALKBH5	C11orf68	YWHAG	NKRF	NDUFB6	PCIF1	PSMA7	CCT6A	PGM2L1	RRP15	C2CD4A	HSD3B7	MRPL40	HSPB11	ZNF114	DPP4	MAGED2	TNS4	IFIT3	BUB3	SCN9A	F2	KLF11	PAXIP1	MTX3	ENPP2	ADORA1	GRWD1	SPINK1	ABTB2	PRDX3	FBXL3	ELFN2	SOCS1	KIF18B	AP1S1	MDH2	RAPGEF1	GRIP2	VPS11	THRB	SLC12A2	KRT80	RANBP6	CTSV	IRF9	TF	NR4A1	GPRIN3	ANKRD44	MPHOSPH9	POLK	NEDD8	LIMS1	CDK8	CYTH2	MAP3K10	DHX29	HSF2	CUL5	SLC25A32	TMEM33	DAB2IP	ASCL1	TMEM51	TOB2	FAXC	SEMA5A	SAMD4A	C17orf80	RITA1	DNAJA1	HDAC1	STAT5B	SULT2A1	TRAPPC2	LAMB3	UBE3A	URGCP	SSBP1	UBE2A	TMEM44	PDCD10	CIAO1	NMD3	DDX49	POLE2	SYNE3	RRP12	LRP6	CLPB	NDRG1	KLC2	KYNU	TMEM120B	HES1	NSG1	PSMB6	PPP1R3C	NDRG2	NOL8	PCGF5	FAH	APOF	PRKAR1B	TNS1	MAP2K6	C3orf52	FBXO42	STUB1	SET	GCDH	MFAP4	LIMCH1	PPP2R2C	TXNIP	ZNF629	KDM3A	USP36	SRSF6	NRGN	SIK1	TUBGCP4	WLS	SCD5	POLM	TRIM26	FYN	RRAS	NINJ2	FAM224A	RLF	TNFRSF14	GPN3	PDZD11	EP300	FOXN3	MMP24	IER5	DAPK1	TAGLN	DTL	NETO2	CNOT11	ATF2	HYPK	VDAC1	MICAL2	EIF3G	DOLK	SLC38A1	C2	PRKAB2	STBD1	COA3	SLCO1B3	VDR	MYOG	HNRNPU	RAB11A	GSS	FCAMR	ATM	RPL36A	GTF2H3	HSPA12A	STK39	PSMC3	PSMB10	PLEC	SIPA1L2	PML	ANO6	ADD3	PHF19	TCF7L1	PSMD6	KCNH8	DEFB119	EIF2B5	IGFBP3	NRCAM	RP1	LIPH	RASSF2	RFC2	BCL6	ANGPTL3	HRAS	KCNIP1	GEMIN4	SLC31A1	CSRP3	STAU1	TRIB2	RAMP1	NMT1	SOD2	NAB1	KDM2A	SLC39A5	RAB9A	PLP2	GAS2L1	PGPEP1	PIK3CA	RANBP1	METTL7A	PDGFRA	WTIP	NFKBIE	GNG4	HIF1AN	RUVBL2	DRAM1	HILPDA	CD63	RAB20	FBXL8	PCOLCE2	MYL9	IGFBP7	FLI1	HMOX1	ENG	TMC4	ITGAE	S1PR1	KCNN4	CYP1B1	PPIF	PSMB2	RABEPK	PLCD1	C11orf95	ATP6V0B	LAMC1	WDR73	IGFBP2	RIT1	MRPL14	PHACTR2	FAM210A	LRCH2	SOX12	MCTS1	KIAA1429	POMT1	GRK5	RPP25	FAM126B	RPE	PAG1	ZNF496	ECT2	BGN	NRG1	FLNB	NTS	RGS5	FOXM1	RFC5	ELMO2	ADAT1	MAPK10	BMS1	COL15A1	MPP6	ACAT1	NCAPD3	FANCG	ERGIC1	PPIC	IL1RN	MAP1B	ANKRD9	EIF2S3	SIRPA	ATAD2	HERPUD1	COL5A2	MAML1	FBXO5	MCL1	NHS	COLEC10	RNF19A	PTGFRN	PDS5A	TMX1	GLCE	MEP1A	L1CAM	PLXNC1	MCM3	TFPI2	NEURL1B	PSMC1	EIF2A	SAP30BP	CKS2	ARHGAP27	NELL2	ASAP2	SORL1	MACF1	ITPR1	TMCC1	KDELR2	FPR2	COPS2	PDCD2	NOTCH3	ITGB3BP	SRI	EIF2B3	KAT2A	PXN	SETDB1	IFITM10	ZNF324B	SHANK2	CNKSR3	FAM171A1	GINS1	NLRX1	MTFP1	FGF12	CCNF	TANC2	SLC8B1	NUP107	GBP1	PSMG3	PNO1	UBE2N	WDR12	SLC2A3	GADD45A	PRAME	NFIL3	SKP2	PLEKHG4B	DCT	SLC52A2	GAL3ST1	PTGES3	CITED4	ING1	CYB561	SGCB	ARPC5	MIEN1	TEAD4	KAT2B	DAPK3	KDR	SYT7	AIMP1	CDKN3	GALR2	NAE1	MLLT3	UBE2D3	ST13	DDIT4	NIF3L1	MVD	GJA5	ASPSCR1	TRIOBP	TCTEX1D2	MAFK	TAF1	LSM6	BAX	POLR3E	GSTT2	HYOU1	EHD2	DPH3	AKAP11	ANXA13	CXCL8	LYPD6B	PRPSAP1	LMNB2	FAS	COL4A1	ELF3	IGF1R	ELN	RFTN1	FNBP1	EGLN2	CD28	LIG3	FLT4	INSIG1	APPL2	PDK3	ZFP91	NYNRIN	ANTXR1	MNS1	CD9	PERP	RAB35	ACKR3	ABCA1	CNOT7	FTSJ1	SMOX	FAM107B	MCM10	EGFR	TTYH3	MGLL	KDM2B	BYSL	PANX2	GOT2	ABLIM2	RBM3	MEF2A	ATP6V0A2	MAP3K3	OAS2	FAM219A	ABCB6	FAM189A2	AK3	INHA	SLC25A15	RSAD1	SEC14L2	TNFRSF10B	TMEM216	PLAC8	CDV3	ZMIZ1	KDM5B	ATP1B1	CD48	RBM11	BOK	BCS1L	NCLN	APEX2	ZGPAT	EPHA5	HDAC5	MRPL15	HGF	TUBA8	IFIT2	BAG1	S100A3	CITED2	MTHFD1L	TRPC1	CCNG1	MRPL13	CHP1	AGTR1	UBL7	NASP	SERPINB8	CCNA2	PRKAG3	HNRNPA2B1	MX1	AMMECR1	CXorf56	POP4	PI4K2A	VAPA	NFIA	CSAD	PLOD2	SUB1	PPFIBP2	C1S	ADIRF	CREB1	AASDHPPT	LCORL	TOMM20	ACHE	GMNN	TRIM22	KCTD3	CENPC	DNA2	SLC7A5	CEBPB	RASGRP1	PDP1	MAPKAPK2	GCLC	IL1RAP	TXN	C1QL1	THOC6	TRAF3IP3	GYG1	GAB2	TGIF1	KITLG	UPP1	NLE1	GALNT3	PARPBP	ATP6AP2	ZFP36L2	FABP5	CDK2	LAMC2	GPRC5B	CASP1	NCOA4	INPP5A	SERP1	IMPDH1	DNAJC9	GOLGA4	GLRX	CCR1	LYRM9	HMGN2	CEP112	PA2G4	HNRNPDL	NOS1	TMEM245	AFAP1	ABCB8	INF2	PPP1R13L	PNKD	HAP1	GSC2	CHUK	RNMT	POLD2	SPATA2L	MRPL46	EVA1A	CPSF6	PDGFRL	MTERF3	LONP1	SYNRG	MYADM	GALNT1	HMGN4	KCTD11	AMFR	IGFBP5	COL16A1	EHBP1L1	BCL2L1	A2M	RPS6KA1	SH2D1A	RSL24D1	CTR9	COG6	BTBD10	MYH13	RGS3	PPP1R14B	ATXN1	RNF114	PSMB8	BFSP1	AK2	EMG1	CAMKK2	PIM2	SYNPO2	NEXN	PARM1	LYZ	OXSR1	SLC43A3	ARNTL	ALDH3B1	ENOSF1	C16orf74	ISG20	ORC6	PSMB7	RB1	OBSL1	TROAP	CD163	F2RL2	KIF23	PPARG	ALDOC	SRPX	C2CD2	SNAPC5	MAP4K1	GPS1	ICAM1	FBXO8	RPGRIP1	EPAS1	HNRNPD	DKK3	CCT8	FLT1	NUP188	CHKA	TMEM107	SIAH2	MAF	ZMYM2	DDX19B	DNAJC2	EVC	TNFSF4	TMEM218	SUCNR1	FTL	CENPF	LARP6	ACTN1	CLDN1	HIF3A	POLR2H	PFKFB4	THBS4	ACVR1B	NOS3	RIPK4	CLDN4	RRP9	ECE1	CLNS1A	APBB1	AZIN2	CACNB3	UBFD1	PRRX1	E2F7	IFT57	ENO3	SLC46A3	BTRC	SLC5A6	COA7	GLS	HJURP	SLC24A3	ARHGAP5	KPNA4	MAP2K1	EIF2S2	CASP8	DLK1	ITGB4	HEY1	TMEM30B	ARID3B	SPEN	UBE2T	PSMF1	GMPS	MASTL	SERPINA6	MRPS18C	PPAT	SLA	SDC4	NUP85	KIF2C	PBOV1	FAM149A	CINP	TSLP	EXOSC4	POLR2E	CUL4A	SLC2A1	CPD	TMEM254	NDUFA4L2	FOXA2	FSTL3	RIN2	TNFRSF19	RBM28	DDC	MCM5	UBE2R2	CAST	SLC2A6	KPNA1	GPNMB	NT5E	HMGA1	SRRT	PNRC1	CCND1	LYPLAL1	PFKP	SRP9	CXCL6	SEH1L	CCNE1	METTL2B	TNNC2	BNIP3L	PSME4	SNRNP40	DAB2	ORAI3	PARP2	SLC25A36	STIP1	ST6GALNAC2	CD47	EMP2	PSMA4	CCDC47	DR1	SLC29A1	ZBTB25	CLIC6	ADAR	LURAP1L	CLCNKB	JADE2	CGA	UBE2O	UGCG	SCARB1	VWA8	ACOT13	CLK1	FLRT3	TC2N	CDKL1	GPI	PSMD5	TACC1	ATF7IP	S100A6	TGFB1	BCAR1	MAFF	SNX9	LRRC59	TTC39A	ISG15	P4HB	BRIX1	ATP2C1	SELE	ETS1	BST2	GYS1	VEGFA	TYMS	GLIPR2	IL16	RCL1	HSPA5	MPP1	ANXA3	EPO	PFKFB1	EDN2	RAPH1	YPEL5	CXCL5	ESPL1	SHPK	PDZD2	PPP2R5B	SNRPN	HIGD1A	DMD	DOCK7	PYGL	ATP9B	CDS2	HDAC7	IFI35	SNRPD1	DCHS1	IRF8	SLC25A24	NR2F6	LGALS1	AREL1	SV2C	TLE1	DDX20	CYP11B1	DHX58	PTAR1	VCAM1	TMEM65	ARL4C	CD53	CD164	SMNDC1	WDR18	RND3	ATP6V1G1	RAPGEF5	ERCC5	TMBIM6	LPAR6	STK10	TK2	SWAP70	HES5	ZYX	CTSL	PSMD13	COQ3	NFKBIB	MRPS36	CUBN	LUC7L	SESN2	ALDH3A1	TGFA	GRIP1	PLCG2	POLR2K	SLC13A3	PMAIP1	PIK3CG	HRH4	MTHFD2L	MTMR1	PSMC3IP	EIF2B1	CAV1	PSMB4	ARL6IP5	FASN	RPUSD3	UTP20	TOR3A	SEC63	FAM13A	VAMP8	PHF11	CTPS1	RRAGD	TFG	JUND	CCR2	EBPL	TK1	METTL22	UBIAD1	RRM2B	CCNC	ANKZF1	PSMB1	ANKRD39	MAZ	WSB1	KIFC1	SLC25A12	MMP12	SLC35D3	PCMTD1	RNF14	LMX1B	LSR	RHOC	CSDE1	MRGBP	STAMBP	OIP5	METTL3	TMBIM4	CPA6	LRRC4	UBE2J1	IL6	BET1L	CDKN1B	BCL7B	FCGR1A	PALLD	CD93	PLA2G4A	SGK2	UGT2B15	GLIS2	ERICH1	ILVBL	ALDH1A3	ARMC6	IFNAR1	AUNIP	CAV2	DYRK2	CRISPLD2	UBE2E3	EME2	MCEMP1	DAAM1	NDUFA5	FXN	MAPK1	ZNF226	IFIT1	TUBGCP6	NT5DC2	ATF3	PPFIA4	SAV1	CA12	GPX8	UBALD2	SIRT3	STEAP3	MAPT	CD55	TMEM50A	PEX3	PINK1	PPIB	CCDC9	UBE2F	MX2	ADAM10	BNIP3	PDE3A	PNP	ADH6	MYH10	HLA-E	C3	SMYD2	FSCN1	RPL26L1	ORC1	NFE2L2	FBXL16	DLAT	NXPH2	IMMP2L	GPD1L	ITGA9	PDGFC	PMP22	BCKDK	NCAPG2	CADPS2	CD86	SNRPD3	IL12RB2	MED6	SLC12A1	JUN	CCL5	SLC30A9	SNRPA1	PFN2	SLC39A8	CTNNB1	PPP1R16A	FDPS	MMP13	PLEKHG4	GLRB	TACC3	MEX3D	EEF1E1	PTGS1	COL9A1	MAP3K7CL	ECE2	HDAC6	BAK1	TGFB3	ANKLE2	CD2BP2	PPT1	CIDEB	FNDC3B	MYO10	SLC47A2	HEATR3	HS3ST3B1	PTPN12	PSMD2	SLCO4A1	FMO1	ERRFI1	LMLN	SLC38A2	MAD2L1	PSMC4	GCH1	IRX3	EMP3	LOXL2	ATG14	SPOCK3	DNAJB1	SNRPB	ARHGAP23	THBS2	SRD5A3	TEAD1	MED7	IGDCC3	NUDT15	TMEM126A	RAD51C	PDSS1	TNNT1	PSRC1	NOL12	MCM2	AKAP12	MRPL37	ATP2B2	RUVBL1	RNASEH1	RRAS2	STOX1	RNASE4	PIGH	ITGA5	DCAF6	LEP	AHNAK2	PPP3R1	LHX2	FLG-AS1	PSMD7	IL15RA	UTP14A	DNAJB6	INHBE	LARP4B	TRIP10	WDR43	SDC1	HOMER1	GART	FZD1	KRT14	PPDPF	REM1	NUPR1	S100A2	IL18	MSANTD3	SLC26A2	PARS2	EXO1	LGALS8	EXOSC8	SLC16A2	MTCL1	NOS2	TGM2	ARRDC3	GSTM2	PLEKHO1	NMI	NOTCH4	TGFB2	KIAA2013	PSMD11	BIRC5	TNFSF10	RPLP0	TPD52	FEN1	KIF4A	PTGER4	OSMR	RPA1	GINS2	SEMA4C	WNT2B	STC1	COPS5	IRF6	ANP32E	SLC10A3	CASK	DDX23	SNRPA	PSMB3	COX17	MFAP5	TXNRD2	TMEM71	XPNPEP1	CTSS	KHDRBS3	SGSM3	MUC1	LMO2	EXD2	B4GALNT4	WASF3	UBE2S	ID1	APOM	DHX15	HSPA4	WDR45B	RCC2	PRMT5	IER5L	FAT3	EIF2AK2	TICAM1	CHAF1A	METTL7B	PTHLH	KLHL24	BTG1	PTX3	SOX4	GALNT2	CENPU	OLFML2A	CAPN1	LHFPL2	MRPL12	MAT2B	TMEM128	CXCL12	ZNF296	WDR89	MKI67	CTBP2	SCLY	MCM6	CHCHD4	GSN	B3GALT4	LRRC61	ZMPSTE24	FSTL1	KRT18	PNMA2	VGLL3	EIF2B4	COL1A2	PDE1A	NADK	RNF38	MTUS1	SLC26A6	SYTL2	PSMC5	REEP1	DOC2A	GPR84	C1D	SLC6A6	NEDD9	UPF3A	RBMXL2	HIF1A	FAM81B	PEA15	CHSY1	ARID1A	ATIC	CENPQ	RBCK1	EIF4A3	RABGEF1	MCM4	TSC22D2	KCMF1	POLR2B	GPR161	TMEM185A	MYOF	LIMD1	TCEAL1	DDB2	KBTBD11	HIVEP3	CX3CL1	COL1A1	ART1	ULK2	HECW1	MSMO1	NCF4	PSMC2	CDC42BPA	HBP1	FHL1	CCL19	MN1	GK	CORO1A	SPATS2L	AOX1	ARHGDIA	CTSZ	FUS	SOD1	SEMA6A	LDLRAD3	ICAM2	CCDC85C	RRS1	SFXN3	UGP2	PHLDA2	DEGS1	PAWR	RGS14	HACL1	PAK1IP1	CAPZA1	CAPN12	RBP7	SNX33	TRAF3	TNIP1	PIK3CD	ENO2	EIF3A	ELK4	TNF	CENPN	KPNB1	FKBP9	PPP1R11	EDC3	HMGA2	C2orf15	SPNS2	MMP19	RBM8A	GLYR1	SORBS2	VHL	PKDCC	HS3ST3A1	RPL36AL	S100A10	SORT1	FAM207A	SLC25A10	PROP1	FCER1G	MRPL52	ARNT	YEATS2	NIP7	ACTRT3	CD79A	AMPD3	MFN2	ATRX	CROT	SLC7A6	POLA2	ZWINT	AVPI1	GEMIN7	ATF6B	LPL	NUP160	SEMA3C	DDX21	ARID4A	ANKRD37	DTNA	GAPDH	SLC6A16	UIMC1	NUDT18	KANK3	NEK4	UPK1A	PCYT2	CYP1A1	NMU	JAK2	TMEM45A	HEATR1	IDH2	PSME3	MTMR14	SMPDL3B	MNAT1	HP	BIRC3	EIF4EBP1	SH3BP5	FILIP1L	TIMM17A	CREB5	EPHA2	CH25H	RNPS1	SQLE	SLC25A20	MPPE1	POU5F1B	SOAT1	TOMM22	PTOV1	CCDC102A	WDR4	EGLN1	SNAP29	MTMR3	ALDH2	FRZB	ISX	CKB	RAP2A	BRCA1	FAM162B	SH3BP2	CADPS	PACSIN1	SDHB	SMAD6	MITF	DPYSL2	CCDC185	PPARD	MMP2	RPS6KA6	VPS51	TFRC	XPO1	USP1	ZFP36	HLA-A	HSDL1	ABCF2	GPER1	HIVEP2	HMBS	BLVRB	MAPK8IP3	CXCL16	ISCU	SRGAP2	TMEM106B	LRRC41	ITGB5	SYT13	CEP83	SRRM2	TGFBI	HMGN1	KRBA1	MED26	SCAND1	LEPR	PLA2G7	CHST1	POLR2L	CLTB	SLC35E1	UBE2H	NPTX2	PIEZO2	GULP1	E4F1	PLXDC2	POP5	IRF2	SH3BGRL3	FLAD1	SULT1C2	TMTC4	SLC39A13	CER1	ARSB	CDK19	ALDH18A1	IRF4	TSHZ3	RBM12	FBXW4P1	ENO1	TH	TUBB3	LACTB	GOLM1	TRMT5	DHRS13	CAND2	RER1	DCAF7	SRSF1	SIRT2	GTF2I	SCG5	HCFC1R1	FKBP4	PTPRB	TMEM102	ZNF451	RNF10	APOA1	ZFYVE1	DHCR7	UBE2E1	FOSL1	THNSL1	CASP9	DGCR6L	SEC24A	PLEKHA8	AJUBA	ZBTB47	UPRT	STK24	GLMN	HES2	TMTC3	NR3C1	N4BP2L2	LRP8	NFKBIA	CDH6	SRD5A1	FKBP3	PKMYT1	PAICS	MCFD2	MOXD1	TSFM	ITGA3	FOXP3	OASL	HLA-DRA	PSMD14	SH2B2	GAS6	UBE2I	EFNA3	ANKRD10	RNF19B	MANSC1	RELA	NDUFAF4	SPAG1	ZNF688	RPF2	DCP2	DGCR11	TAP1	IL18R1	SPRED2	RNF126	COL7A1	TUBB4B	RFK	PGRMC1	YKT6	PECR	PADI1	STEAP1	RFX3	HSP90B1	TSEN2	NFE2L1	EIF2S1	TMEM132D	GTPBP4	PLAUR	CSPP1	CDC7	TBC1D9B	IGF2BP2	CDIPT	STK4	PUF60	PIM1	CDC20	CXCL17	SIRT6	KRT84	KIAA1671	CLEC5A	RPL22	CCL2	CLEC4E	STX11	AP1S2	SEC31A	USP7	LAT	APOL2	EFNA1	IST1	SMAD4	RAI14	ITGA2	MLH1	PXDN	QKI	IKBKE	PDGFA	GTF2A2	GOSR2	ADORA2B	GTPBP10	PPP6C	NIPAL3	TTR	KLF13	APLNR	FER1L4	CORO1B	NEURL3	HLA-DOB	SIN3A	SEC14L1	GIMAP1	EIF1	AGPAT4	COTL1	MYBL2	SLC3A2	AXIN2	C2orf50	CD99L2	PSEN2	SLCO3A1	PPME1	ARID5A	APEX1	MBTD1	KIF11	TRIO	PDIA3	TSKU	SACS	KCTD15	ETS2	TAF6L	MRPS34	TMEM40	VPS29	ARIH1	PKNOX2	OGDH	ALDOAP2	CDC6	CCDC28B	UBE2V2	ARHGEF2	DDX19A	C4orf3	PPP1R15A	SLC16A1	WDR7	PGK1	PTGS2	FGFRL1	HLA-B	ZNHIT6	LONRF2	NVL	MAST4	ITPR2	KCNA2	RAB42	KLF4	KNTC1	PRKAA2	TAF9B	CATSPERG	IFITM1	TIMM21	PRELID2	PARP1	MET	CMC4	URB2	PTPRF	JAK3	RHOF	SLCO5A1	INPP5D	IFI44	CDC20B	NDUFA12	VKORC1	GSK3B	ALDOA	CCNB3	CDH2	EFNB1	CDH22	CRTC2	TPBG	PSMD12	DST	ZNF367	CUL1	DHFR	VSIG10	ABCB1	POLR3GL	CDT1	PHEX	PPP3CC	AFM	FBRSL1	WTAP	HOXA4	RASSF7	XRCC6	FLT3LG	USP39	TIPARP	HDHD2	NPHP4	PBXIP1	MLYCD	IFNGR2	KIAA0586	TNFAIP8	DPM3	NT5M	PELI2	PATZ1	ANG	TLR7	PDZK1IP1	NUP98	RBL2	IGSF6	PRPS1	EIF5A	NIT1	MRPL16	R3HCC1	TUBG1	UBE2L3	NT5C3B	NMBR	MYH9	CFB	MDH1	MVP	SH3BGRL	ERCC6L	ZC3H7A	VAPB	DPM2	HAT1	SEC11C	DUSP1	CDK10	CAD	MEST	TMEM9B	NFASC	CCDC80	EXOSC2	STK17A	BFAR	SUSD5	CP	PSMB9	RPL37A	FAM83H	CYTH3	MDM2	LYPD1	PCNA	ZWILCH	TPD52L2	TOP3A	LARP4	DDX11	ZNF395	IFI6	ZBTB16	ZMYND8	GSTA4	C20orf27	ID3	TMEM30A	DNAH11	BRMS1	SLC25A14	TM4SF1	RAB11FIP5	ZNF654	TKTL2	OGFR	QSOX1	USP47	KIAA1958	RPS19	C6orf58	HNF1B	PSMA2	ARHGEF6	RFC1	SOBP	RASA3	HLA-DOA	PDLIM2	SIRT5	RNF125	NFS1	PAX2	PSG1	NIPA1	NAMPT	SH3GL3	FERMT1	PLOD1	NREP	RIOK1	POLR1D	MEF2D	SLC31A2	OVOL2	ZNF655	LGALS3	PGM1	GADD45B	PARP4	PSMC6	MDK	CYB5R1	TULP3	CDC27	CXCL1	NFKB2	DCTN5	GABRB2	TMEM186	ABRACL	ESR1	CRLF1	TNNI2	NR1H4	MMP16	PER3	MYL2	SRSF3	MMP7	RRP1B	ZBTB1	SLC30A3	LETM1	ANXA7	TP53BP2	PSMD4	ARFIP2	RANBP17	MLLT6	HOOK3	GINS3	CSGALNACT1	APAF1	NEK1	PTGER3	PAGR1	TOE1	JAM2	CACNB4	CD40	SAP30	KDM4C	ITIH5	PHF1	GPX3	SEC13	CDC73	TMC8	CCNE2	LDHA	WDR54	PSMD1	TBC1D8	AIMP2	FAM162A	UBA52	GMCL1	IDH3A	PSMD10	JUNB	SNRPB2	CELF2	APOD	HAX1	B3GNT4	MTX1	FAM110B	GTPBP2	CD59	SLC11A2	SPDEF	C1orf21	MVK	CBFA2T3	GSTA1	PCDHB13	PLAT	SGCE	RBBP4	PPP5C	PMEPA1	PSMA8	GRB10	TUBA1A	STXBP2	LRRC32	EGLN3	PHF13	PLCG1	PDZK1	BZW1	EPS15	RNASEL	TSR1	ITM2A	SPG7	MYOD1	TTLL4	SPATA20	TESK1	SLC15A4	A2MP1	TCEA3	DIDO1	SLC23A2	KRT19	MED10	MYC	HSPD1	CHPT1	DISC1	CRELD2	C1QBP	SPDL1	RORA	TEK	POLE	PSMA3	TELO2	NOL11	PKHD1	HLA-C	GMPR	FKBP5	COX7C	MYO5A	POP7	AK6	HPSE	SRSF7	CCNY	HMG20B	CDCA5	UBB	NDUFS6	SEC61G	BOLL	FBLN5	LMO4	BID	TTYH1	SCGN	ING2	FHL2	RRAGA	XPO5	TPI1	YPEL4	PAIP1	SLC1A1	USP33	CEBPA	HLF	CRKL	HOXA5	VBP1	GPALPP1	HNRNPH1	LDLR	BIK	BOLA2	ELMO1	PEG3	ESRP1	TMEM259	OSER1	CHRM1	GABRP	ORMDL1	PSMB5	EDN1	NADSYN1	VLDLR	TBPL1	ZNF703	PDK2	ALG13	SUSD4	ZNF48	MARCKSL1	SDSL	HAUS2	SCNN1B	HLA-DQB1	OSTM1	SLC39A14	PIK3R1	ODC1	FBN2	RADIL	CCDC86	CACHD1	NAT10	TRAF6	SHISA2	EHD1	ADAM9	HRK	CEBPD	TCF19	POLR1E	CABLES1	CAMK1D	GABARAP	ANXA5	MARCKS	GNA13	YIPF5	AP2B1	TSTA3	HLA-DMA	PRC1	LDHC	ZNF668	USP13	FBRS	SIPA1L1	MTSS1	TUBB	TES	CALM1	B3GNT2	PRPF38A	VPS13D	GAS2	TMEM140	SMS	HSF1	B3GNT5	FGF3	KRT15	RPN2	GRAMD1C	MFNG	COPA	RALGDS	POLD1	STX5	TNFSF14	WAC	PFDN1	SERBP1	ENPEP	UAP1	STARD4	INHBB	GPR87	SMTN	EIF1AX	TMCO5A	AMPD2	ZFP82	HIC2	RPL39L	PJA2	SOCS2	SLC19A1	CXCR4	ZFYVE9	FOXD1	PDGFB	LAMP1	FMO5	FAM53B	UHRF1	SPIRE1	N4BP3	CARS2	PDCD2L	SOWAHC	PACS1	RXRB	CHN1	CDK17	SLC35C1	PKM	PPARA	FANCL	NUDT3	RGCC	PTPN14	FAM117B	SERPINE1	NAPA	FAM216A	CNIH4	AFP	RXRA	PSG7	SCYL2	OSBPL10	SLC29A4	XRCC5	BTBD6	SGSM2	TFAP2C	SAR1B	ATP6V1A	SPHK1	ARL1	DHCR24	N4BP1	CSE1L	ARTN	TDG	PRDX6	LRRC47	KCNJ14	TRAPPC2L	RBX1	ETNK2	TNFRSF10D	BCL2	KIF3C	CD1D	NUSAP1	ANGPT2	PLIN2	CNN1	AREG	CREBBP	GLO1	IFT74	DUSP4	EFEMP2	TP53TG1	CTDSPL2	GIMAP7	BATF3	PPP3CA	UBA6	CA2	DLGAP4	F8	PPA1	WDR74	ITGB3	ALPK3	COL5A3	ATG9A	WDR77	COL18A1	PES1	FERMT2	CDCA4	ILF3	GBE1	DENND4C	CAMK2D	AQP1	PDE4B	DVL2	MTHFD1	CRYBB2	PRKAR1A	HPRT1	CLU	SLIRP	MYF5	RPA3	PRPF4B	SPRYD3	TMEM156	UBE2D1	YME1L1	CCND3	CBR3	AMD1	TAB2	SDCBP	TRAPPC10	ELOVL6	SLC6A8	ELL2	PDE1B	COPE	EWSR1	TOR1AIP2	RGMB	TRIM14	CUL2	TRNAU1AP	STARD13	PRSS23	IER3	KLF7	MMP1	RYR3	IFIT5	A1BG	MAP3K4	FN1	NSF	CTHRC1	CTSH	CCSER2	VWF	HDAC9	SYP	WASF2	SLC25A29	PWP2	PGAP1	GLUD1	CYCS	PEX13	PGM2	CANX	USP8	CEP55	HNRNPA1	SYNPO	CD44	MAPK7	NUP43	PPP1R3B	BCOR	GABBR2	AZIN1	TMSB10	DYRK4	RBM15B	LARS2	IPO4	POMT2	MAPK8	B4GALT2	EGF	CA9	SNX4	IL9R	IRF1	FOS	CBX3	PHF5A	RIOK3	RANBP2	FAM91A1	NUP205	NEBL	TAPBPL	NNMT	LAMB1	CARD16	ACTR6	GYPC	EVI2B	CDKN1C	ZNF292	CPN2	WDR90	CHRNB2	GNPDA1	GGA2	LRRC42	SH3GL2	ARHGEF7	SYT12	PUS1	DAPL1	LSG1	VEZT	GFOD1	FASTKD5	CSRP2	BBS4	SERGEF	SCARA3	SPARC	KCNMB1	SLC25A53	NTMT1	QRSL1	ASPH	CDC25B	MKLN1	RYBP	GJA1	WWC2-AS2	ADM	KCNIP3	HMOX2	TNFRSF13B	CXCL13	GDPD3	HSPH1	VRK1	RAP1GAP2	TCF15	PCCA	UCHL5	TUBA1C	PFKFB3	SKP1	TBC1D13	NEDD4L	BUB1	CYB5A	DOCK2	SH3GL1	RAB1B	NKX2-1	SLC22A5	RANBP9	ANXA4	PROK1	SNTA1	VAT1	KTN1	AGFG1	C15orf48	JMJD6	PRDX2	ID2	ZNF581	CENPB	TRIM21	FXYD2	SERTAD1	RPP30	SCARB2	ELF1	ACAT2	AUP1	PSMA5	HSPA2	CCR6	ADARB1	NEFL	HIBCH	VEGFB	IL1A	BHLHE41	CHST14	SCTR	TFAP2A	EIF2B2	SPP1	TUBB6	AXIN1	FGF11	IRAK1	BIRC2	TOP2A	DDX17	ANP32A	KDM4B	PCDH9	DHX35	MRPS17	SPG21	MMRN2	PIK3R3	BTN2A2	ASXL1	CDC34	FOXO4	DBF4	NDC1	OAZ2	RPS27A	ENPP1	USP31	IFT46
GSM950422	3257.1	0	21.0360101841845	3.92254007838621	2.63177246442655	6.86598875798331	127.754413793192	1.57121438289177	68.2843926297259	13.0300002035403	1.57992750443289	2.41877541640551	2.3400389695712	36.017470559732	4.3552271018248	14.2219700509609	1.08682832504798	4.97555317143516	0.574106433304829	35.388817001483	5.46825410936153	65.1616119259288	5.19550768494665	26.7054355277387	2.4321615070661	5.73312855955668	4.44026025574487	1.44022102060393	7.38487274667941	6.92991586501897	3.96247288699596	5.35398592608381	85.4993390680456	15.0359996563901	6.54203423380004	12.1186962595376	14.9285176577668	11.7169407017993	602.737869733667	41.5526728108816	22.5992068652045	2.87860826371279	15.6011777980318	10.1630685082835	12.5207536657799	20.0943806571146	5.94542362968039	23.5913293660394	1.71908458682147	9.65712142460954	4.35035334598438	2.56227175087771	1.69972058939984	23.8002866737029	14.4645449050881	21.0125763177771	24.7837066148792	1.93687443248762	12.0999440125341	13.9689454230292	6.62471573457377	7.21667099891035	17.0369578750567	5.27801250284223	11.1797529579195	0.591267595204076	9.88807294273015	28.3732427146321	21.0459066290647	20.5167766291965	3.90294609386461	5.65794710003063	7.23338758803265	4.9113817160491	29.6704564464121	24.0733444791236	4.3844202884144	2.90062194529237	17.2340045024454	3.16959300502679	2.2572180561495	12.6251771898699	9.59046242557072	1.10484827534105	1.81642806103513	5.33514502725908	28.5310020824461	8.77478088076953	9.92501272996842	24.2155609730704	8.64389828700498	31.5969148430666	27.3028161758212	3.37294771751907	21.9556146165283	2.1079245632643	13.8605403789348	45.5036589282893	5.28115785903031	3.77259668614915	6.35176382119302	39.8528029743228	4.91298109884896	60.4001573626781	13.2397760775294	17.6246568274707	0.916569564171306	8.67701449174771	3.73152621496193	6.28042892585485	6.48609746242876	7.57178634018488	4.55885930296415	5.16508089398464	2.66029432640999	12.177367423905	14.1521336150919	7.13361557247109	4.90524193814697	3.83885259874693	65.0939206363895	0.573825172420328	0.414772779435211	150.627508579314	3.87776390678172	16.743827098241	0.992513526915425	12.3417117029787	14.6945514298154	13.3703953209183	3.3078343480514	2.03698562108227	3.94696899003038	10.8522228892748	30.4398632600373	17.9332376381031	49.0590002207803	1.04503790814009	9.75660710536472	23.055647639288	1.63802293695062	5.49292781479808	42.7210493194547	5.21114312918841	2.67874584208795	3.80163923092391	7.65206715859659	9.35747245046465	1.31425930542004	63.0025592665401	2.78410419922856	57.7218110498318	29.0364708875168	15.079176720378	1.18810746405768	5.41146244544701	48.8966623103242	8.00869587028592	67.4979707570135	6.41495637939963	74.1129268580014	5.97700335906038	8.25810116844347	8.60750067499229	1.3248950638398	2.68208618789121	20.1324568397452	8.74026140665037	8.95478786709074	122.352495863825	2.84341638481454	12.50425189408	2.50854994325241	16.6070484665968	3.43728631395014	2.2929251644816	11.6732091553938	26.8151044830258	14.6284320856794	169.322981121021	17.8080288199766	1.06118180598476	7.88514170886936	0.664646408881331	8.23241453213838	4.05728364895801	11.3991017473464	0.542570402213429	28.7366084543751	3.75437859719438	44.2136875856407	26.790340746261	4.35898948333189	15.924911801852	76.5095257342119	1.45206166055953	6.35716215133775	1.17873829331203	11.7291343166027	44.2127464082	0.00771468022210264	39.2407707828481	21.2738830467886	9.34782554472736	7.04379264816639	2.64680161013145	15.8463972410195	1.41605988205293	14.6806695323546	8.22853358730192	5.08241269925338	84.5399420538976	4.89237462560229	3.11478157982582	3.14071566350654	8.10924261180707	3.98328361426337	6.31003109653385	5.64301256980782	24.0303832827323	5.27478021277729	29.5394297554151	22.9464624602551	1.05666407903578	14.833753810239	8.32924647593298	8.06306530198244	11.3654472503949	1.90004146862245	15.8365685290036	8.00406483063576	10.1446371716143	87.3123633615195	1.45386239453626	4.56495801283387	18.2538280500797	2.43952322365	24.5459295012925	6.36252400852009	10.1361510118621	9.56949516177341	8.71643509441205	8.09636634457075	18.408779774026	1.49791741776327	4.72176239278253	28.1514474907724	2.30768548321549	39.0078138913791	22.0018590405156	13.0875742834974	30.5448392976948	6.67999118094329	238.262189432025	6.43516584442941	1.68417227028309	6.75282551902566	19.4569321490507	12.6261685168157	3.83837052075309	22.4204820794267	3.59102869583151	7.32989388177967	181.267279315937	1.13122760674011	42.0281033793783	10.5755570026542	2.49577137980699	59.1293670204155	5.60746365575907	59.5325202041408	2.61029990757478	31.5298706144152	4.80396577704427	7.33829113554574	362.872605160602	14.5590332227757	5.5930818607785	9.45909156906834	39.9813792122721	8.73922146954876	10.7026244287798	23.8685342516129	11.4194699253546	11.29788336729	51.3048203340015	5.63405166918224	9.19583194939853	20.5399580623422	2.16707866955497	31.7577952555806	7.01349959537737	5.59715671798369	53.9792106481681	2.28212479889405	14.9462223750808	15.1933152424316	3.54932031604363	3.96866305473263	5.0118267071362	63.0032628008663	2.2740087103354	4.04128049074309	6.46178270560001	3.98054134732366	1.034175170872	105.359916727224	7.02313789907692	4.15869346657001	13.4554112699325	5.06496166646532	11.7640311960635	6.63939212435948	1.91693397451751	16.6393800059111	2.45188644543802	38.2765082227926	13.7238365502163	3.12140484545425	31.7651307244664	17.8888641649801	10.6645050014624	9.78133167365283	4.55060253061539	17.8464485119949	90.3483195876982	4.1319014647352	1.95076811197282	4.41929071073215	5.87518858559474	17.0890462842566	22.0786697740577	1.19729523136522	10.7257925046401	34.8488217650182	29.1126813144272	8.24507773607244	6.3074285287752	4.49256841123412	20.8784976210197	2.49071343714144	6.38775274785556	4.49746627593143	4.25779107835891	11.3240543629488	9.39939856280072	3.4998253602602	0.911518957890559	25.0962676530529	10.0804017591818	7.33627236507002	38.0155042527162	5.66857649087062	14.8131068532747	10.1275270708207	2.07729499394348	13.4813741356089	4.53758857250172	26.0119814227328	0.755805373613896	3.35776948441837	14.1880205080772	6.33461546105885	5.70329983971386	16.0581379912446	73.1237801898361	8.04464850726249	5.22339708147754	7.99887059314583	6.63598878531817	38.831117675924	4.94168762625852	24.0515502088216	5.63032549327954	3.26372124460579	1.78651498126457	3.26956203912971	5.7466294776497	3.96668791200055	7.23261160464551	5.68275125404027	173.301883086677	9.74008963073578	84.4657661275106	10.195306345936	9.51786317159293	9.24008791983077	11.2100656017822	1.52148965255753	3.61993882873613	13.7487195481917	84.6256585338712	19.8230551109681	3.45841562302682	405.460710807738	36.5082494099402	35.3103819689146	6.36061342401494	14.7232684935616	27.1577261436733	4.48799484235888	15.6361459442	10.3394934057475	23.2729494322487	22.983590280373	16.9235115975753	120.324767275803	1.41757838081726	40.041172955419	6.19365492868263	1.24297192439722	27.5433987635037	49.3302861387317	4.92099563566104	13.1785355465564	7.96067756401194	97.4790964597038	4.58696394167569	20.2755266459456	13.2277588859143	1.03015017370188	1.27784191960634	8.43382916335469	3.23920388942159	3.18628912361021	15.0930964766386	-3.29557895265003	23.166172060007	-3.39089301421181	12.2663011348708	4.27180907135221	2.27086299323563	10.3448982852479	74.4297492830975	4.14855484836444	24.5930848092186	3.66152130566383	5.46784927504134	63.5546517101315	42.84405667885	9.80975474549068	12.8717964584326	92.8645549807259	6.35821927458385	61.9296613855397	15.2101237706091	30.6126386902836	15.4132269453919	3.46158008848825	9.81758746779819	25.5710417564771	15.5925499530389	6.93676515640886	1.38463484962718	14.48270875837	8.44362282837268	27.0362049887218	7.90897733026074	100.022692151707	3.03485330192332	35.5433533326993	33.8086666204709	16.5291012434644	20.3924265720002	15.9756401496174	48.3581887239047	17.1599072629873	5.66977730265607	0.73410690074985	36.9976568930125	13.5560695944545	3.06876021676865	45.0356289590976	575.381168903926	1.247148358068	65.7513568702251	6.31156144013453	2.03312304209708	11.5754943862314	2.12095921079681	2.23653407888805	6.15368866042814	204.908917271191	4.33955845651393	54.2879595423112	11.6285840721396	10.3260436999968	34.9179157484152	6.39235177834758	28.2608262831596	66.7264093371029	36.1914692342727	5.37479504998631	3.36839455298401	8.12966352846739	6.52735817439985	75.6930732379598	2.43732102780535	109.868812253284	20.7582715190177	4.16925012332569	22.4655072388763	6.43156297554893	4.05342553862998	2.55149185120119	9.27126010333403	3.60774557805331	10.9633878428348	46.4132503765781	1.66974738620182	21.6544650514711	2.40075959447076	3.17081849564165	7.33139712266481	18.1230317197871	93.4501612980193	60.8932116045515	14.0149228306478	9.58903412097376	3.21639750795991	5.15107249993479	3.85580491632905	15.8936367955094	1.92017337337641	3.27056859742274	2.88261569564017	6.50602822307865	0.856293451993594	19.682484171826	1.84070548111839	29.8490426887888	5.82851605671962	1.94290163137926	-2.34219902260397	17.3289246265507	6.99965700575643	8.02796925986838	15.7370538800288	10.7827309250587	32.9433639913886	17.9524180291545	3.72732323730685	3.05818529155605	2.90117903603437	19.5030243801382	19.693419175945	13.8111698625894	9.19457922246203	1.48397609361224	6.87369283735848	3.14317367478411	1.07054025936006	-0.306285487234053	20.9066673988247	90.2532117353886	5.88349838028661	15.0300402677825	6.38286689211451	201.5064601743	40.3331799896652	10.1938865886877	2.8093747019964	8.22460851814433	1.74670217291091	5.55356307554711	0.604358152709169	19.1430316812506	8.31849645138176	4.67961544391375	1.62848558928479	7.36468277645849	36.0639346939187	42.597074367473	7.40297730793414	1.86316871415991	13.4318600672723	34.4505551427098	29.3208966455368	3.46915169507063	27.3443064213945	23.8513345106702	51.1684257395698	2.35031008298761	22.4117756613307	22.0992575712045	142.592508441309	51.3793238076805	6.13941498940989	2.02014544512846	-3.73311212716909	10.4614218806801	8.88545149989663	3.51057845111168	1.14035879980656	24.1710098263295	50.8721244260167	21.0904008432707	27.002488233766	6.57373041184149	1.19067996954212	1.55370968134291	5.28348272553256	1.88236768311079	1.26685691703188	8.40051884166913	2.31876071350386	9.47280813602208	64.6393672682625	4.13374825523082	45.8596041382313	7.37545239829988	1.75753950113248	7.92820783578088	2.17634812217588	69.1887153466091	84.7178114628386	18.931466443192	2.39189915730672	9.56561660448081	4.04364262335228	33.2006551000034	12.5438776888408	3.43472873504162	3.33020559666189	5.07997908312524	2.19997614885701	19.4071042068606	4.49991068375527	3.28001493220883	1.43838003125348	4.66182449586119	18.6865430136828	11.3481746608243	9.33974337511632	7.29088411564879	6.06249460034451	8.43146562623905	5.97036355590253	4.23330394374676	8.09614390253016	4.52083045886922	14.6205052623928	1.53664138837085	11.7857260459459	18.6184334454862	2.01210208030696	6.31048018855205	5.17283709875363	6.41735177627986	6.58800607334345	58.2915201969399	36.913313837543	12.5402937773664	2.22913417737959	3.82477509237847	37.8783612570473	3.89989111214874	7.13048407126362	15.082748622872	15.7913959049529	4.2956164868348	10.8072321804289	13.5584267298647	11.729277340444	10.7604812795519	1.20994639140106	2.32672557699184	9.47646732568299	6.62839079149434	4.66341337933742	33.9427094375569	9.45066642782947	2.7952229145715	3.59140865274843	28.0031713378412	2.25206802550518	44.7788093653037	5.00013922834121	12.008333321948	2.70160642416622	7.57775847238543	2.57524285995017	1.3383445225307	10.2059925476853	25.3068914390932	3.67044952186652	3.1402049060068	4.27845879070028	16.8177576721087	64.2132153890682	4.3436299369275	65.0131213972083	3.64647754711082	1.90124425597664	126.373710105739	8.08646982835357	3.98045472610304	6.58268717653235	28.1219553262377	7.68227854368068	2.88134088731717	3.69358082836348	15.3291908232021	5.37474399035525	4.95483380511774	15.8489452917576	8.55476978667355	49.6570519542901	4.55452481492572	1.42428931640454	6.55988115401966	11.3450107286799	6.78917435664398	21.6650410495687	10.3381545488552	11.1065810799092	3.28017169712242	10.3484334842212	10.9589922474211	98.9685467451438	0.210262845377156	2.79583181398155	19.5711305420295	10.9468489474901	2.15045182798317	97.6992654692556	14.0137497110331	30.9118728458753	10.0137816991167	9.28615650711563	16.5342294895811	9.03524911272066	3.53188679237677	41.2760005140767	1.98874801354775	17.9330193301915	1.78384014932067	41.1867795789774	21.5632086768909	43.9886230322566	2.11252103971277	3.14953665707657	23.7029187543389	6.82573092066918	2.2636674612706	10.0017209811597	45.7584791934061	20.0437349229886	45.8232847321989	8.39021468898906	10.8803755595585	15.0253408117441	14.6371143416939	5.45317382703412	5.4275911005283	6.43306476147268	1.77936399776862	1.43398662248339	4.08072706594744	31.6522992025259	5.78357563874886	1.71128827228695	5.02794887595802	8.93825629356286	11.9601184889963	10.1107228755404	0.783632487651751	17.4726326579954	1.78307442999033	5.8739993118467	15.6454750986027	0.617934743539123	40.8724489112113	11.7827366094497	27.718678680461	16.7640265789486	29.15848640842	17.1751314749266	10.9328531585374	21.0057672923015	10.7461292192818	158.89215400763	7.65570618364573	7.26161627760228	4.17571793882395	17.4809659308212	20.6963544701689	9.79834274878484	2.26347884213382	11.3656014015992	3.52459827052965	5.00968902305419	29.93019666742	16.2975319131552	19.4439111575661	191.795002077529	35.5243383393917	5.034567128394	1.82370030199129	112.623530983841	135.023754725128	4.07141424533235	33.7558225631464	37.1464171176595	22.6686724631589	4.11144923122087	11.5200730750835	17.5464026386132	9.96962068988019	51.7252705768613	26.4881872064483	9.35177719780973	11.3944563165225	1.85678704316127	42.8121753389452	24.8190667160469	2.02934949648927	35.3480722991124	9.42992896769357	44.6956649402473	5.30003666467248	5.73536660309408	2.76771856471453	8.7671171874267	15.3955862513294	5.23288168041953	4.73685410970512	5.72658165939682	8.60360535159612	2.27106569039724	3.89858130764862	6.54456519047009	5.50805882778444	10.1508140554491	126.474951475759	1.33026316995844	32.8961465469545	9.85144110177955	13.9467773494277	5.25925902999925	6.07523228914314	9.80156432187457	5.63297064317978	2.03308607186908	5.70567531129424	28.2228379455422	0.995772508009643	9.0790416696463	0.728778786813702	-0.494103930577706	22.4343171206891	27.2854223086805	24.8907261154837	6.87430818273226	5.02000917380428	60.1768780870633	20.1434793884236	-2.97690558210784	28.2554098114487	49.065466039825	5.78382376861883	-0.31391815963539	82.8223017161929	2.16232424477212	2.96698396212114	10.6214383443039	24.9866994949863	8.08095665573576	14.9871973273454	6.84001635644611	32.8184377855477	5.24367419035176	6.30356826946525	27.4782172865875	6.24765136964692	6.22384016863654	4.23834315054952	18.6072305737088	7.74953875649314	53.6924045407633	8.57715604551528	2.21786038970436	2.41850051698235	6.72800623623252	10.0595169966882	3.96493165335329	4.54040253063572	78.3484277004477	8.00467052645405	8.52538460924135	2.45747889476137	15.3580222339702	1.07231093010985	30.8151561522295	7.91363487567177	14.5905691513831	29.7967759189995	7.30934444379075	2.848151379312	2.754606725178	1.24279396590628	2.23196154995339	9.10734455245024	-1.83679094500977	6.8119203673091	1.51248587625813	1.54143349445128	1.37725710209924	3.36477955676738	9.58543900673001	4.75476364009644	19.2150755599881	10.391144557511	10.2365832553918	15.4157286615396	0.945692395059828	22.9490591077363	14.7710390647401	1.48485174897786	18.7557528799097	9.20274364491336	1.13887934834181	1.65166590772191	46.1330651102937	0.347690481848086	94.8819885283619	12.1817931699572	3.9329311553016	18.3039076118937	11.6841796515975	23.3085810896954	19.0383502654004	8.61863480242872	4.02125497715692	10.9115008207911	4.45628055474028	7.17904379721664	9.84553223043307	3.5964438524349	2.02760513120573	7.59380060522672	2.78670547824958	19.0284412920363	35.8342346842616	48.8183202726608	2.22755250923298	17.5869602860693	5.15863995321534	3.14012792169186	3.88134496052994	2.32304903981055	9.86746349423215	7.598125205745	3.86968246012632	28.2031490289588	4.72890554604118	2.20392317633314	27.9068164907258	34.4307377580717	9.19204421058937	5.17321120387017	7.45267746262649	93.984675317858	1.98504056434484	5.35977444721958	16.1000619646437	9.88815566624392	54.5970051485527	43.2648661965639	7.28478536360081	20.4473862467018	12.4109804800427	10.5382107293558	3.03940850682193	2.54959069774384	3.89699367624059	2.43755330235517	24.4447333159835	16.949327077092	4.61697105116123	14.4143182383337	1.79023875898933	40.9486473498432	1.11380894129692	149.929424508621	95.036211435463	19.189649210863	11.3394553689214	10.7977569313882	4.63082860065142	20.8130083516319	15.6300588721617	12.4828937613192	2.2205927445105	8.38882739197277	44.0116341425149	12.3911579621711	4.81027283745344	9.75495316517896	2.23634394222123	30.0242860800954	5.80758665845654	68.7457373708646	7.29608833596858	3.2696620223224	5.67662814357442	17.6437538133946	7.95299873933147	2.24583944707693	2.52015015966289	19.4776217680943	2.48127770360397	4.29645018678517	8.00400798361172	3.54833934136661	23.5468399223648	7.15302347367881	9.55102298287385	43.6520797499648	9.82192597218786	7.42199523955149	152.70449848617	5.42546722609948	1.42646425860274	20.1889763512154	5.08431697552994	40.5303381849962	6.36206116376897	2.15876559754525	1.46079660049989	9.33268574373359	43.0971729353847	2.85872885728611	1.28279632482236	13.2975873261677	6.46172613233778	5.17519190759641	24.3427433663204	13.5926156839524	2.89115668352453	32.5744079363562	2.59103744465781	30.7919773287587	4.2541230341096	23.0066041248855	6.09745730428527	5.65070071245119	6.97299486182892	1.80485419623571	87.6215767587217	22.7917593386518	3.9570028046495	10.9831480882459	5.63821719888991	9.7841910356067	10.5927832193129	5.59899316726222	5.75375850393999	20.0123548973412	8.45663220681454	3.04105588207715	60.2560623441492	1.74193894579361	6.03865512668435	4.37745856247552	0.623190900783817	55.5156189068364	5.94270610547429	0.902846964998536	12.9501383423927	8.87373327315066	2.74175759661098	0.574453212190214	27.8877298113037	37.7364125007247	2.549885875266	7.8785529274917	38.277277275844	8.36949050751949	4.31393446927068	234.025828689371	2.34447187648685	17.2761846642074	1.55053882913959	17.6415666705101	9.37128845216368	15.767527456442	10.0928111207455	14.0716243472401	8.29822459430889	11.2907341472298	4.96155102939199	57.8307009420075	91.4170304965841	7.03365739097064	14.6160689856454	25.3512181223452	3.60205974799572	15.3591216815955	37.9209102059629	12.0545387028131	32.8843736226296	25.6375749547622	5.00908753395772	8.34001524525206	10.3351875796186	11.930613050016	2.15983857484865	55.8866528129979	2.68331384153054	40.098461714613	26.8198291981695	1.35886310217614	12.23104522562	10.6830861429504	5.26214405505596	26.5079937784203	11.0167019840245	21.1803058790229	1.29859637115591	0.187476214545645	5.36161344055119	8.40013939823018	27.4072714667368	6.01045269082821	2.59886481340421	8.15266069995336	2.74071426130447	6.58488143314965	1.8764784361349	23.3814972588387	3.38990195115192	45.807818964415	23.8954435790245	39.6931221578463	7.93577299106733	18.3921167268745	55.1352421773231	10.3334049913831	17.5275252211654	49.5438912804682	50.3488733876714	18.9709058167932	1.79618336335678	20.8388217172268	7.53124314426829	6.71120167126514	9.52748331607211	1.90792164948641	5.18174845020546	37.1955966804901	5.0362125895173	21.5541404504764	71.2497400603898	0.959663177188033	21.4505728636998	3.02376209042376	12.2685507211661	26.1556592767433	32.2715487606997	12.5354743961845	18.4774515218633	277.986248441786	11.1813543400692	13.314601662825	3.82271768315828	11.7410876646159	3.99474432519474	0.942921430242074	5.26008103019701	1.86278961000765	51.3310489725575	13.4561818872227	6.81429280937438	6.03791303479726	24.4110151193907	4.1884918622872	-0.925475904766224	6.71761863991689	18.9334375273447	13.0298826843525	6.01593098304375	7.08604494654505	1.97532968384957	15.6759027267338	26.8589141712903	5.77999137223383	1.90462007932113	39.429663464373	24.256665009089	24.464132691437	58.0646214886426	5.47395660657634	11.4831422954559	4.94282824804432	2.1054075685323	17.3295027897652	13.7295389104822	5.40509881796733	2.8208368221542	3.44920150028867	4.92112622551464	4.378079536534	3.1032087757674	2.72117845725039	2356.77755341443	-0.0160283642721337	3.93731508811988	36.549371851592	16.5742082436651	1.93692329996528	9.27878785510346	4.3928812864435	12.3958803359985	18.1051616686	3.73448963251411	5.16071059236683	163.843558414271	21.5024454351472	26.9274870614146	9.98657966127417	5.97210326076103	2.98570772316411	3.51386664234147	7.91825706866288	12.0494120823448	3.21184776277251	12.0900107053947	2.62528285157065	10.2624938135134	4.88209764084545	1.58488948457121	5.51072638869799	16.3729052343831	1.53886024357825	6.64694015087501	8.11215506526701	11.1852754289127	16.87491714835	33.3911967272216	7.36914334894778	1.89472152224462	66.7072291557397	3.26312801571487	11.0940918214168	3.12891726185583	9.76878504071019	10.0030983838971	29.1353677742805	6.096055973982	3.76384537967057	3.98186674351894	4.43177972041478	2.20834193648341	7.74639701029526	90.8211540954802	7.66947393932029	8.96422065346583	1.19358570640135	2.46554423347336	6.19808230737666	1.57141692151586	18.9388336445804	30.3968841485478	15.0344568577211	57.540612963944	18.0457651512873	6.36979213879308	24.1022920856512	-4.41944526064251	25.6194710828983	6.82611069693123	7.82204115813175	2.91084219552794	15.0190787822297	8.49257646334241	23.7569372161706	22.7203127800412	3.11024902253731	7.56567476292772	31.4009073752893	25.2740862676723	183.69123801575	24.712794053512	26.903571962571	39.362452549586	2.74443591579892	30.4554343925907	57.7477747110347	8.58691754974025	5.39042772630238	8.37351735846069	4.76616204486426	16.580489687834	22.0631662652275	10.2927237012132	10.4541861357476	14.8212629451616	8.47805087033755	4.62811079739118	7.18951442008934	38.0999471553817	2.33629815900716	13.3954629317572	12.6194552179226	11.0157420004756	25.7926257523025	9.43103249257875	35.3216734924217	2.96860525953033	6.53003542189727	34.7434143889341	7.19192730387804	1.46489071971906	3.94157789954352	1.51390311043299	5.57837525745242	14.5046914317342	15.3791878764407	3.4588329954094	3.06947817458794	5.09790176652873	2.30270586949448	-3.23090344600717	1.36845384776695	50.4222374142306	11.4036578021	13.030673256362	2.6080423541673	1390.67921756835	22.0328504793099	5.87487987910129	8.82833392805859	25.4658144002188	57.1005144647589	4.96708062567735	77.5015703326832	166.044336906386	4.72171664516129	12.2002495782521	6.49892153405958	18.7020629720726	79.5781706092483	17.4913923721788	15.2893612526771	12.1793587432267	24.7747522861459	3.1463255835156	4.1300658783481	148.48819928332	13.6408600525494	7.55678564374927	1.10369754140729	1.57360346012679	4.08479949669694	2.21969248732278	23.2877295454224	59.1695228520102	0.561285759681186	2.62168625803431	1.41472159950847	9.37952210691041	10.5717260443249	27.9549320027208	2.34591764296881	4.45682087786751	14.0065441430085	3.06884015966759	8.37715082633002	8.15487640158581	28.8406636862709	8.57115906008086	7.18735896775319	15.3318938008463	12.5486306136933	28.1514834997748	142.755893212498	8.6454964623681	1.63932847482286	6.7748892827725	2.9180145147753	1.74819227741915	5.48004253801887	3.39063993378806	6.52811757623873	6.51306941800082	25.2879698143152	29.7213741080726	63.9061206532628	5.7943669873868	12.6204328825227	18.043125921206	60.1097994998337	5.75596943782958	2.67935008114561	145.285608236215	7.70840400449577	7.83722573659707	6.18356753477355	7.09823698184474	2.03899813329777	83.4841274381798	43.9471741190205	23.9932427395612	3.10742700542599	8.94996952439448	9.89992141992042	0.68091273361978	3.46863298864827	11.8857344545689	3.97559063580218	7.73035250810637	1.43926320803653	2.51581265789129	16.8832533097885	2.66459687529193	1.7931302240283	3.44799643515213	1.7294139975307	0.990490992333273	6.86923331883964	2.49017969693536	13.2876010549252	27.9556021987766	83.1193198636686	40.7452369735576	34.5472061431254	7.14035167507296	3.43743887226453	15.1188724326559	11.7875611983748	6.12227376763411	89.0521390107771	8.13063718631462	11.3076530446637	5.09710590306763	26.8781677351174	97.3965050578792	3.83248322930156	17.6420683916497	38.9817276155344	2.55043267720003	5.80053414359374	7.6822338227658	2.1697385452366	-5.19373090189093	69.5219857716608	3.23830743592716	29.7653724718809	18.5992957801053	2.59911186496835	6.67596544537089	20.9503969044321	-0.531029015646429	5.19374280552044	9.89283108316799	0.955503299029229	92.283762369076	51.9321814437035	67.2145203861309	9.98719369411181	7.34866108854551	2.33414878990325	3.52718662801995	10.5595476624384	2.45972371851389	0.972912766879092	23.7106442571827	13.5910803365199	22.021155452181	19.2869859202665	18.0470180646303	1.25495138260908	27.4350723945681	22.8097851251205	6.14730267301408	4.46962171284176	-6.4949777206696	8.69637428760798	2.67399631857229	20.2717534989629	5.86109429181284	12.9132891508796	10.5979056092393	2.27443930768534	7.84718523077936	3.70120325389869	18.1457993528767	16.7209918131128	1.65048367575787	5.0182759549439	3.97965465837832	6.56218607146496	4.37002408561069	16.3540752872233	2.57059983344952	10.1637609889679	7.13151357781745	27.6371246941625	23.9187107105464	0.565726442217507	6.72989177668264	35.6579768286417	12.5982292414035	39.386294159803	5.17685069224456	10.1404955420283	1.51640571344643	38.8958256616909	31.4778385835257	4.91176028111675	11.020769865469	97.5832053203131	11.4606322747916	7.95307702116886	6.76029515094255	9.91019303933799	8.00342192599467	7.16675939903544	19.7983138218243	3.40739379265582	8.69408056495683	212.585376681372	47.1222806379325	8.02176032473388	38.4373854438922	9.99210751799076	1.74724817488169	13.5800547132624	2.72863974670343	11.7059276020307	1.2471121060293	4.37824324699165	1.87741452461497	6.67797626742578	8.37891540445999	30.9468527849576	19.4177163866165	3.81082176335778	4.91481756287278	8.09695963471823	25.2678011127107	1.52364282214853	4.76900582348999	1.612427479108	73.6297272708906	29.1333866752506	6.97101069539644	5.11652172062578	22.2266547377346	23.6503287364572	63.7492390671947	4.95637630182824	17.174667419365	6.65001577275442	0.383033093078526	1.80888090265066	3.15931692027636	9.39907735075997	4.2268004763687	18.8661702608514	1.60143531620748	2.22426240162849	4.28397995442814	6.75261420023855	24.9167482206779	6.31094856644541	7.20395328450598	18.8371791347776	35.919138934631	2.31184527995669	6.3072091074396	5.02548864559346	1.01422669375007	5.22173997709745	3.39874184697251	22.3151528416888	33.6946183851047	11.0066728937452	4.39430254082301	24.9098764258044	2.38973736959572	26.438783978143	1.71516004386031	39.7285016735137	7.68144297843883	1.87353919749418	35.680644369627	25.1626601236526	6.66050252160542	1.11934438079144	48.9488480355681	194.578577391546	6.79873606356194	45.1974094893622	5.18711683332132	11.4403878337336	5.29297394875383	1.97587220351115	4.68196780852838	15.4053837426116	3.05044571242147	8.59773319843513	0.347163980105097	4.53224923385423	1.83176594967281	12.2731273031879	12.1574688022857	33.4809296558373	1.00129892055766	7.68360313574111	7.53518192675729	7.17478479329117	-0.00727141734131731	1.71663208785001	5.1811187149044	37.6083816106371	6.15928708040757	0.165779532260065	5.49800064258476	20.4989555279355	1.05748217642224	1.59189471973354	23.9870313751054	9.75518298409424	8.42630049084001	7.32054956284612	1.06877047075928	7.83267186489103	20.6616899702261	6.32361512233064	80.7730190463638	2.82232451542898	12.1790482216186	7.391795867945	-4.04986501428818	315.580491766557	2.40254655046147	12.1234466069187	3.27697804349974	6.08018130905927	8.71455702828754	23.9504414256762	2.64512814565305	0.946349914197359	6.62381180069643	3.29973513095717	9.0358277647182	3.35485105985547	18.3280101733269	42.7150548286982	15.3590398902358	3.15371856130653	12.596915275465	7.1521251939048	2.75609212728128	3.52699688412362	33.2174710523859	17.1652434843328	8.51345276680557	16.6929527998321	498.767611621214	6.49247852568076	11.6646578891924	0.591694669249529	8.07527830944127	11.2562565116253	17.5961628931128	0.975645481559761	9.84023698351005	1.51502425702772	8.7633940424349	2.95854797979869	16.5682694196297	16.1994454366288	16.2064020389993	12.4399373573167	21.4542083523813	25.7403857762445	103.058558942208	6.84081518899533	11.7124323611153	4.93133728284937	4.37533354702504	15.1675878484713	56.2677364015981	3.62627107284201	12.5984374127105	32.0286693874169	4.35257793710172	6.05391623393506	8.19878288956305	5.06606549874019	11.8627668007962	99.3228272226863	4.02047014079135	13.390278508799	26.7766740385929	31.7396966341203	36.4470965299948	14.2998425488379	6.1430002141333	1.62023298493818	13.2737426682329	10.7693625022255	-0.553893917066627	21.3938594347902	3.29092510983922	4.68779552404449	27.623566069827	4.40523611816165	21.6219718371259	19.4661340947784	4.17611072157915	5.97195194718214	45.9295755956902	14.5780119137986	28.3386138145107	21.1888914156115	9.84052394011592	23.2885599183029	4.50977178083506	4.65467154062081	6.33882775573175	4.69601832323886	1.80429947726301	9.62362063403031	7.35224988518681	38.527456748132	-1.23728915594469	14.7168729843921	15.0533737455509	37.5495911956069	374.063507011757	4.62494316717404	5.87718501351596	7.96609696375762	143.435222835539	3.05445747474504	16.6326991704063	7.15215748102383	4.23191046914541	0.501081646483659	5.14660955534868	23.1898467172673	4.56953456757132	1.1697584597721	4.04902872881743	3.73617780504099	20.0105509775274	11.0031258556685	3.18194396028858	0.572056860263688	27.9470351594842	1.11043078121097	55.0491655271389	10.9604724682483	14.8789881697829	22.1322012028523	3.09953971211265	32.4316770935574	22.2903514734216	2.48246162873346	10.951556118414	4.68887436537803	8.27638365605685	12.2866925467112	3.66079194858022	3.6207456389006	21.7344195177278	4.60172303859066	12.6979424863853	5.49508847340146	-4.87404732909645	2.02533586263215	1.64312010925702	246.541180823689	1.35999704717754	3.38922585537768	1.90231721981801	15.096378580949	18.0912333417858	22.3951318618463	4.41967306741607	9.31659715535167	26.4232688818353	9.24750410153567	3.65723896079266	11.9297076738134	19.2319734479174	14.7802999696298	4.21841630033823	99.2897203686564	131.227088790247	23.084359076992	81.9442627799232	2.3033492030792	5.28702222305267	5.79656952188822	2.37214396788091	19.4528189047988	13.2703329222081	18.2424089757559	45.9052468870023	20.9196224572891	6.23720372074355	9.10092895398209	3.49458689734918	9.71990160697108	44.6975696123031	2.4163951895828	5.47795997390342	8.64966574704029	5.71714518887227	31.3300482835891	5.33110312908564	12.9985718015201	30.2558728251096	6.07168735806643	2.59232766594225	4.26864128456582	27.3502253875331	26.616326485092	38.5192583550565	8.88147965300235	2.06236593865839	0.178829046908653	13.3267150667365	7.49071583060779	11.9907201273215	24.0770656812594	2.58283107356231	12.9526155084481	20.4476060558293	2.86651876587353	151.076309775268	243.543844701902	19.7804499856066	6.1796820353348	3.62066447396908	1.93037472017496	48.0700344091218	12.775037307687	9.19424411279749	6.85494582156804	7.091853604487	2.17968253846346	24.4090641755083	5.26403816628617	27.068558411422	3.62640034775424	4.34102517325166	4.40141530162936	7.12816424682666	6.25483183278589	21.9894444276119	10.2265816954046	41.5607122348966	6.74570564816126	8.77677442128872	21.5657018441185	29.8040266412799	3.53458515159727	2.20141744764203	2.44412128925676	935.543454656063	1.92890104518342	6.5921379877338	7.25337520740403	1.79474119077862	4.42362332102555	3.12499823305837	11.8135528237661	1.72720552559049	10.917832613864	5.13078670081834	5.50758790466711	5.50159161102788	80.9699862183815	31.0835732610127	7.28675632156986	12.3622444939489	3.79526121041897	1.45332810412404	12.3446573200006	48.2666257343228	4.94333263225226	20.3272893670959	16.3305680123003	2.97439661976429	28.4701410567441	5.79606486234657	12.6579266188425	21.0156096194613	8.84345155484433	3.39790479366248	4.58629000907036	8.99280177271795	32.6717501919602	13.2939446867283	4.34295191279453	6.26524227766723	9.28860706078665	8.11984662539389	2.62287159045332	18.1563472696808	6.56949555245915	1.44292707144055	185.190799319783	12.4060631585612	1.13239533175552	0.639743682425618	5.68494901446654	3.01330684045069	1.04697713347472	37.9177448013545	4.10340785426592	5.269534452023	13.8740705999977	1.32878461109506	13.9555873739248	66.0196797660363	1.85296706888418	25.1104746221607	55.2055260545793	6.85270850795859	8.18983062561848	90.5872982925473	465.002527626203	3.74040896316174	18.5568431253861	3.01654120446769	4.66250252288242	6.7811051266821	32.2123779580098	8.67104769012885	49.0254159381988	17.7138197999113	2.68132773022481	7.55020057288306	12.5212837554599	26.5926382513094	6.32898813560497	-0.152880512380758	39.5478256414593	104.303453892554	25.4621375718676	2.54788780559869	2.67558706600151	26.9607319906818	2.84050534333368	9.39480392889591	3.59866282274528	61.1523727020676	61.7613619905501	10.0218078665763	23.5128096984	11.4696302048047	1.80432743797062	4.13791533097745	2.863638931519	15.4287514305137	6.94568078647902	17.3085553193932	132.393017726008	12.3301746792312	3.5269373313852	4.59425840774433	14.0625215048879	3.47822390385505	5.6189860356836	3.51790768095948	40.9006604973297	1.65302432843782	5.32749861961004	8.08433069630308	0.748283951721726	315.291299774034	0.291595346362187	2.46485263762431	8.50605984890995	60.9623327185851	3.74169735537726	2.527642432689	1.92510053591361	19.2942248388999	22.0466398580091	45.2261531782825	6.92912121620707	6.40018570686852	9.70053642020983	19.4600125511628	39.0935319872067	3.86356986205849	6.70923951122516	2.78504825214467	25.2819988482741	16.4698192445369	6.20868674138759	21.7664315226846	20.7921695321009	16.8944903870599	-0.756151379812345	4.19790138804489	19.6376096558357	7.58885803840646	0.685793829839637	6.61948560734261	8.94960865084389	3.59853570334085	10.8305325895238	2.42318732047944	-0.00798702572821508	4.92809823572732	7.4875475425294	2.66225652064052	2.32486902905582	46.2030750130179	1.85383961584166	0.575257214370747	18.1930175067896	7.73323245429365	20.7460584102631	18.3730135595742	9.36787765971049	8.76039692794422	20.7318134570268	3.19731152695171	11.7605256281856	329.517593882962	7.77782732499529	4.80809043475067	35.7112183032495	10.5898146858826	1.70869359137578	18.0365500613348	27.0045765005403	1.48915566906954	24.6674300064747	5.45308125771517	-4.00335325772425	6.16947903180622	4.64099514302361	3.56387881133177	2.8583922254583	36.1481982544649	2.75031579432339	12.9175298608901	16.2570256455059	9.7047516354964	224.468112638496	3.72527848730897	79.62057257806	37.0212386506391	2.05163645644458	2.01726854841569	20.7187318383053	0.705784218779297	175.934568947932	-3.1084621850318	41.1267546455581	12.4585917209907	1.58582759829654	9.35615333774303	31.3012203053963	2.99830770558298	1.80230184742861	19.7311197715971	9.43644216864663	19.1969298376298	8.47317837051533	33.9288347536022	21.5965859339431	15.5943191534363	3.53760864074727	15.5042035026582	1.36914196808723	3.5399773960655	6.44330682363867	39.3764891466611	21.4594870962543	5.39521883432846	5.76768623465487	6.44222488047988	20.5124414569607	18.4779117025078	1.09246088847162	4.4117008940514	16.2025136742778	14.557799338657	5.51855162999941	10.5761059969097	10.7039839291381	11.2784953460279	17.8993856369085	9.01285675249767	11.1315755949785	3.3930165100381	14.5686107176424	6.22136099444536	2.73271988546233	2.54828104339137	12.4419894064244	5.03309710097083	2.90858699791885	14.5333752566204	9.78842610654281	4.96714256006966	32.7486535747131	2.2138428663013	1.7155633226126	7.76656750641193	9.21168221939863	3.29893301094153	109.657629771611	3.37288777528487	22.0383604087569	27.5317769250796	32.8226364064845	31.3958707297765	0.798517514420282	11.1991426325794	8.50247088277234	5.55753963639716	8.36507563539235	14.6352982269917	69.0269294611557	0.719755633214017	-1.09326209065705	10.1344205578032	105.200252121698	22.9376258802279	2.80946259885169	6.93981165280468	99.7142161482307	5.29722493549171	74.7690220867568	2.11150431895545	19.4765127124535	5.30926893569794	1.78833382142077	39.4690083806013	1.38967125941723	3.06628669320806	2.41270934550857	5.91737537568937	12.8513949678018	5.82862662228631	30.3738221324099	36.8928078737955	22.6739669327725	2.90835715822968	112.120504669054	20.3244287258618	30.5498728927009	574.521488506738	3.41478997554935	1.55511252372955	3.18950796012305	2.36825539277343	4.20580807599534	1.25962847764547	3.22918513499132	21.5554068359158	1.69605372101497	2.50604912388231	9.78788074061672	1.45857751870441	217.836232311274	4.0193499238136	1.80312856433867	18.1404911028375	25.4319292421915	1.66294322861121	5.6231396912006	25.4569785063667	4.94887386706383	3.16438935627492	0.80262757992335	11.5932964253447	20.1655646994596	1.41248618310746	21.2751670622434	18.225306808279	7.6508036520012	217.805502137544	1.21481380838605	4.54243152415391	42.3097304251133	2.14168025545334	14.7358316930483	6.73051339572906	10.8523297716898	7.156079799725	1.59965757876786	21.5509288088022	2.98835816472893	6.08765392663384	5.41905828899115	9.43725126298201	5.16838538455314	1.88079376950168	8.33648305662724	1.51278223672888	6.12426666124363	18.234568656389	0.950002364758018	28.1378843432458	81.1647502194692	1.30430976103341	13.9261952830057	4.37052049525184	3.28673799570579	2.55821515433202	29.497416696064	2.78642003706632	39.2918381180963	2.93026605065912	4.68903962000845	31.3538335527983	2.0334941993587	3.23508301111286	10.4760847746155	4.28493280512513	2.62031925003523	63.8942139737133	11.2944816538725	9.89577388882632	5.91454146789537	17.0976405338945	160.097628056142	8.56472888766555	19.7452922728065	11.4245962454318	16.5484181993382	22.2827449353794	12.3066095975464	2.26549654838196	143.187547048331	8.32395318093351	19.7102451828587	54.6505212159444	38.4403142398028	-4.816594716597	6.223732785062	6.9626590534326	17.8894012867133	5.46732871888104	10.5535617725705	79.1844997335259	5.44609920060112	9.48353892564223	7.57330954970486	20.1541597491128	1.82426786162991	22.8059529689808	6.47180460716077	11.2573837454777	13.7398486056026	2.24747919344859	2.39819832619451	25.4764007743175	117.804458670265	37.0347563208186	7.64594042862755	9.47813206000782	1.36123998144956	97.0054779202233	4.51802954267192	35.0901706167386	4.90570127727602	8.8432093742203	5.06038857490892	8.65022741004239	129.0991009089	3.40624839094891	8.96283521722652	5.73682734300273	29.6065003499683	32.9060258982239	36.9759686732903	1.06819575154286	19.0378168315557	3.37607061469044	39.0000690375623	8.56076227561471	5.63106814524142	1.36533614751518	19.1411946931314	37.9958394907961	6.71115312836408	0.569415535218323	277.402659864768	1.7857479134591	4.62600741920266	3.41673566294417	5.42888716498629	6.98093856926961	2.88923864614829	12.0010257497165	12.0451945909605	4.17854637839216	4.34481691643663	2.62429708396851	7.11943325887462	1.13293189008657	1.03569892214582	4.76544911974999	34.0050466883585	1.93539062967721	32.2871344887372	35.9936265307479	8.36707625561156	6.99982283172941	11.4672381243836	7.51162332420947	3.35034294877895	4.80568792219951	6.46489098324222	293.367298754453	25.7127614470951	23.7493454179151	28.7722516297015	6.53035163264243	82.1591710919191	8.9793877086902	6.46496572833028	9.31307320126479	66.6032540509476	20.3395472784184	8.81924425165342	1.42781608124614	4.46043412792141	30.0026282740066	1.53862026771021	3.11196732827146	1.19604107821997	3.7010445288303	1.84552122225855	3.50616413452515	2.11910987398939	26.5432703479351	51.2721745066547	11.6134772380165	6.49784349076531	1.10570405313748	10.251187045646	39.1634541525791	6.1233245246976	37.6477203593869	14.9367605751785	1.20178240590971	17.2012134305022	6.52007378891453	1.64148432854231	4.57282995571385	6.6714059380752	2.85863416092801	2.75209703105007	-0.777464812260738	5.49662800003282	3.86518329213848	1.98351170270255	10.7236929855343	13.0781156977192	2.2196918306215	5.06152323668813	14.1442643208676	35.3055862320534	21.9550790081946	6.61021819501873	5.63044779151744	2.11589603920617	119.279988623653	5.13507070697858	20.8221647295393	3.24584940830102	12.1482589580758	14.1723878146078	110.54863323072	4.24607933363849	6.14843464052384	18.0492355731201	124.324381758115	19.1170305269822	8.87607185385224	16.4028780444846	24.7061609796311	2.18900222297016	5.72272898244788	2.95947621247807	18.454055938658	45.1250331467558	8.61206711601027	16.0932003207659	6.72275639850579	6.69964638179649	3.25105584215624	7.01275409571254	2.58884330828442	13.1983241169565	9.99036289304356	11.0984391832858	13.457515663078	26.2755746247253	1.6710948135418	6.25547081697291	32.7496546045269	7.97457029832366	17.2467208960013	5.64098641289082	8.94933682474819	11.3270840920065	1.92458205274684	16.7825127437953	11.0450966450879	4.65767520665312	5.7041278793222	10.463853331988	4.71518801385831	1.05539094266666	6.85292212200426	16.3535847466066	12.5864747638397	8.26782040550936	2.08914187156201	15.0357961303681	8.181020561238	4.77265713618927	344.502481437154	17.3086341959881	72.052454641613	124.753115122844	6.40314497864339	1.89098378369294	7.63020528502757	51.915094210136	4.43009551353404	3.05598473310608	4.20908903097232	2.79285905488044	27.3579323345838	8.60130676300855	4.71113192142844	1.35591645735961	440.967723380265	5.45613920022841	16.0560211743039	93.271047720022	4.31763707296632	25.6718263509366	6.91076962735502	5.43143971212707	25.5393915315566	15.8388160796891	15.5407150497382	2.98527272940416	239.918861500126	41.4006037169218	28.6430972874393	1.31957527835159	11.0878471585938	9.7421201499994	9.13459847463502	1.54948609822324	4.7953394152391	6.94304055152821	22.4214998261376	41.9771367860098	8.88506728973002	213.985539925757	1.49258557764593	9.62181883083328	10.3647375729042	10.0667864186751	15.4199979774848	2.43210688803635	21.5909941914811	4.99265856661348	9.76399248272664	2.01683976997268	22.8878131692785	21.0612777083751	3.60848410840548	1.59058925929935	4.02399206459973	2.21588575550344	6.4764533590747	36.9773243088469	30.8123784973055	1.90304705367847	-2.89347412638938	11.3572200163786	58.0984547789651	15.7304934168942	7.21045808801582	3.28412527064945	3.61733017837104	48.066571371673	8.62953228536433	2.88244616825334	1.66960899861376	5.84725494252659	156.410116099906	0.176317953133469	4.22045531896741	-3.63322981705184	5.19060965755394	9.59216420187177	35.9705529693469	11.3572082927793	56.6056535368858	1.91665169289959	1.56153428997849	17.639312691501	1.57552447124805	12.5957020615109	3.46522028124813	2.39224797786194	16.9081793993299	26.994518788947	1.04917523295822	33.8221583762054	8.69294387421957	10.9961596139641	4.37519510828191	7.57260528262308	18.5091842642236	63.2223015101665	50.6914149568265	22.6666248418442	19.3226259750785	37.8698384303241	30.5485178405895	34.4105111636284	3.13250476267216	1.74332169780053	2.50352328554523	3.8801592533118	15.2251033692585	9.67167852701722	7.8567331173964	164.212550962611	31.3726142584257	59.7851942476601	11.9393770468261	4.90082902177578	3.630807654122	1.33241521255876	12.8645919581897	30.826328076134	29.4585027129819	7.13390625777114	0.973648353991935	0.751114819009882	159.29830449473	0.907093996748586	9.51291715309373	42.3581333064395	12.1380112442554	10.235450728833	23.0784704580589	2.30578046363135	11.742550748244	27.3138710357256	30.3888163102264	3.31216065566729	17.8481661770898	4.53695690197239	7.8472973222165	1.98098556599824	22.7836170626365	14.6087714273178	1.03131761207685	12.2937101833947	1.95484854070205	2.18931298263127	6.14985886070002	20.2460560532737	3.86700618847323	4.40179481324627	36.5156268251154	5.37414040787653	1.062276187268	9.07121865748984	67.2839911013991	4.13562931503414	9.88359982208526	-0.542132878797129	5.64337152346542	2.81711351220745	8.26488734205273	7.27845625475724	2.94467797622085	10.7143003673307	14.2054115889574	5.20412914233696	7.4409464241329	20.1391646019418	138.85388609479	3.60178593611534	0.797763375796993	4.4091989544696	19.7727032370409	4.93025750353864	2.4921355556969	60.9205641627018	17.4407812464027	3.63886957475015	11.3710367178433	1.51840407917268	9.61923427534368	2.05527309238041	11.062198436282	3.72189304710318	4.17410752456435	51.5391123661566	20.9960882494988	5.05244113077265	2.83336528262122	6.37765511588354	20.6381394371814	14.3185899208415	16.5642039699415	43.4070214710984	8.10196077014332	27.4279121170892	1.84273893150103	4.26792460622061	71.7825614992087	9.10315660552351	2.39221208897992	5.87516845734679	13.6545290115071	2.90596042883942	4.17017769462785	4.24054678040789	4.30794452901733	3.17739961420318	8.02065701370986	3.1172370748606	24.0711694662627	70.1792445824723	54.8865320011177	8.53838587318247	50.9161211430192	0.0325309633479849	8.2597057684861	17.9198037605399	11.4494858984055	5.3046191991703	10.101673773296	3.09550290269851	11.0333929639047	7.89075702855217	45.1362391457254	14.031923522283	2.82100396928219	40.1958569929694	6.46015113207162	3.19858187229516	2.70925905931096	8.60551844916596	14.1786679301155	13.6979773487795	19.1689791481197	21.0158303464552	13.1670673533064	11.5306627589809	20.5288167811296	7.41822660601408	6.64882660967251	6.03988813811108	26.6419817482293	8.64998810335667	7.43800919842266	4.33520139971147	1.73976274430602	26.5817864288281	17.8524500384343	29.9724962815703	7.03101898552467	0.624322829274509	4.7097400036412	8.92303016319346	22.9828745464232	2.11085771564098	11.3081455360012	22.9199000575479	18.7483718848734	4.43838848103687	12.958412661323	18.1185861648661	35.2504273755394	3.56503032129959	0.320340888226691	20.9635662476579	12.2762232584975	2.56653382716699	46.5153479067297	22.0751151922112	6.61009567659636	3.29276290216429	12.2119662050697	6.5430891557686	3.16447013018795	5.35938590562821	23.7485637228686	118.457107347466	7.78343286154707	75.9730961876324	1.72224853437464	10.4842695894251	1.5826461231568	5.11234843603438	81.9576991085588	10.8519297046461	36.2142122249943	27.1251453548612	5.14806468411515	15.8517242259343	1.96967098615804	2.55609170499555	28.3413248248793	5.94794225102942	1.91765132785673	1.02111890571413	37.1373926704278	39.5438765530426	5.47945414387109	9.76392388223287	112.385911083182	3.28065781933613	0.935809603147222	112.265601293028	14.5811119464261	39.8717758707707	7.08508386635171	7.21460226424743	12.1584281857203	5.77648248539921	1.544052709006	29.3019177613873	2460.74998174232	3.54762357059043	14.1962484277276	2.827587846615	2.24423315729361	3.46292275308226	4.7446458835093	20.8463270440934	2.05943977141121	20.8560143642914	13.2868022850854	2.15672928600557	10.4156599791206	97.9882570150176	38.4719253415269	18.5679748189924	19.283705431527	5.3210916663667	10.419426057397	8.25884418351623	4.90276042098232	17.3082643604141	39.3164364811294	27.1953339615771	8.59305798570565	5.33105261817429	9.71522723456822	14.6915563878816	11.752281410768	2.10970160246777	1.89996140671386	6.66693827441617	3.00881086470658	18.4936618379391	12.148333477531	15.2461800824739	0.674175659315345	7.5397589959442	1.14570635618657	2.94666227682083	1.79905622230396	4.73318563382145	5.66745777424873	3.03970646095378	8.92508486778464	3.69363857292048	4.22677824580948	5.15621509841807	8.42789341332075	179.648247390191	7.2846538549744	1.66969953734307	10.5002268570403	1.87883887254498	12.1164302121232	24.673611469831	5.55290509078497	10.2546357944906	20.7810867003956	1.66962508463429	17.1099778726486	1.6449345286636	18.6784091278724	2.07748785691588	2.72299268596367	1.72670379355247	13.1314483908061	1.99117342474574	3.39928108954674	1.21297514403551	3.32561698547171	6.49250686150079	31.4875870337229	17.4101030102618	13.5197000198394	5.84532697544849	-0.0615526976407663	6.2399398044396	2.28309559466585	3.16749433699406	31.5860316559375	75.869963155945	-0.760629971896665	2.62777309469431	16.6999815535568	18.9922931293014	1.68732277171619	8.62865192407604	41.613375922023	6.3141655415244	13.1912269329913	89.4376860567851	5.53117867973894	77.1030329825859	29.9336449205674	14.8429014399879	46.3969865378309	21.6190023268936	1.6797530277214	16.3380714279495	5.53517965670427	46.0803697777731	19.6879172542165	5.76657506361842	47.1590620394952	11.8581153753883	10.7945274271231	1.290987262678	3.69904058714684	1.93313828355355	1.59008456292359	45.0594407247744	7.55347371138617	7.36631717327217	8.73055160308525	1.47715953510926	2.70389614806541	6.10910416168513	99.3283974541761	23.482000834926	2.12810337802301	1.39046982021115	59.1155154544011	9.98925136289028	9.28747530724229	40.5167233372718	15.5524416546279	4.87994821107725	1.4309609655339	6.18545461202029	3.43379151856437	18.8902145242005	6.98433531885485	4.52044957604206	4.4221030850115	8.22879588654622	32.5362293211036	10.7337949402028	0.929010860436781	9.14990552742479	10.3726826461981	159.480320068229	2.88678970239219	2.86846367112261	6.60070974188357
GSM950509	1625.1	0	21.6326803191552	1.46895766476649	2.74193302656314	12.3993513221448	139.80307988428	1.17817628948235	76.9467737167517	23.2688320191764	1.79583995223404	1.17015281419871	4.29048113228767	31.1300255281378	2.10528868048398	16.4911649945412	13.9445508428168	8.59029160984735	1.38597508071378	38.2993597067169	7.10477765225682	57.2427967635589	2.94614095813176	21.2552554420392	4.82439636002237	11.2299607703488	11.5839742352214	3.90028504376375	2.06864385375883	4.91453776478477	6.55013729845312	6.78782520887024	93.2323491971042	15.0612474760626	6.69180311240438	9.42883685580225	23.7500590764606	11.7418921494144	620.092648031404	12.3464387966644	19.0081879810572	2.24944358044526	-3.45551371894013	15.4877328296499	13.7809102660489	11.8251033781974	7.23352197116492	26.1779349020637	1.79218761952762	2.46345548259967	6.0610160196376	2.60682472367144	2.34211356096542	10.8908493539614	9.63888332918136	21.7349515466427	45.0136779582926	2.09414504447621	6.93522570580659	12.1386509228736	10.5417025216774	4.61260442774364	17.6449506831904	8.43898135154851	14.8335635788875	5.6102653902345	10.2935134774454	35.8790023214887	6.89800604805437	19.8964350497981	1.59609459009306	3.17996438519208	13.3563040155093	6.48547310951377	2.54302631827462	6.70124130418461	3.21551664115228	2.94237497732565	11.1773653640107	2.66669707591622	0.870119863344663	11.3303757810981	3.15937302905252	1.48095309825542	0.554403413415266	4.00516296152724	8.7170522217195	2.26076458482379	11.1588805541911	5.06605923150339	8.93456593790924	32.9008641810719	51.59755723303	2.36854621595935	3.23352953817128	3.15673138588838	16.7234648923612	55.0371539202435	6.20395513618986	4.08366410217685	2.68692121269942	18.7490191169171	5.55491592017345	59.8625263155109	2.5494182746593	20.5265257293333	2.03747206234672	8.54765041972242	3.31455810472406	10.7353588823809	2.65838158686405	9.3754274132074	10.7809094513722	15.0178220773008	9.67264929454378	11.762926523881	15.6507791870338	3.7300271145343	3.20633680507497	3.80798839305187	25.8876543135188	0.734941431286071	3.52504022781557	156.581840877152	1.00231132256057	3.82431355858498	1.52767937118954	4.15622495226517	11.4637611348004	16.1700872702974	3.83481691522994	2.2199250765222	3.20580629507949	10.1470201060163	38.7829709550527	32.1524555970453	59.9573715550421	1.75358195685075	4.83578770995924	34.1724039056047	1.68952100536837	7.49314155688925	36.7901542368922	2.30864834280826	2.28994060211331	2.29786911270333	6.82155942231544	21.7406884279808	3.02122353388837	48.4235408970135	3.08162143787262	60.510574165396	21.74379431925	15.1666671113307	1.15564323956089	6.37349518124104	43.0780975469686	0.151255531514145	66.3422073063204	4.05776317445378	72.3024491493629	-5.46435748176163	7.22214094065436	12.8401057264044	2.28329222670421	3.60579863765428	7.48855718560099	6.3299458752312	20.9058386584545	128.199922324001	2.8384981447231	10.0965664098406	1.62817255703222	11.7652475008729	4.05042788408925	2.1836847845695	7.00325897237796	17.1424100553567	16.2065997799899	150.414064819149	25.6439523755231	2.6848135871893	23.5008290523677	2.21791713513696	20.0910022679268	6.83570869628025	12.7330752315455	4.62079567159218	31.0636860475972	1.16847543794539	45.1207898966645	40.5132032104937	8.51063998829834	13.9625113804465	65.5763865352673	1.30098212485074	5.03310187203542	1.87149476449651	-0.289977638233962	50.0483159823399	4.80661921319517	35.1590460451122	7.50643789306184	17.3433524014799	1.20318615870318	2.01475916565225	15.4901660714644	1.67813468562716	26.524737825059	19.2700909538601	9.86034493367003	93.2652010862783	6.7953501082262	4.60232976820315	5.05906077237336	9.78920222203326	20.3592886272727	4.80300297131631	2.78078301456738	20.8005406966979	5.20867815655173	16.7145602233897	3.85174029360663	1.8480128605994	27.5404779898761	3.40299508417743	-0.251182145753258	12.0449084966575	6.1857180186445	2.25763764560476	3.3919127308932	4.21233982011577	91.9264627259631	1.67407829451083	6.21336176240486	23.609750178863	1.58396731664947	11.3916730115654	2.44160002396441	9.65916786195953	14.2353630967015	11.6347167515816	2.74297760483099	17.4565945968714	2.13206897476433	13.1755594134969	15.8996459863895	1.71764345719802	44.7193019018545	25.2004558743819	11.1209627751523	24.3964244987718	6.46291491836407	219.729952572285	14.8622057571005	1.83297581410815	4.30425843978705	17.3113982131712	19.0191540903853	4.46298499271885	12.8478806593417	2.89398640111551	6.08286240924076	192.93203740972	1.34899022220564	27.9679883696537	16.4051458583249	10.2867449981945	47.7059045770377	3.46222093642708	43.7593465148803	8.15421345141911	13.4333224544809	11.9198697556611	4.07919539171071	359.50640390728	18.3120723951809	17.5065307730525	14.9716081126909	35.0225704211071	7.09605130736775	10.2492160522875	30.9500110509875	12.6310737743259	0.678331061717782	12.3403795464181	6.3619889225306	13.1364877066642	30.9649182087053	2.20907367839901	23.5596310918618	8.84177656359405	6.81367833546532	64.4943289218067	4.06608156701093	7.9746656563581	14.705692210106	4.13001244704083	3.23970385293718	17.9508130203838	89.957189763683	2.70001673200292	4.78630701252256	4.70860704256241	4.85527986563363	1.71626150981441	107.034697608223	12.2022606680317	3.8840919817136	14.1141070781471	1.09990736737466	7.34605436794841	3.57416704866543	2.06035936630133	13.936382170853	3.64270654431236	48.5694684949636	5.74375627379329	3.40916268498028	9.05885282487659	16.7789690304438	5.23767546211881	11.4811458244136	3.53454614534022	19.1267543456554	75.3838711720257	4.19650401420616	0.0108113260768286	5.80939996250762	3.81095690666292	19.325023251197	23.5048769417081	1.41794742337881	6.83736915004094	35.9667682729699	29.944753671182	9.92936141448772	4.65278973091529	3.07270409937655	20.9714228097911	3.97073504896958	7.36955983859942	7.35322940166582	4.30134133235195	10.2248445046499	7.46469157995747	0.441497305926104	2.1602118115303	17.4749814967102	7.61330074483408	6.96015721090516	23.3405869344226	8.00980597267576	11.5735941608318	8.06063712266929	3.44752317860139	14.2846147811385	2.94983323186681	24.0510059983436	0.561702857955252	2.61562958567491	17.0574527923617	3.81603468556994	4.20941034400126	28.1352858698051	74.8491775963762	3.24463350026198	2.39879109356228	4.57116808454978	3.70455614034265	49.9479282528157	6.48036933273525	19.6829563756774	6.07178411994714	5.16908217830701	2.08932225304226	6.84170555633036	18.6022954677086	0.770460436682627	9.22194687980813	9.84558724740235	159.953115995304	9.08505781801246	87.9634971304006	4.60183384438319	7.65403668481017	7.7751568032585	12.7808095611088	2.23707731970613	2.81170162175585	19.8750866759118	93.7942570154704	16.0873560814718	12.890948297083	396.555105129314	51.8822079980803	22.0077664551542	8.41666466830634	10.5027503370285	23.2291332818879	3.10955925633619	5.62810597389025	8.78695170641763	25.4364614901256	8.51315877965454	13.7721181798969	114.692081854453	1.44860636814549	23.3613611199976	8.52736446846947	11.0322337041805	30.9996177919035	25.8565095602409	1.84087507319751	-0.35491062725024	8.05384263775986	107.309351449748	5.11415398532899	3.37530471895601	13.9478551007221	3.64062456228291	2.75586284654212	2.53480439420818	2.8696712065077	1.3653289278091	9.9281711097223	2.93854219315182	20.1984334129449	14.4923791271704	11.5427214045815	5.89614879272871	5.08079244467638	12.667668093616	74.146806491046	16.5703446600217	22.1090242460193	3.68259997894964	10.5182792566178	41.1138595714076	9.24893582105615	9.0628233273632	2.79009901440165	98.583556520015	12.500851315538	71.1679801191229	25.7270070699847	23.8978426028239	2.45126907848724	2.97466965731647	9.65754630681669	30.597233781915	18.2601374768735	4.83085721967555	1.61160328578306	19.9322812660954	4.33251916305487	27.0638145682889	7.00621261038234	74.5627381336007	2.93021088683488	33.3818893791995	26.4301102418027	23.6026874810669	4.9515123210518	-0.0960441213548533	49.2561536704651	15.4389879707663	5.83617942075947	2.04089837419012	42.9398257901482	9.70197279311366	4.70481064969287	37.0555399799309	586.605677987249	13.1984469898176	45.8576630639073	4.73528201990217	3.02245605613811	11.7563516651001	0.708528000625517	12.0518734246798	17.2823892731026	213.016062274781	6.8985475905224	39.9880505954476	8.92773837208085	7.63381530784887	24.675742605363	7.71808796792227	26.1650154814079	52.1550906747521	36.6391618292738	7.25251494492957	2.53236004956919	9.54550651871621	8.35579935759243	71.0654946191118	3.02356363869846	118.309884175829	41.8103506191228	3.96824819803399	17.5503970580026	9.53304737386071	3.41841774074241	2.74132534311306	11.4904227386216	3.05555780904588	10.8134059767193	42.0605708373231	1.91855509366132	22.7714310881641	8.96717182973568	8.65299009429581	13.1583231476025	27.3622578739536	58.6976971255882	49.0346049049717	21.0037652250001	13.4182586618972	2.82300707399639	7.68073519944475	1.6091343944113	18.1854272787906	10.4823687192434	4.38499921298778	2.91053104946032	7.0240283814317	2.23542269316496	20.1020116834113	1.95341218013561	7.45342751887873	11.7076443417476	1.71666827614905	5.22065569779881	16.9553840809724	4.56388208249276	7.77218408804346	11.5214260143729	11.6764308844084	18.8236732301737	23.6903224919171	5.13763704644603	1.21001988876844	3.63727230727446	15.8047038119286	17.9489294448865	4.23877236797253	7.60965520941598	3.32814966894464	4.26817830237742	4.05641394617941	2.01790067464392	5.63382603097636	29.5793088537738	108.275976781873	3.90899650704094	17.9911567474255	3.3928621798026	185.025447106369	28.7877019162532	0.857654002485869	6.01889155916514	9.15312574052876	2.00796837453289	5.49079661072739	0.997882604402405	22.8716516709573	8.18453160138042	0.767557175529211	2.73066120816003	10.3053394118601	37.4373533495651	46.7979787300916	13.5035059079349	2.26746593222876	15.8694930045104	35.3667475719694	39.3782820200809	3.70197017745688	24.3309378121019	12.9175199086405	49.1376866687813	6.50372389651371	25.8920325706295	16.8678384635056	155.391962048039	65.8620977512929	5.28854203530883	3.66402355880334	11.3931267150945	-3.08510107466725	12.0631967479907	3.96001855511408	2.26816550626767	14.8168845502607	25.5914899352812	26.6747183518238	16.3687072280824	10.6396218638691	1.92202507917598	1.46555172516008	6.87590632194077	2.58543681264247	4.05955922029334	2.45208722757356	3.11085062240408	12.8755410545952	53.3770466807173	5.61266092440638	40.2092877543382	8.71057729228675	2.15172276459329	6.60532741407751	12.3292058171406	58.6627813471723	89.9543331870827	11.6226831465798	2.49865291627453	10.2300806282906	3.55016318287467	39.8039092830434	6.5596584650471	2.61672628209515	1.74204883264088	4.87941158877196	1.38514214103116	14.3256409510399	-0.117282618339575	2.09225656883554	2.88792119392187	2.63216883452806	12.4806828309763	14.3147633819503	6.03547179048378	10.3760002827484	4.74637141215374	2.79702250737643	3.70448664257851	-0.245359501887124	5.47662896588631	9.1156936396351	17.1358925413133	2.14305467565998	17.204896633002	20.7697792337903	1.60877486055275	0.0731093024132079	2.86854256170498	5.75472882129954	6.16869761361374	56.2731074965658	55.2883993876905	15.224864207411	0.346249186488784	6.53294140307099	32.8833772724576	10.2892054803562	10.2965857752626	18.516168900452	13.2664442716715	8.1363503172829	6.13270763211402	21.8853410252415	7.71910392846231	17.6796406834749	4.5014600657102	2.52895612790413	8.48302571776146	7.72773729288782	5.96317465451447	27.7388763311077	8.69364609080507	2.3237742779873	4.14445448151301	44.0446253428795	2.35126733598936	53.5862182471326	4.68994791299069	16.1966623477034	5.64227949625925	6.44551359762177	6.6667305318866	2.28170787039346	14.8416326887343	10.4500852556885	4.93840858164326	6.77393215770148	6.02427571956195	15.4008310283486	79.6525322966895	10.8185375783076	-1.21404643835079	2.91736730466056	4.85159808422635	106.71158038516	8.84431741385805	3.76674351829076	12.8742288328735	29.891906324275	6.76219416732867	2.64726079461856	3.69180079510102	7.83667977578369	8.50191304979252	4.1002391277995	21.5903189920396	7.64639533495966	36.2588701151587	2.4755320892587	1.60601697250474	2.54860780873919	17.2006968810293	8.49201723011548	35.1785496283025	12.2812154147289	7.39497528667576	3.73268593374223	10.9768717487759	8.01705195415481	58.362753534562	5.68187469074762	2.35113397148226	26.3973752393231	6.69503060823584	2.92358730775764	93.8711932192602	14.1858647515089	29.8666192696947	12.5619515524268	28.3558239564165	17.7042182563117	7.72241101260018	2.80788232845196	40.2351128684013	-0.885398001459364	12.0197054526131	2.3371488107657	44.7062688962311	24.1767289366733	52.0750424981723	3.22394974490472	5.25897466937838	30.4897158948042	5.40642140890921	2.36314650940725	13.9998753229778	47.8478150814358	18.9665942699787	38.4236069976951	12.9437459203388	9.5778670667901	9.83744039359879	18.6448653221119	10.181115368857	4.43430662906625	5.63655210933859	3.51302572147745	1.60988030991736	8.48866264448515	30.9681436184325	2.73403066367197	1.48507019649979	12.3772909574337	3.98901894923449	13.7030093445991	2.87256423431112	2.5037157136086	29.4613517551282	1.77812314511691	7.16064777852321	16.3867594188739	1.08965635500271	45.0406778978412	11.690823294425	29.5454542982724	17.0090785635261	32.5439016856933	15.9593871654526	11.9191603442829	21.6639605398043	0.289041602160319	159.97671562377	8.42854632460493	11.4254240543027	0.975360538057275	25.3436110808237	20.1285110988155	6.85868021055066	1.76469125263594	13.6418311629592	9.59955876422805	5.37606247012929	44.2214650607309	6.80465907262366	6.58755013600323	195.007266687803	38.551576297524	2.19131058590843	2.83675360718704	86.2255367019285	128.136439154748	3.41034670479538	8.54030110991388	22.2426038710465	30.2130615606802	4.85859492828942	8.10623434092411	28.6384914962739	3.01592445648837	51.6699570150856	37.3421346500054	7.95645796385112	2.28471965449066	7.37604623764832	36.8095493675311	15.7230129256707	2.87855485991523	35.0611342572226	7.08707842506568	59.9749964620765	5.00464058450782	4.4318180192687	3.19007227468631	11.704809999722	21.5417478377514	7.51362191514052	8.19302562637837	5.22261571651901	22.1414896490885	3.48118902804479	11.7232680240913	2.22002201326095	5.04182293120758	22.8104622354788	85.3018821067775	2.06565468444957	30.211660440846	7.3006203173997	15.8784937577709	22.4304260240527	2.50971995273314	7.66554542759332	4.00582274044733	2.02741241947558	9.39596401331245	13.2322445916271	0.0881865900506766	14.1004440438848	5.79937576784824	10.6633022005495	15.6762127277389	14.5368602107582	15.2629967137726	3.16009868932788	3.89755346826728	47.2117284643535	11.6929031679815	10.4340111780014	22.6614392735184	13.2170110694254	4.57677207663642	5.79301031966139	62.6488776348374	2.48882945066825	5.3951245742282	10.7590675289451	17.1061985391768	3.02250695819392	6.33412814110319	-0.871235456308563	31.8548916182713	7.85305129713016	3.12432295171182	40.2669815010961	1.13324773116995	2.55226487016425	6.28054085031532	15.0385293308271	8.21833631829204	88.5946598446768	12.1374102770405	1.65674339071354	4.57088498084187	5.05523123323337	6.00281100105354	1.10450990836053	6.5236115621052	75.0688236160145	2.73682152684555	10.4773249493998	11.2302785973866	13.7375839246217	4.42751083675254	28.1486569451607	5.14018723373921	31.7131276800903	17.6915575021977	6.93032694283882	2.16124313391116	3.19249817928981	2.79548118475024	2.77289296801277	21.3612460781322	12.8690917081011	1.63602169416163	9.43979729108712	1.74668103125368	4.72676397601087	1.93660768542533	8.29222927255619	9.67531765946725	19.9872275859969	27.4009791982723	13.7795741220257	9.81076941253279	7.96408110564434	-2.2472979219611	2.86281003255416	1.00227818787777	8.36396643916311	8.47072682247445	1.55601171664438	1.70191942920385	49.2648730890151	1.34352587141589	98.9502872720784	9.4875683480791	1.91500661769516	22.7063476403885	7.60385917586946	18.45365608231	25.9051473046372	14.4413298371905	-0.526404329027266	17.671201413218	8.62059575041146	6.15539042789984	13.8744276610451	14.9445035939301	0.842829981051496	3.07765591007037	4.06865904581841	17.2043047270448	28.4572299912111	23.5168554546019	11.5888012378141	13.3053889802554	4.0095805949952	5.68309978265307	3.65135827584239	3.65655920413533	3.57720146405133	7.62686157861147	5.79431525241107	26.7875055750326	6.92455647500659	0.791600199974391	33.0599353580636	12.5746912904512	7.4370524207828	4.99966886952531	11.2721174553475	51.948124675826	4.30249824427099	6.05285463203741	32.141697415368	1.84224690310252	40.2571872288	66.0566053595562	7.90170408884217	13.6693847134407	9.83188466509016	3.72318811135636	5.2100523031583	0.278143009901522	5.40182892341215	3.85750129613033	21.6811982028013	11.7378714970829	2.83435041869204	20.4106221706167	1.3383820792836	15.8264954050806	3.34237282796569	153.485093206901	98.6133474663484	14.9072410439745	5.80352791184933	4.38130731339111	8.14714252085471	15.6816580136248	11.8019238690189	8.04805593051795	3.51243173719389	9.06211774479882	25.2963187450127	11.7156420955062	4.6121145766298	15.0485930529377	2.5787327448217	33.4348715732733	9.21693701542872	46.8472573666109	5.30847152089743	2.2646528200857	4.18282405886822	14.9981410623619	8.48591637421108	3.35050258438809	2.28399565874882	14.8950594252458	2.39638624979883	7.91678991358598	9.3225102251848	2.91995656289989	17.1410377947948	8.66478605246903	5.27853111751045	18.4621716107979	11.1068283499881	9.96879115880358	171.423725019135	3.6304869998434	1.62930966587171	16.8031022547837	10.1693117369546	46.2877332582077	16.2187080388253	6.79976777452126	1.79778549676516	9.61842296585803	45.9361111518901	1.61390051922858	2.08228829887893	7.81840747813661	14.103380739299	-0.34321792825126	5.28721900731516	15.5864680455178	1.48357732694271	23.1110543338234	11.1160122636813	40.1609485867087	2.4669853457554	21.4433577259914	17.1914303332402	5.91621834768392	22.096313125245	1.62725692020881	94.258929997974	19.4222493142301	8.54629653827805	8.60961764336336	14.5673821297684	5.48043457944458	16.9302293913758	2.99511419154227	5.56207680212735	1.59682388155401	13.044196202507	4.32149639929493	17.1433984200407	1.26801954930569	3.25232825638344	7.37918412185454	3.33702110598939	61.5971121639981	9.89367083857477	14.8248080906131	4.38347674779396	10.3418996053209	1.28442842776532	2.76880256515865	36.8688663398048	28.3711410349507	-1.12934738470585	7.38593841231398	32.3501389209764	8.29683107156378	1.26754119086459	247.612715469728	3.29704623582475	10.7882119174629	1.6245846005615	4.22582890080235	-4.14171068402372	13.8374118779267	6.44488307571224	6.32845630147288	9.617380063983	24.2742262235775	6.9721184664634	49.3230294164086	88.5414260821511	19.4601113227643	12.1711616070119	33.740498017482	4.29471600756545	0.747505433243042	29.9231758537838	7.64147391316386	28.3044748046205	27.2750613901938	6.71459991677741	9.31972741421665	2.30413793533536	5.00229593674258	2.28589351138139	70.320449163478	2.22653445385618	53.9214066572872	30.6881460358075	1.99603469548459	8.29400199449209	6.55310524892089	5.9732386459877	22.5931036979575	11.4818104460238	25.3811282504691	2.02813172889923	0.988809528243063	2.93787844394077	6.08301218733256	42.5387388191887	6.72046233578221	3.16175483097912	5.98000883860663	8.34714694185311	1.26238046088254	6.93782520293548	25.5412238113421	4.89979388078864	29.9895741559694	13.4521604544317	42.1853682702243	6.59460865087957	10.3497180791311	40.8553790570814	6.31697367012876	13.0031307128196	41.9074831716242	51.0955572884394	22.7053834976461	1.25308469104168	26.0228078021366	6.64675973797041	7.39375220056319	10.4193522547146	2.08477395107829	5.31549768102518	45.0876506823139	4.12988537148156	30.3385134148148	86.2390476723919	1.84832741465415	20.3189075855063	2.82470625223305	11.7777491806124	9.43367132736713	-2.1494482508939	1.01676668555429	16.4288743747792	267.860680976209	8.56269394723134	6.37464741478161	1.44271928832717	11.4153096292619	6.51750288084157	1.7436636605835	2.88102986911655	5.88245337120971	70.2150581057	1.8881579511233	7.34664146492984	12.5883483176339	1.74596975382369	2.83646071488388	9.23263542971089	-0.0984375244728497	12.4859992351966	3.84715982434446	4.96307258424773	6.92797845507557	3.37841171325186	27.5681908409425	4.53982770017279	3.11126290822226	1.89932339838275	18.7438718492359	35.6530904857009	7.25727379043758	65.6094395730959	5.72475605289957	18.8248304496369	7.07725071226336	2.08282601231657	7.76476779626274	-1.12465667921463	9.58346248991905	4.65852521079684	8.96077530091822	2.95490564011138	2.9019639162332	4.94042182528776	1.65316548345465	2362.1954892058	15.5831195849089	3.39616447175338	32.9140260594534	19.9734470555456	2.96679860752285	23.6297239615027	5.16103367235397	2.43981398575932	18.3491944396432	5.36320489807874	6.23524827710715	162.283711798863	35.0748822118597	24.0930650658422	20.491424354289	4.76633297778103	2.57059181628672	7.21348960141081	1.38559645000401	3.77150935198805	4.03725756341732	10.5757972996482	2.54057637310742	4.56840842343135	6.30799775906378	20.2637459826299	12.5596092644175	13.7534580626269	12.9758573547146	4.67283604392167	10.4851687637301	10.3485489348582	11.9803195957899	35.3099585587917	5.21432227115394	1.74393220284544	64.9512200621592	2.91896147938462	16.9887231719796	2.73563431844221	6.86676600901478	22.2274792762946	34.5817139023056	7.67642848945264	6.74384431819278	1.3644857744552	5.50133634008469	6.77801282524182	2.48041020512443	96.0712212042813	12.1165742618036	16.1065061972231	2.27684163267412	3.94943880610718	8.77650595294621	0.8508235507843	26.1998429912493	17.5660049175561	20.4787440099974	51.6880871048648	6.76525365339272	10.2167707059012	23.9598784661326	30.0673821125533	12.259840186311	11.0887666011265	2.63366194967703	2.95855535359779	15.6161880226162	16.0541319644071	19.7389325973359	15.7780614290412	1.98795141150423	4.55959794510074	4.82035750142829	17.539571792725	187.243119910907	32.6191896779744	3.45804714941755	34.7540507972471	0.13359038682692	42.2795092338925	64.8391983777173	3.91253609796965	6.79179067587637	19.9652814530922	8.66048389766385	22.3709060079776	13.7035430225073	10.6749924891762	5.94718361182124	12.5773024564143	4.05553583723159	6.78952324285225	6.52182187971457	32.0884921472123	1.62264535883878	15.1986353089575	14.2425455803402	23.6301491762489	23.8067082746321	9.91177661829047	32.0082549391671	3.82617621798159	4.10937214996524	33.9279050597631	4.82852955768952	1.95283900797462	3.5329201785966	1.1833392718762	11.5976437794658	10.184506158272	20.3822501456825	5.41255393757286	6.90090931342863	6.40547714036894	4.73720832864821	17.9692199028019	1.20284594843918	50.7185619412259	15.8474325165519	12.504726288455	8.68992458240228	1396.40065677789	19.815118647582	7.0004601726179	3.60386226397134	18.5065343235322	58.9014167903186	8.51276564942296	69.9404129151074	157.634014502855	10.5880597082455	10.5898102133574	3.56018237284914	9.23536302658698	77.363695551317	16.6276361238734	14.4334692235902	21.4175509980596	3.00742395696436	2.82810666509249	3.93025879412682	156.707992508788	2.30076908041692	15.9062158947593	0.58394314700621	1.33778747864629	2.76960444289157	2.58743678473191	10.9720706240142	16.8206138110187	7.95995913129864	3.59545526129774	2.33196640111148	8.51806168779412	11.4961748716321	28.8068617669051	4.02567626568494	1.33462877305461	13.8460239933164	3.3733284299308	7.71851345747449	8.81635485089762	20.1361388453691	15.3727941579281	5.25101775151437	2.76082410186736	7.98067099187684	26.6805986459985	120.483303131217	9.51955021113975	2.08077554181436	11.2478821989469	3.68198758525988	1.61746609404443	3.45068952870688	6.47848238042481	1.9456447119686	2.05786927903649	11.2389478002427	10.0601583619527	62.0682012571559	4.95213738880395	12.2426912421884	11.2054329146228	59.6927114486024	7.44172302756214	5.70881571837745	142.371177787235	8.09529618057993	2.85377467795227	3.94175770960526	5.43719538537075	1.47776897693885	64.0061974898101	20.8233456479195	36.5848252259427	10.7334854424254	15.5666106309594	10.6592545848023	0.903227389340218	6.55360761956789	8.64414227044339	2.82824026462371	8.24750583730706	1.93634857303434	3.38755088482655	25.1343545492204	5.5707689634752	-5.15892149731359	1.85769905797348	1.72665734002976	2.3064332968583	7.05759012714623	6.0031364065855	9.57851478483849	9.90332271876296	93.5598223927015	36.0234722965814	36.6855778923731	8.62123113325107	7.45744588630616	17.4607909187167	10.9288414081148	3.57962743412024	85.187911070064	9.24446276018254	8.78884839049404	3.80376033252675	23.1566872066575	92.0125884483629	3.53495312062067	23.8377191101245	52.8569620853685	3.01418277824924	9.52729603345148	4.42821467298413	9.29431406445719	4.94003960782054	68.1116158387313	3.55631683693142	21.5833495898443	11.361243281693	20.1074763304153	2.5575211912592	14.9908248048809	4.5962707116743	9.84267889375999	6.98582451419185	1.23758395856037	105.73158339923	54.4534504446451	62.3542315081109	19.8075185784175	8.50361242519464	9.65513433651552	6.92507412125335	14.2998077990554	2.74949987666054	1.16370242174114	22.5657342992058	3.47831932950901	20.1757731024329	13.7622235121505	16.4793876433661	3.29902818594789	6.69534516687523	12.265388897871	6.42848743771982	3.03022731033082	2.90021427362954	3.28561075985465	3.03520358600671	22.1357422028437	4.49436896506675	17.1648145408	2.20378928007761	3.278638884104	5.30431463741471	6.91122533598789	9.2260847513315	13.6763230340589	3.34178731154557	3.26339778884716	5.64375582020323	2.49585541654865	7.24446280972666	10.6936679853875	3.61136260069376	7.94716609254567	1.46143210599332	30.2359221443737	13.4551699835851	1.02853757730191	2.91259204905772	10.3042402129918	2.34555714617998	44.0860486530646	4.97142144040783	6.228481640357	1.84422648449138	34.6356926764814	25.8318728933282	10.4138671131346	8.10706668050757	99.4945901130932	12.4601863008425	5.15292337369838	5.11354439321288	4.68959968812303	3.23163362712931	2.12215783184828	19.6555612974213	3.41897632741311	4.18625509493105	215.099796753547	21.9278212557589	12.3245648358845	14.1997516947217	11.7324834341837	6.05246354443798	20.7780222382409	5.78484358899171	8.60351200822866	1.66321926791347	1.48358582395646	7.38970871017831	6.03726856130388	-0.670850030165919	30.3848570867927	13.1464745451836	5.07514477982463	8.20346660586381	2.88098254741953	27.5578012670166	1.36634159604214	4.60277903954913	1.72590209758017	62.3417376428249	-1.45834577317625	6.89446998529359	19.4095707061751	20.5336296033587	10.5945767244513	71.1530122441212	11.2003008328938	26.4150749138304	1.80294751193672	5.71666587943533	1.52673679973726	16.8932031897712	15.0704978929192	6.02095423276965	9.0640290055276	1.50182895796983	2.62467430089474	5.95787855070079	9.4334092563022	24.1346209096582	6.03383745607792	6.20052951610886	7.82823698549383	30.169539210021	2.14192727973609	14.8623159538509	15.7343706261077	2.36697706844992	4.23423797215407	1.73419637768302	23.078929398938	37.5920816660868	35.4826609606183	3.01914456687397	12.4631217155192	2.69990133376903	20.3976343643264	12.1780711911688	43.1535470227565	7.56473452144859	3.76098485623432	13.6812002470964	15.5071401750058	4.47809849173112	1.29197398765037	38.1445396632773	205.576546169957	7.15483246849629	13.0473518441548	7.44813510461181	7.13064980807618	4.56437813216621	2.77252783578782	22.330307492973	9.21328997014028	3.01242774725173	14.166021214268	3.02598425822532	10.1252556037438	2.71733411721066	17.9914035114712	1.4078139290144	33.3208449201541	1.59466714906943	11.2581545987435	7.74733906834924	6.8651772779553	1.51413630573159	2.44162651750853	4.29553635598944	19.2507941580263	13.713865901936	1.2558454254548	4.41175509676163	10.8765475457443	1.69644612836838	1.61238578876776	14.0796549814413	8.85673842020432	14.1229559977205	4.96342527094732	2.14534789536876	12.9849546793865	20.2934404101948	21.3386222152626	80.6295459824377	3.43825735020532	14.801832357285	0.760111770367488	24.841298784938	322.52468793374	5.15142066907867	1.11874463252138	6.75119351356732	4.73376034390459	6.0416140244517	8.66853462785411	5.71302410699503	5.98683711569827	5.47550758828275	13.1345301265521	4.1745356164381	6.346262793052	9.68989033420594	17.1104431514249	1.97826896555331	3.08780820237711	7.44913900039628	11.2965265563586	3.89497058542915	2.02760606934282	42.9277832825645	19.4908332191559	28.2034544290727	11.6337673678324	512.188912235381	20.1535199653633	17.7548415388809	14.9338442171122	2.84361573476888	4.33083009597703	16.3920818130768	12.3396860905156	5.90179822980711	2.29118864681652	6.98960962655557	6.9631519110639	19.8636787936973	20.7240838300311	12.5934461751875	4.80810016424029	24.8652420563096	37.2106384696542	104.88779482108	14.4524462342539	0.706258995503965	6.24224319375142	0.0229067325078338	15.7309011742063	43.2738446172296	3.8237772108881	12.5998918381218	42.052914427155	4.05373241857202	5.95205074611447	11.3655755355969	3.76396839228069	20.9394140233863	101.821407404312	5.31347766126719	13.2379453301744	17.0090185437075	34.1918116167773	51.5549022892855	19.643913545733	7.54337770520832	1.68232133369967	13.0803493690586	16.2063768865011	11.8804521699417	16.7016514586352	1.97066858576055	3.68589124583297	24.0716528262162	1.20094571099547	28.6670342564524	12.5518265550041	13.5621357958062	4.63627707154974	48.1379175285204	7.25342866529506	49.6962935980772	12.309649508614	5.39442760040551	3.45368156328615	4.82139878496957	6.77908677680761	16.0588361933809	10.8382110345264	2.79236694775659	4.58672339416998	11.9297148455809	23.6218768016305	10.9265681594899	4.47378753448799	9.86505486066583	12.2518546314775	393.515690348369	4.5196864462129	1.47861274347008	6.84971899659388	121.879949983333	2.22895203014637	18.7739304371253	7.50738688285233	9.87783866465515	16.8055210425562	0.761231155268697	26.2673623201577	3.66005412740795	1.85886940076977	2.57124052892506	1.86127909378123	8.92866504189327	10.2735423168351	5.82762735277537	1.50011254232993	20.1441279067155	2.04194265851458	38.5023659044287	6.52678774239334	13.8561254614284	28.4919490691685	6.42413718007807	44.250966037636	24.3984899547437	2.46804314116379	19.4670936415573	2.19384031813525	9.71403618674321	15.1718310284351	3.50253573219322	3.04320619772593	12.6124519114539	6.07367046688034	5.55133454261913	6.6403305020474	3.57197493869872	1.92640674383956	8.3265608428421	227.036337252832	1.86022648627925	2.75872985621118	2.23012727229862	26.1854339440723	-0.518630370644884	24.0407578396274	8.32102090406137	5.48282671806632	-6.07355028206799	2.34082377551143	1.66203170248436	1.47797486408689	-4.96921315147779	14.1391220112581	2.63978507635615	91.4417078955765	116.27293196935	22.8917758750217	88.4775815687989	1.59008509224418	4.78104024457049	3.89431681642046	6.19491299824475	30.1489507708656	11.3286772590095	23.2198314184496	54.2432187056091	10.7790871591929	7.94074111295671	6.5212843743954	5.63550258351548	19.8035580279697	49.923348282754	5.64154626592864	8.91168310272462	8.40810105995288	5.18998984579651	25.8290045611847	4.53401209408693	10.2384508107703	25.5360270067866	9.12442324189465	2.93374638091795	8.04300656095217	34.2591359309702	21.594906617979	37.2022117485619	8.45091890081473	4.27844837976446	1.6828773799626	22.0562635026823	4.61084026987429	13.6646723151303	18.8838867477337	5.39527547179782	15.1241309204278	26.2196157201063	0.59856916006844	161.033247960723	259.461824126714	20.4391921380662	10.6188300900007	16.559830702959	2.37787692221121	14.926416050654	22.4060065911015	7.80288574345181	8.99890721153007	3.53471885285231	1.10609617928507	14.7602693165166	2.95359233101442	23.453212916921	3.5529207913939	2.34205937324159	2.58964535968224	8.82856561422892	23.0392154304973	24.7851654480419	11.646204072693	31.9115868463411	7.91022362088613	4.97012202959352	8.8421753125192	31.0311854940434	2.97599805027858	2.25243783201341	1.99226231391764	943.332120371861	2.41878936953271	4.759207458568	7.5596230687948	1.63943610540397	7.24504582146276	3.91568621876671	15.0772831213621	2.19019980467638	10.7681111808194	2.4989966643932	1.26288706072301	10.2572215212875	85.267957662179	31.5083756305065	8.18251728982886	5.19262322143667	4.57796820968175	1.19855688956155	5.68508775068665	67.451852847022	2.26139037164549	11.5693556278547	9.77773838782264	1.02638975638695	27.5375936342637	2.83890552987366	15.6656467081096	25.8738206859342	11.7734763963613	2.01933744339686	2.90696135075705	0.430506194541417	30.2924451978269	18.5879097914971	1.72860612104446	1.87126326359094	5.76484163861048	7.49225182436157	2.2451493360114	23.319707190869	4.80561027451333	-4.07434084082539	188.14513774103	16.680428543533	2.39924776721241	2.16162137754043	3.23640356616564	2.77037979506316	1.89385080881946	29.6773461772383	3.701179400983	3.29709470059535	14.1741704915101	0.447347395797147	14.2367133695135	60.8230517700388	2.81015690159629	26.1965871386694	49.5518657299331	19.5594011531625	14.5998542378169	67.4594039117335	478.614356660881	3.25502152354426	20.2571405494073	1.69030357887596	5.30419705202028	15.9297771137756	32.5073575785246	7.21649778125275	38.0630028587593	12.5828961606491	2.23991721110808	2.96023119577406	9.58832199592086	22.2968629665314	10.4280657267872	3.85012251265268	49.4685872728987	84.0537397471426	28.5005865827717	2.50877368422332	2.76744987020303	34.8113096309809	2.95730007974425	4.49112157767665	3.92427153092631	64.3027628979871	60.3199037780884	10.7910495119011	15.7941642757562	-0.740897962741956	1.88516241713084	3.44371594815391	7.77385234275663	0.916669713586448	11.8237659382185	11.5318487295972	119.315688144125	12.6401578764092	4.2511386887975	0.560895179526188	9.83023870802126	4.02158150386853	2.6486551148818	5.23610907879936	35.5378066183745	6.11026971353882	2.13470689159059	11.3151306451296	1.58337086332116	312.943456005385	2.83620231900905	3.75604353316058	4.47179345178461	76.3261652504089	7.25621323908663	3.37456734931296	1.77639926564793	20.0749208200318	26.0372306477804	53.4797487004497	6.03978662135041	4.52633507904694	1.68730990754672	14.7140131460012	42.2514526100505	5.15044522796121	9.59570948005287	5.71707307517597	25.8897827293823	28.3215247605302	5.36182119283569	29.2618860714694	17.1083327806596	18.4370621727692	4.98330839679389	5.29015933548447	30.8224383042862	3.66753170712474	3.78433387156524	6.555672890668	6.10694280253129	3.89116212191311	16.8123843349247	3.34506128854518	4.26470732057322	5.30933540939874	2.92445975131087	7.47946545845787	4.99905737920992	47.4231039791204	2.44606846792507	5.02936257941679	17.6388446630973	9.15489288931012	24.0053784351661	16.9495774077005	2.66069186904886	14.5468287735886	24.1886341771349	3.70000896126322	10.6225380497974	296.403643681567	13.2726187021271	5.76535998706542	28.0361826941135	11.4359205345965	11.610147206023	21.4235964727221	11.314036271591	10.1694728190424	15.6071024188892	5.37351963074132	2.51863286291004	5.33841562565363	11.024101843325	4.9818467692734	3.51121652554795	61.0677064210866	0.923790535508641	9.27624354727011	18.5004711437905	5.4703221808202	235.191839267563	17.5581191672603	78.7162318225016	26.1640375945229	1.68592557577093	4.22403577404791	8.63794421227855	4.09754014235256	191.960908001573	5.49248754381625	30.4146378415164	16.1631372650219	2.0564632262018	17.0048126627814	11.9133664575704	6.84725229026767	6.7275887405351	13.2102765412389	18.9362873654128	13.2389802076514	12.2447677154964	35.9457175365811	10.0081211438784	46.3743156070182	1.19080027622432	16.9500653878585	1.03689478449917	10.1600085407957	2.14538643184249	51.8045387813057	2.2245473803205	2.0571035844613	3.37233223545944	1.03401861660932	11.9930528552793	23.4817784876467	1.53651475744664	12.3395788893444	37.1247796533502	12.4455966102854	5.51770214782561	5.42278430672204	2.23583366313655	9.96274099419295	6.84440693222141	3.76405017697274	9.86546452018749	9.37363081476381	19.4889575115097	4.56032890258517	5.96575913915128	6.18788475358721	12.7377157351185	7.35574886136712	0.400330668534649	18.9996135742361	10.4660751674197	4.84981357894872	29.3666484127525	3.12726461118567	1.92790212418734	7.85270451322383	6.57551214101711	2.46627932359977	111.355231397455	0.721157147832404	16.2875732221044	47.4948485151482	33.5206781740276	18.7038780860963	1.39257823600508	6.51500907527307	10.9567710234731	6.84557031362275	9.94549482685552	3.69757793890553	68.2494936363283	4.18295765730237	11.7725974025849	7.65585241339407	117.080041450945	14.7449403592224	2.74515833886498	2.65981641867658	95.2431961285114	5.33755771702795	77.1417734058838	1.54948661389414	26.4269953448023	4.03053899675922	1.82372243478551	36.8043138386773	3.05928904834984	6.89804796324231	2.79479321618248	8.02568686362833	11.025297336831	5.96543991515086	15.9683563535112	31.8614292698663	10.076901209702	3.07700135239465	109.804198917567	6.5424221140376	30.1423695254912	582.505162525481	4.16752937238073	1.62757972339475	6.31510190824936	4.1056956994193	-0.532529419970511	1.05974484014477	3.77655585131051	17.4305356856486	5.78514915566659	2.61854485147381	12.8938088333455	2.07496057073168	225.085232121305	3.68164331699866	2.82900152812564	24.5932587749324	17.9530206090112	1.81635283399756	8.22502221338654	34.664677885914	5.26771668491483	3.01090734034956	1.73076238580521	5.67272861727661	14.8403602891375	1.58185120010461	28.3868181082523	4.91009586192514	11.8351939214124	206.602344025155	2.06120519425108	2.78242159285907	48.7162260173795	1.8673104018117	16.8840161181655	4.18999996901691	8.96917711684668	9.01995006226839	7.13069170153909	19.2934967186653	4.37651671419298	11.5614382533995	2.74607614484045	6.69773075922813	14.6338153118204	1.78275483303539	5.62380086671987	2.07854716106506	15.2818055415032	14.4537312455141	2.33265432279554	38.197643619446	86.8212522973427	1.05401851144562	17.5594616753836	5.45300641228091	3.66348512036591	3.14173183393124	17.4694666081886	2.92045505279595	28.876087765659	3.89133035525019	2.8604905378059	40.1550400926842	1.14196308055212	4.70134773032645	11.6114478719208	14.4783959556275	1.10748244048339	49.5159901710369	12.9391044966984	0.417010613085775	2.46755304995079	16.1794766343942	161.987782053799	5.30255550953378	21.5849007498395	11.5569109666251	18.3748092090942	20.2099031722571	14.268476159541	1.47132810809697	116.289815693459	9.65064520403265	21.7592964751486	47.858590550331	16.2197589720574	4.590528105809	6.08984892001312	12.850070856054	21.8546191935006	4.12848826617623	10.0896258278126	48.4381826489034	2.68956314665385	18.0388038406801	17.0454998166659	10.0448798051149	2.24566697101379	3.59672024129246	9.11396456943486	5.54314981346859	11.1470613243358	0.670431529973251	2.49043957118119	36.528691539379	134.113408211125	48.1821826090139	7.21070666946893	6.45909468936113	1.48908417517879	109.10520827081	9.15998962899423	34.4713208167735	5.85183837011302	5.37704786606569	4.20892689150954	8.88980759423653	99.8307316691859	2.71048578549449	13.1549868695432	9.03123098828145	39.7585098142257	24.4459805324644	19.8577342011001	1.4775549531656	23.6576302295569	5.01317799561468	32.5517712998737	7.56746370935423	5.21795469259159	1.65805778027413	18.5455952826529	38.5066404321683	2.74946678644993	3.65712469258091	291.071745057174	1.41919576032273	7.91808825612166	3.94933353093171	3.84158143053137	4.82108963223665	3.32318227722178	9.33363339847478	10.4609179792929	2.37643169130433	6.5791269896492	2.91804570219878	8.2303978692269	1.95869961638605	2.05774686242507	4.50868566112955	5.96556219938301	2.14764625952115	54.4729404268323	25.8874805544995	6.05248146256384	6.5915481154098	13.4908721831005	11.9836170110027	2.21116056545041	9.82370450033357	3.16248264452536	302.89803307037	8.46931503794203	7.03282752793998	23.0049714163557	7.88657633285216	76.9213581572843	10.297940668583	6.84621244999006	6.4919472776753	46.5070060519269	16.6076488303195	6.32481123094132	2.86212780814097	5.45712913621789	40.8736827832265	1.49265275185694	2.89550659276865	1.69754499264067	3.17806203638386	2.29996572358624	4.86165672439582	1.7826846904665	39.1290733811612	26.3540143507814	7.20659261112749	5.08357281269264	1.47528703012802	16.6094192317041	29.4646773737597	6.38883885539623	49.4943584291448	16.9247359565345	3.25995479668193	20.122680254236	-0.264961019015897	1.75921764986352	3.44236785015393	5.78958452388464	3.24477368325785	2.14597335985399	3.88962190075348	4.27878374067998	3.49892625300635	2.17439256278866	2.09873347836402	10.8212690583322	4.15051054746803	3.28528998520421	13.8480829806022	14.142534251173	20.4675669221205	7.28103951311522	7.66651564354066	2.36002358657653	124.895611799555	7.15894493314477	20.4707173562123	6.95547686985983	19.6545802047385	21.9256039140366	120.39219520887	5.38905690746719	6.78472720410275	14.2175481785124	110.500770916917	29.8899226247156	2.24590671696258	14.1910236759716	27.6126001185341	2.35501879746971	7.76355711196511	1.47612877314551	17.4653155994362	24.8081892967818	9.71634319304964	26.8849774128663	9.08719767183265	6.52168751124804	4.23078750112697	16.426810402623	2.03064773160487	7.09148062568504	5.35911786956916	12.3382162715687	11.9085665395623	33.6781662326271	1.79158479344659	7.30563834561383	10.3263853907535	6.29331148461639	4.30011314122276	5.18976148789294	6.94245065801177	11.3728937630575	1.86678990210497	13.0439893675435	4.07180066453671	2.55456850282292	10.925758516911	-1.25278715831839	7.83510036634367	1.2718196828059	6.47415621749931	15.4899313156225	7.81085480378013	7.05290792766255	2.2328211601231	21.6628439398853	8.03998140766042	5.88467990929445	345.384967973396	11.9719037033984	62.7841001575747	136.603361433633	11.9169399220381	2.19330136214291	12.8033458068166	57.9445112103391	4.474980679211	2.838176205015	4.27655308905232	6.78269061265535	31.5338828139677	7.1733020321511	10.4775765755803	1.80304648642797	447.64964767156	10.5072902583788	4.85811546593819	99.6824600726183	2.50111952176797	38.0816607242298	5.66661804034724	4.19443071775463	36.4387070571366	15.3743590942276	23.4331908973774	15.9915878736618	248.563024243056	55.1584375518785	27.3878659280569	1.91527761478458	-0.917079180469633	7.71777388793965	11.6474127071832	2.01064551199285	7.00760037039067	8.81867126160867	12.6726123696038	27.6189903341692	10.388995788912	216.918520323489	1.99705520961547	12.7212239033967	8.04928877207579	11.6303744388756	15.9475656917859	1.00814662580489	19.4485085071167	8.31900266802538	24.0977327487878	3.35856895708225	18.8069608828078	23.6190204878833	25.5649016048853	1.3428151320051	2.2013555578118	1.78835697393375	29.8436641264029	29.4202368073069	31.9709997039103	2.24064591190665	-0.387189025311526	8.7465494777491	57.1605599288593	20.5680994232073	7.79365447224007	2.19766895933639	5.43735134580376	61.0762019666053	5.47306965182563	3.96491990920361	1.79754949055516	7.89091456066257	166.127010745071	1.03906452310801	8.77338454239497	9.97973750936298	6.73009530519838	3.76190953139438	24.4621325293825	6.07770473451628	75.1413402047815	1.99684429767965	2.12949295726549	22.9269206573686	3.40050037924926	27.0976111258544	1.10292828765656	1.58182975652496	10.5401983764378	5.58410882309894	1.5442333353237	23.4650030336225	13.9122630842758	12.0040263146905	5.01658059505981	0.414610415379555	11.9195199410467	52.8768201299948	41.4935127306854	9.76033947996175	4.09955515865825	30.3169712509399	57.427607603027	18.3725674582154	19.0841677541905	0.321879581158974	2.43613404910635	4.75724553580741	13.2370548762138	0.6463475452638	6.35382550708693	165.82254658071	16.9801730275392	36.5442927840877	6.00721286382826	7.57679671823242	4.43798624002779	1.94470451212725	8.18737348610028	37.4251175302711	28.5119206496495	2.72008463507381	1.82785256509111	1.81965781622979	166.084903583347	2.42362475218978	10.9130233433588	41.5656758915369	10.6550645008496	14.723020943538	19.4592961289591	2.1342730329047	11.0497963743578	22.5755456142764	34.9076368648559	5.73364752850928	13.8446096571442	5.87769760426405	8.37999439160345	2.41831859897364	16.0616514768221	12.7541160800654	1.60328832265058	10.7450429620736	2.17700284147434	3.08971729042578	12.9788083191342	1.77808518500757	3.13289567071624	3.55306518337821	17.1000551094228	6.2754290517089	3.38725607533782	9.81485051519857	47.0281984835843	8.42317560722651	8.53652732209355	5.03569305884965	4.12611112358946	3.01657138597371	10.9245618253068	11.7642374901994	9.05205999185755	12.4565118790195	15.7115608942042	3.34999519915701	5.89004444890157	18.0117678291141	147.856253710806	5.24266358983459	7.91492133522638	5.54021362236182	22.2698310384383	1.43749979923227	8.62614219008506	20.9228604271971	15.4420619017419	4.52753194977356	14.7718348837634	2.19316993647168	7.73529990090173	2.0633294477463	7.21716810021598	5.27711177077795	4.00291975410808	52.6291847999996	25.1380375827361	6.6502433125862	3.39494871468113	4.723870728315	8.77740750653544	5.31284708708564	14.3253652631282	62.6617561247712	4.81045647578309	51.2967449372555	2.5810455911696	8.19686287986639	76.4071060569365	13.0390563013881	2.42863620091133	8.14245257406756	16.6710049995317	2.95799399212381	7.38429814408518	2.5040371780384	4.54150533766857	1.73912270424006	30.187430922668	3.3336798273066	11.4619047135409	18.5896810709312	36.2164637105172	8.07760477417493	52.2986399873322	1.55290531769072	17.1412936663509	3.98465283029485	5.37439951510681	4.41127562826362	7.09576854249911	2.70779322983648	11.8321424032872	5.46358829774252	53.2289571679964	19.3777097854926	1.89040710073893	45.4475076217433	10.2778210024278	2.72135217488667	1.5923620371808	7.5533538740957	13.9528602764839	20.3241032801075	19.9830187444616	25.9084983873329	2.66329492076175	15.9687957248453	28.4586182191326	2.24509982499406	5.35734264961156	11.6527266034099	24.8734218130532	0.246712445845765	6.20931802365145	11.9474123946637	1.83348962802948	13.433936903451	17.5289695556665	11.3452418259285	13.4453567590304	2.23467385688707	7.93678952567695	4.50912331875689	14.9478081957568	1.83906451982533	4.23177001572521	21.1974081999383	19.7450670311491	3.7186277699221	12.2088087500752	11.0862434554088	35.2147311263377	4.51753456543891	9.49137638156797	22.9779743780134	2.15100560317337	1.81369576961573	38.9926346253938	24.2775382003683	6.22097860296004	1.02051858910066	19.8300259005971	5.49038179674621	7.58444445753096	6.03735235432516	8.20949209073651	110.619562856752	5.29397023395848	40.3393251207891	2.11394967214822	5.24767906573531	0.482804488876374	5.70906178471717	52.7739306927389	12.2704648722178	10.0289622854642	16.789781932489	2.04834620223165	17.0604265908929	1.880745590895	2.79087260330618	29.5383167077462	8.13418843752247	2.13962848781988	2.94869658306106	30.6071277223926	46.4550741843623	4.360309628526	8.69125405041141	104.055589104008	2.93485130137284	13.8575421080115	124.255736735741	7.8678416508276	34.272029731391	4.25688162600028	7.65940145099607	4.46460503358559	8.30630427746835	1.80968960343291	21.1786462371283	2470.57691785743	1.55718682282966	16.9698367806668	7.66254161213408	3.69711657624114	4.02643426915178	4.68802860707714	21.9932071633982	2.00909573123019	38.1633763933334	8.19150528517311	1.84314279790513	14.5850964713604	65.046363685797	47.752309852916	26.8630092719607	14.9654355137484	10.3107289393609	9.84741070416252	9.71076301557611	8.10295484495528	7.73415857364253	11.1079854010199	21.923804569871	9.27117588963058	7.60453815938475	4.64313952576365	-1.60599286145071	6.63913271347533	8.25304761242571	1.74892752617733	9.62375275014519	4.32052945179029	11.4883515865099	10.1616084785259	4.98805563083686	1.08189807707816	10.2032882127056	1.3248910739368	11.3224002545004	2.27660406172005	12.1980300495827	8.3315072979264	3.95648758963234	13.4652006479601	3.01493132953549	3.2343782328881	7.14211329780404	3.9776056252195	151.254265744192	3.4920235962619	1.67742782802016	11.6443955919157	5.31332988652333	14.689904878776	50.6827623199529	-0.00631654928583103	9.85522351638828	7.10972531669763	2.15862792399622	8.49871537266844	1.41030268474166	18.5019509712753	1.85996951446599	0.777202375927088	4.49819133723612	13.5291024004838	11.5415153693698	8.46990240318974	1.07713182954191	15.6652028901406	8.59079677783481	41.5878128450723	12.125939198195	7.48069097204094	9.61165669671953	4.85761304234507	10.8536836489809	7.42300234876802	2.43939882061111	28.0859502936676	80.0051257339884	5.89464607988531	5.52442168922861	14.5110983592748	25.8085566405898	2.23193976056584	9.75003966890839	30.6554485956132	8.13728027580361	11.8115493797537	86.5399854194633	5.23788201382248	102.384799202754	37.0934768859263	15.9553325574759	51.5570599442653	19.1563746067957	1.48782075523942	13.4447080256092	6.53979434569131	36.3328539537898	13.2728508466758	14.1020043435697	57.5205155810687	16.8513892844641	1.73936066759256	0.247069044444807	3.48038099455622	3.66409748681416	3.08834953559408	31.3464683253344	5.99789217484517	9.25094907443077	7.00081760091181	1.84282869032808	3.33305410549415	7.52489579302769	68.9136428671363	9.79823869480546	4.85674542181825	1.55884259934818	64.7092668855519	4.33239257818849	46.3513475900366	30.9037862331323	19.2477146312338	5.90417889317104	1.31245916644539	4.43177582710044	6.96957310138874	28.6800087480637	6.87332682294749	2.63461862398206	4.24980198536597	13.0534975920581	33.1642727263125	8.00027254431735	6.04388664070298	16.3579268869716	8.11054672421325	166.61412126951	3.54497723676294	2.77794026123839	6.92124646503011
GSM950501	35.1	0	21.9924412638153	0.989761655718838	1.68769943616611	10.4947259423418	112.15155190212	0.77422617228247	83.9620683544778	24.5898821519829	1.13061541127258	7.04126945724076	1.74056733020069	19.7348843115643	1.87478955614788	9.23892878432269	8.68071225204137	14.0465863674068	0.962320413378571	24.357209231745	7.39752549949532	33.6853413335137	5.36435753008935	9.75118862831045	3.60949860273834	4.06373199758294	8.89707885235824	-0.320298117372975	10.1225917750187	7.4272057581149	5.01243488557929	3.20597026138181	84.3269547219406	10.1985288032202	-0.319582017897529	16.8584092919178	24.0837805905892	6.40286417774226	638.13841323653	8.93172311970581	30.6388844247127	1.72833709913967	11.5112537475094	7.32291646853655	13.7837330092936	15.8835571937573	6.80526341640879	17.6900827656251	0.575851810010615	5.1457646461303	8.01323887605644	0.392783799395831	1.6591025650403	17.1465157723258	4.8646840550574	17.7248398790432	44.227154017073	0.79092771826324	4.75200186273163	8.39979110385845	2.45352816346242	6.45760728307495	26.6327185902472	9.22102817431078	16.9383513773784	6.42881551204474	10.1287459313829	40.9735416526487	11.6306159020486	15.7661698302536	2.51442820839658	6.3083297548157	5.20625698891295	4.61794581376725	14.3357804093637	6.93877442368442	0.250770817317281	0.498416847181841	13.5532361314846	0.700709405660918	1.47570942520186	8.74062424256898	3.01596740431494	0.287024903073099	0.963030726121095	3.16190146319959	20.2403925243761	2.06152924967745	19.3039226740711	20.8140113735826	-5.35530569974214	31.7978064475168	62.0220351441901	3.02724944540634	11.6450208932529	2.39787877688082	16.1988696150336	44.2652230281756	1.68975286055112	3.35449133212982	2.46865953155396	23.6652456510647	3.26475549163673	51.1903104912661	6.04580285722749	24.4159286198285	0.196180513339071	11.6938131161364	3.44021500150973	4.02696819903382	5.51516465496844	3.36190685008501	8.93458945036576	4.6231208621852	18.5247398400333	4.38220512880644	17.6628334172131	7.12261873672302	4.34904989701926	3.59527970517152	33.4561589298841	0.865740099198606	1.55154633844248	155.829950839254	3.73036743908527	3.4491161670737	0.732365703192535	5.55951307812727	22.3815901965523	9.32996877960382	2.13106859713015	0.893112750780814	2.51108716157235	10.9894026099306	30.5123198173632	21.2975929976527	46.0958281540667	0.51149604953442	13.6481900967742	31.1807363316295	0.00995931767320468	0.953230061641478	71.3519780205653	4.63235557696314	0.662579085354769	1.54953684331101	6.54235661230567	19.8748369995326	2.26171316538147	62.4992062011276	-0.386440693147768	67.6785070091425	26.569212900291	17.0641880619272	0.385228951726148	5.14015189631857	34.7699177384305	6.13481609127118	64.0369401318722	9.82465128523287	58.1426418585236	13.0318691115721	11.471465634363	4.89873577851404	0.204252500894378	1.0986540967006	11.6965039495455	11.13086075911	25.4680051611519	120.083050880654	-4.60499466061395	5.58563814617427	1.27587617729075	4.85263499542409	5.0380401193785	-0.0983018419435664	19.1625490666064	27.5782715819241	17.5738039284061	121.52452617654	23.0626259918385	0.650432667290314	-0.872922036147329	1.08758710471142	8.95592690507926	4.16419538295125	8.91230968740931	5.84328738329504	31.5633328631034	1.84925275230814	41.7966531616755	42.1393466279659	12.4839142221923	8.01064551078991	71.2266252848088	-0.394880553310341	3.58248287015139	-0.192828715852774	8.51660758567796	47.5158920587294	5.529169675419	23.3930110891278	13.0484815906125	30.7077968358789	3.91905152053217	3.3367900310202	9.51682799240415	1.08574357507259	25.104073591866	15.7765399885185	10.8118118078604	84.2072916329279	3.7347464357826	4.63672282250627	4.78633025663967	6.07558231595377	20.5535950302713	0.50614223888087	0.552208126535304	26.7098021034798	9.62707569049675	4.57330064595695	13.2759976200756	0.917203894405152	14.8462989199538	5.8988104753927	8.00644949603531	14.8346542720594	0.648934391517051	10.2761434328934	8.1553459013881	18.1747589107561	83.6119076465183	0.590462239870378	5.57539205400308	22.3778899887417	1.16116360338748	14.3711870476894	4.30127854520457	4.82448008490177	8.40814873893499	5.70184663929404	5.16682485788865	22.5611367855883	0.860738101223636	15.8187248485868	31.2905971227341	3.70900697630675	47.7362379324829	16.1852824984127	5.98565881603241	17.439497463437	4.11084264125052	241.056715236162	22.4544346568824	0.940710158768314	4.21479216441442	13.9598130015588	6.19769380792669	4.919307369179	10.8129035570576	1.61657927916633	10.3169701342939	193.173500248865	0.454050463135793	26.4848605703191	13.7958050333362	7.78594193012547	40.2686493293934	5.19061535895521	37.9818521918101	4.42484141815473	9.10999321952233	5.61070321895899	2.89162784549561	349.16896234248	10.5750724756743	16.2120966343942	16.5015207652466	35.4476583422347	10.553904545399	-0.240076785201067	31.9939978487367	14.7614742853654	6.57276082887721	34.1087489221916	10.6987582834634	6.5604827346168	14.875975487643	0.936261780252419	8.24909113816924	8.96451425349159	4.74066149045261	57.3175894196205	2.34173557371203	15.3574044372907	21.2234727605646	2.45410985165218	3.73095736405261	9.62972395884463	57.0227232499936	2.06217463627765	4.27941527642925	6.08583125964484	4.05632866649987	1.05387195471024	116.209577524457	15.582351384428	2.60712917920398	22.8840221704334	0.309341669925965	16.6073016637754	2.19916400485242	1.55141069889979	10.7419419611819	3.69832415173846	43.6997727298849	7.41345359480079	2.54701682772719	12.0095104362606	21.9061643178655	3.94838135381353	4.81995023581977	1.36859643543681	12.1447407222558	84.0936917736322	2.82442423934127	-1.29259467965283	2.39401865575328	5.02019397707292	8.72655195821006	13.8581142212076	0.113560778491482	3.58938672469023	27.3842054435466	19.8520674357405	5.06320576239143	3.98653346237427	7.98507088879645	13.6298391043467	1.44836714770811	-0.799587245340688	14.8152422334353	3.90055741294567	4.77102590506023	3.35678089717283	2.16288647663185	0.344922817800101	15.5789465991697	10.7573371468372	9.35192596132346	27.4535343730209	8.47401691366321	4.50144303956274	8.20227398542564	1.73939385826692	5.14419768303918	6.65577701728999	20.783847709174	1.18662189441522	0.649239815609193	27.2997950573881	2.09702949700791	2.91805498882188	21.5579750912649	65.7418238151694	3.83674507432947	5.78819696175295	4.54488326853585	6.03874040879708	44.7972726024452	3.75783165382238	21.7621752682987	3.4700360058999	3.02451441652115	0.546904953504444	3.41522577922002	2.17356204513405	3.18433839933388	5.63283019147377	6.04728919486728	164.393979887814	10.2353513572038	75.6518631763687	4.67153372119853	16.2216775266383	4.58144796053013	9.98301961521082	0.102371988435148	1.98182768907696	10.5075144339348	88.2971878332028	27.9771261079763	5.32610487293338	412.843002039426	51.6524032925025	13.9125513694065	3.79462934853884	6.17076468136739	9.50783789778808	1.90813695783197	2.72656078268597	12.2296509735783	14.5925567626773	12.7447046547162	19.2020348932056	120.803805605202	0.890854403215427	31.2173369091112	7.68229672420781	9.17633470683142	17.5325176149787	36.5181250094061	3.50720039561299	6.97780908485425	11.0509119238306	87.8120495874677	4.12662578277105	16.0359449685724	16.4837380195799	3.41685923615752	0.251209798522195	9.90066591234556	9.88267484907339	0.660587049615769	10.6187202679987	5.6416623878105	24.9485348882922	8.42268867488288	5.6932991294207	11.9152891450721	2.8232284783966	11.9578591630487	62.481674001973	8.70330407423723	21.6830867090097	1.5387831895266	8.20672686152968	46.8684295566376	29.9729591516304	8.91562295038904	9.75459611189225	101.68476899409	8.19400222807931	78.0123184756655	8.64817419631626	22.3352980206351	10.7805693188515	3.15898116179785	2.78258177806014	38.7425406454694	5.54693307532915	3.77030927134924	0.633924459268322	22.1766392135413	14.1511824022987	28.2411384506955	1.14269510523603	67.064425547356	2.28698477267397	33.2164346595659	26.7796138625861	30.8684202215488	9.84976567205236	6.0979382529565	34.7172059517179	12.1915863787539	3.76200267626319	0.594518253069691	38.8078722577848	1.22659636609909	6.34061636483871	56.2418927956522	582.745863233735	9.49222557763278	68.289996685298	6.87985743934139	1.65588193635377	3.66570664685976	0.847717577696131	19.2038172521634	4.1569592484235	213.244517296478	0.146393038052573	34.1876750136672	5.56138628061519	8.15307936251914	20.2659067761847	9.22679541757692	28.3410244233421	46.247562179216	29.2115576014288	4.08595913083227	1.78069025530225	13.9088502381377	5.72790389456475	75.9516373092318	4.49178348298748	111.69655244154	28.2034441385265	5.51151138744334	20.4791742507366	0.109565803232107	2.25457219998124	0.690788389056998	22.7515899922519	1.11898000715012	4.00479879666222	28.8194873626209	0.976607557962441	41.217180074622	3.73670715749221	6.76749149155159	12.8134349748207	28.1385008435179	58.0138905648895	72.7151212348705	20.0505876115521	9.03577925676523	2.30566324502837	-7.07445123214085	2.36152206709855	12.6364312948432	8.12241769724684	7.12648911932662	-0.79442415936853	15.4213108394885	1.3116580512288	2.19119331195921	1.39242091061899	28.3384175751608	6.84515072413327	1.3033992419514	13.269371063065	19.1628434846315	0.884601674985086	8.3206727088853	11.0950946796337	7.26164066311387	33.2898787268207	30.6878940077924	2.75825517550897	3.26797191792919	0.265759269390756	7.89596352422349	19.6210526239587	1.75089392118357	7.25736171248935	2.29147178072073	8.25183828159163	1.7355228429565	0.692740921240959	2.89347870635192	27.7079722517397	90.9868563379817	1.05267470988787	16.5822634256704	3.74733125310656	167.387478120476	34.5290458297403	5.61215418974766	10.8087795351749	9.803708690072	1.7009191721417	4.30056824368506	4.91767240733815	26.5535588164147	4.97771241260322	2.88813878562758	0.849731059609227	7.60757303135365	17.2646880824517	48.0796914298097	10.7742552125285	0.090502800177775	24.5013697424468	31.7620353527741	44.4002564302464	2.68552923234665	17.6257518718002	11.9669566860939	59.2319298537579	5.47367634743316	26.0081713399402	10.4115241006504	160.397457111454	71.6500718756929	4.17193010612042	5.41133553636835	17.8179545894449	9.83143856368305	12.8039346630358	4.40655338231568	0.0551100639793016	23.2521492411754	50.1568420504952	11.6430196896824	3.43549256388093	19.0426121141023	0.943499914455239	1.49850330467984	3.56198420762539	5.71660921204844	2.30077603362499	3.97876006248428	1.38433111920792	13.5452163723383	93.0135901635265	1.31301742443952	42.4373832898715	6.43004903344525	0.610376482039774	7.57204788565491	7.36062878783932	66.3477628547282	97.2124074974493	9.29353451743608	1.34103212086344	5.459331574224	0.0615217406231188	49.7325816519979	9.99312265470216	7.90150262870846	7.78544005996588	1.05078122392984	0.201676293585713	10.5326124547646	2.93537218051242	2.00860485873611	4.64029945236522	4.16333951785561	17.82822140063	7.57076049290988	10.7797715840143	9.10381003660919	2.37419150618642	10.4390564688794	6.38325631850679	8.30086046316161	11.2851394334002	14.967441284699	1.96426015629164	0.99514601247014	14.1142449417639	12.0754459844668	0.786190734891782	4.60787097520477	2.56378108276663	4.14166565169736	13.0007168639074	67.804468850231	56.6584979517829	6.80176978202529	3.61522044284843	2.03861698549788	23.8244663263143	5.33340848912392	4.56149783338391	20.1800372546202	21.177255767471	3.06985959032665	14.5672201085156	15.1471266520736	15.3968971482833	8.93121923341728	5.95273150910116	1.09065671203128	5.65121469833374	5.25951463774562	6.01280435630166	29.4796197476936	4.10265821802123	1.53632262944539	2.4164787016217	30.1202754254173	0.899174863074652	54.7607233509347	-0.00390386431128986	7.69224757155978	8.13940082111398	8.98879167880715	2.57873110682936	0.371123682020835	2.75397749783732	5.37391074961353	4.01606781878156	3.50711338402603	3.20378072104645	16.6517526088374	79.0790127305214	5.89944418102801	25.5008212826269	1.81637756204888	1.07864115490157	106.278688109996	5.23490133142855	1.25475477032121	4.27221795135583	35.8446285350034	3.68635098240703	1.99826234753992	3.23611531621478	17.8289647626992	0.420783285820125	4.81296513445692	12.1872164733807	5.21725689089815	40.3660690153154	4.28812680890174	0.989315973442186	4.67893496619884	7.06789715933601	12.1479243970681	29.3397051227314	3.95348780956255	4.04581736018796	0.735616895545437	8.04518965464634	5.67627323153017	74.4795736644179	7.89140201225928	10.2839447041477	29.9803282443023	4.16876704083506	1.29173379505831	102.250508461269	4.0089363060073	39.1974126679068	11.459054634164	28.1669901453785	2.8461394845258	5.43989542195505	-0.17050715186674	32.1179170221587	5.76027989799445	16.3323114724287	0.204315265138235	47.9514600182945	30.9631566393111	48.067589335125	1.38998178434705	0.901493265759578	23.7599996326006	16.0061545065951	1.45054228090216	19.353083693199	47.1271182660326	27.3768061566535	11.0708360708776	5.20208012006383	3.23638608612629	9.55803404273849	26.6735619460866	10.3249025105257	1.54728479150535	9.34824510479796	1.79938008214388	0.632127562753025	10.3679641421668	29.0179137900893	0.938488688550557	0.927137941047503	12.2270544751896	4.32428091710708	19.3649899463331	4.55504964573149	0.773807024750354	10.6764660765368	1.00408280776428	8.00516398780568	18.6270721879618	0.240680532481725	46.3586066033996	4.91243895360019	12.2392671272896	11.8547770036847	17.013689964162	2.72050115221415	7.41728421372528	16.7650869483841	15.9159697281844	162.288105203525	5.793915049381	2.76625349696828	3.93176503910312	20.9697499431459	9.60107328582438	8.46113192437699	1.9452206206426	7.65302901644974	2.96281265125149	3.48024009372036	37.8646739137498	12.0719336113335	18.9753193640602	193.115583358464	9.82008050538612	2.75241630898277	2.12140261566985	82.768850480766	133.742311504326	1.61196019854718	18.9045520792845	8.81256924332027	34.8941724961732	4.85315033143168	4.87906335635818	36.2591291278588	3.99973627188582	42.0561900310399	22.9249917578773	7.94211077721332	1.88389803513622	2.66863982922198	32.103832150985	20.8376920716448	2.15202031043881	5.82652593321307	4.07358491749854	56.0132829265112	6.80035931809557	7.15106580908561	1.24468203058199	4.77544840135463	5.63304358420516	6.33879443144969	3.69186361825685	1.51331580758261	9.73495798159943	3.21971474195824	14.2398596448307	3.76916408010192	3.04998426159524	22.1952139669179	97.9950715895236	0.956467181936751	20.3315983496518	3.30751842100253	6.29233063707058	17.6091742050639	13.5699453965782	4.64569305113684	6.32752643946477	0.741075946804228	8.89251058831963	29.2152003376963	2.35677044014017	15.0923311594914	6.36953180981064	11.2178244597816	11.6439223348711	28.8272325957487	4.20052458356111	2.6398476246657	7.95422307977583	76.0370342234545	-1.26309965687222	12.0990447412517	18.4405396287063	44.8430437184975	6.01377889408651	6.39793303142123	63.6595378599667	4.24728827234309	-5.95293236764684	5.23447131112449	20.8503327322002	13.3707423622283	20.7224400471005	13.3820977383	47.6545401522778	-0.336544839287013	4.27769681247609	38.5922478013594	3.40175439410267	12.3693284888461	5.27526144788531	26.8068798532951	5.59766048310611	90.3125468124652	5.6096331645002	-1.5402385465609	6.55340819179693	0.777272433011555	4.38751213505762	2.22354097363576	3.2123903836003	84.0561218869953	3.87302356888913	12.1392449224377	7.89650479944261	3.67936841843986	4.5104366946521	41.288858826097	8.14771203669693	13.3930818023353	12.6715770787288	3.7370236737863	0.612010614884454	2.12858114381524	2.22725240295683	1.93199390527736	16.6806583123854	13.8035078776656	4.95478741920769	5.46034413073195	0.991839215022118	5.48718059552166	2.66277641225387	4.15854367973745	10.6264973920432	12.3093923863779	20.0854450543755	11.909922690813	22.6371417124783	4.83455344603535	14.3636090812712	15.9662808836395	1.11094605056417	16.3577454396511	11.7775816665736	0.934332925108883	0.50811882830549	26.1560992731864	2.07253998204198	107.115679245893	3.80322959596285	4.33952115976657	19.5632447643346	13.9987769818823	17.96814382921	17.4575941731985	9.3605251261704	3.34972956239802	16.3888088880148	4.07158233884778	2.83731974430274	17.9215058421831	19.6471695134928	1.19167823101646	18.0856321024364	8.62705060516654	25.236395797196	39.719764896977	39.8115869289366	15.4319188827929	5.35408172026782	3.42702824695273	2.50010463850456	2.44110071787636	4.85381381993239	6.16125255807227	5.11241834391694	9.09125981429801	40.6037408234944	7.15820968800958	0.921507132339239	20.2443234717577	13.1934766477325	9.92982679895541	7.69631858652965	16.4386823194315	88.4543403265974	1.24491961862196	7.0951805487099	30.2572313977972	7.15842175406337	44.3777365813524	54.0877998871571	3.8609071459885	-1.4377196846004	5.53192020945554	5.72018321185107	2.66480060906597	1.22788250413386	3.22366294749124	1.35418886506604	34.0942346899987	14.1907922818442	8.89510526356171	16.4838487609732	2.76311720814046	15.1587746589339	2.40569500819678	144.959969413658	91.6397304025698	12.0608145092859	11.6698321837318	2.76434378936572	8.19068288382524	13.6213617898983	11.3073467448733	10.9218407342975	4.55972844494439	2.18829041000539	23.0718225145045	9.13713430956848	4.48085788574336	10.0308128624604	0.582330521361146	47.1071774609353	1.33118179329526	74.8366316728158	5.05565958822876	4.63167953597116	2.08963846515495	1.12519820193148	3.89850248346418	1.28147570107524	1.61810766933538	29.2520809369117	0.0511842463048156	8.3083756987105	4.32301680665136	1.61969727846667	16.3441793454915	6.19170650658572	-7.59074094662583	38.1975961992284	5.61346995945766	3.57802326935933	169.266619022351	2.90970937233183	1.77662005473109	4.05190587487274	6.62752616539839	30.6952913235477	17.2515697586902	0.173763223448177	0.871863849928567	-0.0512410213560122	54.6985188392037	0.785705380966713	0.869030539030916	1.69306152422676	16.7807851111148	4.00536217332647	4.5940035181059	7.52969943951507	2.06242865265222	41.1173366925276	12.7746943799961	36.6964481469363	1.69279532105374	11.9283661161443	14.9597453676717	2.87280501528256	24.1646863569263	0.928752139144743	94.8969723211109	-3.33326956183648	6.26866889842403	12.7324454371077	7.39615863690823	6.01928067013896	9.52373528689258	6.27973607721901	2.72189053798834	18.8347852819874	17.1590863864761	5.10551037712875	31.4184286920148	1.57941580449537	5.41005111429953	4.98773980464591	3.17942610766239	66.5228007899182	0.393554556616774	20.716154624137	8.04191405305321	17.349467884082	3.10156320659491	5.20034925026857	29.6381883886221	26.8440394291724	1.62867322041872	5.5032320206831	25.0551570770622	6.3091869212314	2.29596053078757	235.49925887874	-0.718598146436282	19.6298338646941	1.74669899394943	15.47253499852	5.34715435951961	12.729080767278	6.80380251029951	7.55300727862075	4.35764405657764	20.6296964429569	4.41136029377738	53.3331242531693	73.787080842007	23.6357373544276	12.9596056119224	21.6834943687715	1.57947207289102	12.4211800471264	42.9574684501056	6.62813083371288	36.2550300855752	25.3214982624665	7.65724275358884	10.8284150055407	8.16173995452919	5.34561114883776	1.26792053434552	65.2459605767847	0.832811213519526	46.9980147718481	29.9675603946768	0.12884101246475	7.46183799335288	5.47462668664752	2.95507477086332	15.4227068400082	3.84602881116141	9.71915471339449	0.209132529612713	0.463810898211714	7.70739838981047	6.0398542445095	35.5295422737085	8.27887122085376	3.55189153099337	5.73741831303951	17.3181464682926	4.42669327794995	12.7409568373717	17.7968058851961	2.86800358317524	34.5618263866994	25.185910315506	43.0190799604457	4.55309683074036	19.2284547178141	46.8456411516298	10.2443201538643	7.31321635669452	26.0416679916652	31.6543010374227	10.9800526715852	1.63680593396809	32.9319080305332	10.5764822316762	7.18506257181371	9.67350270938684	0.777414210142118	5.34143558467432	38.7068000156291	2.45912188287025	30.1057928693723	71.5308949724154	2.27665513505283	18.3408385815013	6.37256852041596	8.79289863466703	11.1228904517067	4.08079730942527	8.44411535461187	20.8157096795449	299.089860551167	12.9428014873616	3.51747364992428	3.09559877882721	5.08507888767248	4.74606099563655	1.77258488294186	4.88699452249875	6.83280239525364	70.1039528824897	6.49987221536295	1.19687672593446	7.82995416286487	8.94365076679318	-0.178415064350154	6.86923248024932	14.6920024451554	4.82376123682602	8.71809079788396	4.69218552259189	5.20545975797393	-0.756452144057617	9.14088347034445	6.97601243725252	8.43899199170501	1.0559972851468	17.6437399469923	30.2512694576414	15.6595699329529	59.571377284838	4.17840349722856	3.22494638337852	7.42610100714557	4.12574549999897	7.38066475149909	-0.138908681674756	6.70565890602561	4.69588448601556	8.55846737632021	2.40487152983467	4.1143668475285	3.27718016425764	1.44308119366963	2359.67855678568	10.4228701184956	2.67267111130142	24.2273314494171	25.7188154856676	0.31648663387808	14.9689921648605	1.27506011134038	5.48547125069331	9.62484012675316	3.92109794984542	2.70630591294526	159.238820315599	16.5244944236369	10.046965989467	19.384901092283	-0.242814400153546	1.59959917785834	4.36510472247159	10.9536064566493	8.99761894086395	2.80506071957213	10.9578118980123	2.04128561581694	7.43814091228677	3.46935303072989	13.1473752436592	10.0767134137061	6.17046224295741	8.02332776939284	6.01783711263557	8.6773816998952	8.78499515024793	14.3223999112036	55.3290087258936	3.30369997529366	0.240981884290143	47.1073938460049	4.15522652280753	13.7166060030153	2.6776003327798	5.39585437494071	27.0373172244808	25.9876752299835	12.3855057671218	6.82803346300676	4.56916080848958	3.64946687186701	7.21423989883873	2.97332447532105	86.4808412184561	10.0293823164155	11.4855010887718	0.146604102420877	3.06872499811136	6.04330707935627	0.494485458966789	16.1648255345659	21.5664672818694	14.2851486716296	29.9565643956542	10.4881732447277	8.78541239669813	2.47271519656146	8.73712372486123	6.25374456177714	14.819011675126	3.33541515870208	5.31502544460996	24.9463958823016	11.7230881984606	25.155786231278	17.9615793087566	3.87316657926422	6.27998099978079	25.0476177107506	21.35545261853	177.57044486425	24.6876363706939	22.8040808617578	43.020919205321	4.4832178671943	21.6698800818319	73.3338091294137	6.79869131068943	7.41381980952011	2.35650257456214	4.18299082379111	5.70804652248256	17.983768386664	10.4585517566803	15.2959437005232	10.99672559915	4.09043065242822	5.86202643529262	7.18757178833513	28.3622250404993	0.972660266004162	11.5140370034176	16.9375452491882	19.8890864943829	29.1935973760186	6.27093956295899	18.1088524859673	2.49698114505938	3.77062687575717	28.3237537738683	16.7900994437375	0.29446618036358	5.16018584835702	0.507485808525346	7.55110558993855	13.1599271948872	11.8941396797285	4.53900910092526	8.47601692381559	8.08197885917854	2.38634880355624	17.7345109526177	1.23957999739895	52.653302922402	6.27673925775979	7.72031773346494	7.45190165255475	1392.08511882052	8.54494239696591	8.75016001546661	6.12650898579354	15.2325322099784	41.2133534909143	4.17459161632246	45.1357383986915	145.971480459713	5.66843989818637	16.2075614712189	4.76927437333653	13.018511092131	57.1766292656317	13.4115735660181	5.88617836164395	13.6683957268819	12.1687242481084	1.16997448702515	6.17342760885893	155.861487221319	8.32328656402194	23.3277460888451	0.617059275970243	0.707412782356007	-0.576968887305751	1.24293862604914	18.2895071114353	51.2828039397197	3.74995327634533	2.40138917197659	0.751452185960816	4.01728371918142	2.31956882861226	37.3463732283751	1.87511196098921	4.82237195786129	4.12616273705153	1.60121414149768	5.42587622721295	5.6326227034798	11.1465852607207	17.0201940436741	1.19981260350089	12.0047778636073	10.2313037602769	18.9037951166233	137.250910865529	6.47108052498104	0.354737743924701	10.7097210446588	5.08130963042465	0.490247296755435	0.856177260519015	8.64571321731624	4.6307146325181	2.58960917433183	9.6386305418898	16.1457872168886	66.7645785210955	9.58532157151575	15.5629926498279	15.0407499264105	59.9186703374904	2.57636905677008	4.29629801566843	148.889842997504	3.49580392583473	3.89909997256707	4.56052659511598	8.22366671413471	1.22512934867473	45.9236029477805	39.439446905472	27.7687656906019	9.26762936986182	15.593253096327	15.4407822702083	1.56274238388906	7.68963428543452	1.84715961886976	4.60354009008701	4.7709608144444	0.935332797550178	0.328420326204789	25.1105416331548	-0.34495109151732	12.8506582790652	1.96293796096381	0.253022926262276	1.94021137525464	6.3363169177693	2.94069406360011	15.5745790152072	19.434411255637	88.4959832264519	48.4954833183279	35.5116972056736	4.02352842589046	8.95870392300507	11.4253572768299	11.9697525972859	4.1865336763766	87.7330084380955	3.32376026847559	12.314124884037	2.56384421180644	22.9114521098882	70.5538364380615	1.60927581616032	29.897472388613	40.4690196092232	2.83361752140722	3.7968476642461	9.43683199719477	16.3613683613031	4.39588164220915	69.3389178096674	2.94360794957496	16.6751904684362	8.9093517231718	11.569416611913	2.47562120034318	38.6895502511535	-2.54232592758961	4.11460634933254	9.31163954577584	1.35658447912538	99.3182312276	43.7627176124284	71.0681296623001	11.5315156574642	5.12351064902733	8.29619451927442	6.87956848893589	8.68463171369829	3.3796219698618	2.71670809877765	19.6736833442104	9.40759231974225	14.0730845872748	34.6407191844507	10.1340898452314	1.24786418414882	19.4923857486625	15.7448648097706	10.9681131453839	7.32260119126994	3.60046312122446	5.98734140773895	2.07421150277786	14.4258815831694	1.90795280876085	3.46539003344608	12.6500565778535	4.3361128096793	4.99030748053999	11.0088223979877	2.15397031387041	16.1977925341749	2.11926935231367	3.74756984243841	4.21983198090507	6.42422140678341	3.81639594051769	10.6472146048519	3.01115148348616	3.4540332130391	1.56126399139198	14.7625183375803	15.2277160701659	0.407244773537501	3.92148339559009	20.1561618438663	10.5143643988508	22.7915642875025	3.31095939557678	6.70204025854651	0.580152052072286	38.6018931409426	31.6258997317749	5.57702161472613	4.11891380891767	106.313369481533	5.68199295331041	7.42550918837898	2.36924891197983	9.22371262947845	7.15620038605495	7.87883310057775	28.1676098958503	4.39596991396591	7.33629279840158	208.15591447902	20.9374135228235	7.01402637393382	15.0370803935439	15.6935907637746	6.65183942141517	19.817575812032	1.5418809358421	14.8968421192625	0.212161342953843	5.27970399998659	9.46714656297515	3.62297177413965	6.98885773194716	15.242540552827	9.57424364131771	10.1250779995862	7.66610853667285	3.78584761532498	34.6248466372585	0.612556256339316	6.12226282637815	0.432953481626942	73.6199824677392	2.8224724164654	16.8596724763537	9.22490558120464	21.8398451660357	11.814714972774	83.8347677671826	1.48624343087063	32.907756678332	3.80447214719081	4.017442574323	1.56131102326547	9.83956960098547	6.75280123344924	6.23163482629739	5.67348648226379	-0.313907999702643	3.09254025161879	1.68920046582731	3.66371015012879	13.2579769367963	0.733651126018958	3.72303421033625	14.7752884631155	34.0366513127928	0.94023435547386	1.76382939206018	11.5421037062231	1.05314847795504	9.06715127193538	1.9491196274358	12.446830613959	37.1055724339614	10.773306506636	0.575190582705128	18.4180742749958	2.3974228777013	27.9838593506813	12.6442398471175	44.5765900174409	13.9723397650438	2.71003330454568	11.794425651962	5.26066224936969	4.76040145193632	0.434581610372829	39.8914265345736	195.638626552227	0.357664306934627	40.7201239573074	9.76464241507437	6.58847649180164	5.02409889324505	0.677331283374651	22.8673732926974	17.7898146679449	3.4754929293438	5.74651825766387	1.05881188577275	5.4802878101141	3.23212638053519	19.6107928496611	5.60384916849657	37.8548875837337	0.385953265034779	11.8036203117468	7.34675028076604	5.88841786385777	4.50668672964729	4.35952575623553	6.10199352805089	10.3159808889686	9.65238786000773	0.981808713868402	4.0084585910284	14.7076082137398	0.0254880234642787	0.470452309573225	32.4266886606796	4.63609343278102	14.4631740090359	8.35320047639397	1.68355250419644	7.29017996043193	7.07537289199031	18.134339669166	71.1082409762203	3.86382353762667	12.3852661475089	5.61437097584767	11.2000198537325	301.916039815086	0.592226019080674	10.2530655577209	5.12578192713493	10.0999807664959	8.85560789484462	15.491562459203	3.46299145710409	4.88900731756228	5.52951255902158	10.1871443619912	2.8450032837351	4.72597139575975	2.92004461734899	7.59545847935215	19.9034796603428	1.70661970325838	5.50742119452092	6.64490078852427	1.60033820197963	0.819217811223875	25.6451669031169	18.3256760800855	18.8507925967448	19.4242931455326	505.073411399772	23.2175247245607	26.6757764770185	12.0675511895824	2.7784156399923	6.52319619655898	15.4676080054559	13.829151516768	6.09469308214379	0.867972529010659	6.43454729520124	10.4408014965415	13.0885765109545	17.5575942563769	19.4302324158951	14.0691354430197	21.9664468560494	25.3472914962727	105.562912658142	10.8441076752277	8.64199280218717	2.8854435058911	5.0338027949378	11.1869117477924	52.3031196234533	2.12765867658072	9.90942017844372	34.1103357102696	2.60834425292095	4.36171740507301	3.34474132714189	2.85517925049741	17.1631019525076	84.9654541758952	0.945441424362954	23.6417080683811	27.950488295199	32.2689095782451	46.1283277779819	19.442705438683	3.61392802112429	1.1238400480378	7.36908153374713	11.1354282748261	9.02550449442071	12.2965445895088	1.99237484546848	9.09334005783338	23.7903744929065	2.22363699496459	25.6145637263507	8.50489885515251	13.3049913510956	2.39498457001009	32.421883299852	9.90265050159906	34.4224105377579	16.5766492523796	13.0658770936669	9.75978092663466	2.81753133841501	5.81226845859532	13.9377604890601	9.93681912905636	1.76562687385609	22.6818030281543	10.6291310805342	31.8062294182313	-1.96855634213332	4.99638176595305	25.7432500032261	26.2216603682938	385.332867664942	2.22014359818699	4.65290856758521	6.89592503445696	143.657114910524	1.74540019351824	9.69739288977459	5.89498242631447	8.83556607270132	7.90249356425148	6.81318397705871	24.3722351245187	0.325639092396723	0.598142952707734	2.58038213821625	5.29592334806893	18.700496989788	4.27770973980642	2.81623655918321	0.19128431201135	28.8353160168929	0.997879605990283	34.6704135300814	11.2406387194321	6.00510006764824	33.1816542068766	5.44716089196946	32.2239272268133	18.9307942599168	2.21215444995235	19.6140326018567	2.02928522348672	9.20859599220294	17.2179542820899	2.05833875749432	2.78394119335095	15.1905437426341	4.06152963979631	17.2250097396994	7.51051111764376	8.59855761246698	1.3014159809928	-1.61551778950394	229.117518841644	0.934957025636916	2.35700020524948	0.855661522189403	37.7907510184924	4.4751666429519	30.8338919616909	4.63010334926817	8.19032130291147	7.07374404042094	-4.8607560318801	2.8057870037728	9.18067075917216	3.92012602065259	10.5998756243266	1.32477956817357	67.2225711307405	110.876390603998	25.3066379641469	96.9798049686616	3.73757431419409	6.18762662381647	2.59910819288349	3.35302711337933	25.6709334343118	9.2397095350259	14.5826315977921	41.0071085278446	21.6544097071283	8.46934808339855	2.93156451648849	8.82265185322867	14.6530174991005	42.2635855984942	2.21753367514178	1.29259218282776	4.67711531460628	7.77740483963122	25.9080270832272	1.25205197808466	7.06487354441933	37.8747359140827	6.63585447200859	0.998168649358148	6.96168036507582	33.0034620724317	26.9600993597581	26.2503148034668	5.89504122104217	1.95430925323493	3.80286760876997	13.0239065588302	3.57822587142487	16.1046527913483	16.67131479491	2.55422340805594	8.50386527034565	15.1096804446927	3.06241434523812	169.012588348929	244.634269095304	11.9617215367847	15.1085525047663	12.1023633802832	1.10169175971545	24.0155949176796	16.5003259968788	6.86118567849969	3.14611810459491	14.2760460882648	2.56895665399139	-9.21988765538281	4.01958808648472	19.2717452203102	8.23793436841885	5.82487559328706	3.80386214234616	3.76484239835902	25.8699592571114	10.7758476039134	7.98504492968778	30.9678535863262	1.52723199567272	6.37087936588843	12.8409393910279	35.2547041692734	4.89089622229643	3.00417264161157	1.29087113606094	938.749039584805	0.0966396252776638	5.2515906702613	3.22502824993809	2.13739962054254	4.88414476854751	-2.17093256590955	3.15837702854501	0.102236414624121	5.46427832550469	6.77484000041003	5.10166607228302	3.58022673608442	83.3784453058162	22.0557404811292	4.91237130297462	9.44792630599641	5.60381408738475	1.60662215040182	7.29064108287924	46.9573635856526	2.78391462564204	5.99927703881554	12.5632067743015	1.49308277023788	17.183254300937	4.81562696378797	11.7756879353649	22.5752751868076	10.8240585171582	3.42332417682391	1.17655391787949	7.79508851306312	43.2663651007798	11.6454644970268	3.45506241990831	9.29476968808895	5.95342088019924	6.18369387771687	1.39015798928248	27.4980395210844	-1.7029388643758	6.1683753969522	186.998045613844	9.92790695126075	4.43949053179923	1.77714211030042	3.08191520199988	2.21688846107866	0.551788835071445	33.0141654885169	0.441219567984787	2.93067966734545	23.2382517264668	1.07806791562913	9.76477899563291	46.4229435172615	2.19576133505787	19.189565301658	45.6588346894607	15.5403366115005	17.6852967934346	79.9442224536232	464.62989777596	6.86337425897972	16.1665489009428	-0.102601121148123	3.571026334078	7.06553335650879	42.0779425855957	5.49264179948291	30.3403444983909	18.522352813544	1.27773852295226	6.59585555112722	8.99969567303178	16.4431860150526	8.07212505752069	4.93741635476832	26.1109751802816	110.207413151816	29.8980176565727	1.72873635586572	1.82901792735786	30.2058406629313	0.888786057167294	8.08750784160437	1.78890693768646	74.8788239732962	45.7798939483275	7.22530773563293	19.1047227096523	2.37852705624088	0.879485347601867	3.0195179976325	6.12386136615912	10.5855904392763	16.1979909827853	10.5626469487602	122.30838425152	7.27719639234106	3.18323602984832	5.31821075614704	4.91953414644664	-0.238258925608452	3.7174857202609	3.10200635003116	41.7260460420437	-0.260442327212703	3.11075374110082	18.7136951982538	1.53358754401673	294.771173654089	-0.368091373592948	3.14524717288526	8.35090770269438	54.4822774461621	6.86769865717146	2.0043587013243	0.79552772688863	16.8295457037147	16.7562896520384	50.0622671416359	6.48574889859445	3.61419083703402	8.36873729760047	13.0446233368539	39.5317784260678	3.36337561990534	4.99350008987589	2.35302736680852	25.5531172823569	6.40820841801281	3.10238211854778	19.2620430801961	17.6425531627207	-11.8959349473849	5.58955889625227	3.33503016107469	5.40927442775946	9.08950985567808	3.18416130090359	4.88040826865028	3.93012354312732	9.08821835443998	5.19785901058007	5.60680200490891	4.40330699800128	8.47381849837805	3.86399846750525	2.14453031458855	3.75410197091806	34.7610839917656	1.21852582693737	5.05684628918106	19.4916004224382	6.36912377468296	26.6557130305442	6.5407962031629	3.70010185066587	12.7717545382139	3.99213711576993	0.596638441713354	0.618882932544198	303.430427674406	14.4218976022448	1.06530128663885	20.3602172033832	11.4654925210186	5.08163602108922	17.5089405042962	18.0744086080698	16.5329398215307	11.5134310972404	12.957173069668	8.53990960422022	3.06325048138302	10.9751919711782	0.420845745514409	1.29000908223826	45.5183966175899	2.05647032760074	6.46286469416169	8.26298161430211	8.96828465351225	229.239210411882	24.3232571832374	88.2518677106788	24.5017541188373	5.24516835603168	-0.549228591754935	22.3632012541165	2.2410161731259	184.001915377326	3.02789069278781	33.4587137527522	21.8228752857574	1.04084898300758	9.58321760231606	22.2427303813893	2.85124866538578	5.83946183319516	9.37452561541573	0.908091394446306	28.2253295778611	6.44940137080024	25.6908774355112	14.1178776827159	37.833783851244	8.14048772214026	5.0369726482314	0.456241093481105	5.86213237447936	4.96019908432476	46.476601546175	12.1936987466964	1.44808199141002	1.54608171476689	6.80503348540801	17.7744749114778	9.23214182281962	0.762900668060746	9.90258973655868	36.4993714977226	18.2268656891956	5.20631898686807	8.61144041120969	14.2989845436223	11.4480259598577	15.2489081536789	4.556233021826	2.99127261669818	10.3061732412721	7.13628948863884	3.37929753694006	9.44269631323775	3.17072387310683	19.3993379036481	5.13022560124266	4.04536551203265	13.0368899842611	6.66553028434287	-3.22091100650665	3.47814513792413	1.65957648836744	-0.0680811174319493	4.33632653727253	3.82673474668092	1.68398824945993	109.054376563507	2.67403892845818	17.358659801945	39.0494313995558	27.2424774116207	17.2264662044354	0.830543167756232	4.44855812604611	4.48313119509186	4.19306836529342	4.33136088299714	4.61855875842006	75.34094919688	6.35594648180572	14.0443661504773	2.78307786751384	113.262391599881	10.1936260384278	3.74803340682659	4.44739570118854	102.586030572386	2.86044309983705	83.1253114121806	0.460821527581798	22.8899404255121	4.13441175366921	0.888929647547861	26.1609258101931	-0.346775240894129	13.5520267371669	3.06326557483162	9.71028164683931	7.09979252600239	5.17741809942226	30.7617959028788	17.9707366375125	26.0335614752771	2.11307487613917	113.164940603022	15.807108793314	7.13845340232304	566.882685144016	5.98451909063995	0.792988517782693	5.64526820095235	1.46546071836416	12.4277648420306	1.20632399768605	1.52981515143847	22.590032323285	5.52068597024091	0.418116841049	7.00797290324296	0.354433040768858	219.104215822934	5.6449405102305	2.60516055035752	23.6589955223905	18.8354649689504	1.99760974501615	5.03298400356853	29.1514392738815	0.849903848296985	0.689687347057676	1.29705583029793	3.72268795870891	1.35072150594101	0.785750025173	32.0085191303736	9.88880298466128	5.70293372211874	218.33592831252	1.25558923154639	2.99080830190265	27.2932409605956	1.18725557396323	7.76996621688566	4.67753586452823	15.6203631120139	2.76803562580223	9.10417532248017	23.6999016957146	8.61468931440791	4.71297162889013	19.2581057287006	9.75762403987799	15.6118274152718	1.27902652355274	3.66965501517588	0.740615468463329	6.12357744232913	11.0955043723193	1.97207523568547	17.9701374778677	86.3047093770499	0.874005885475458	16.0268977972594	3.15671075573764	6.15574633009448	1.31929681547086	7.29492466914633	1.10631389241509	30.8635578047741	3.26718472401315	2.93764862439195	41.8410278084068	1.69269619566648	0.245440258108948	5.07828042177285	24.6669153359088	1.61964057806374	62.446734978598	10.37304022975	10.5304604405403	4.54231124636318	21.849194120536	157.651070458098	6.93718865164422	27.5079051398109	9.35184802334517	18.8716655145716	21.6057225672374	8.09457504108836	1.16784573407264	125.163773287289	10.1300319740944	24.8234262988856	62.955598306099	34.115138962317	4.81972137327333	8.85214056832	10.1854093521153	14.3326013975048	9.54702381438634	11.9002299941076	59.1019866276562	9.02137033854915	8.05275513639615	19.5676514782224	21.2963317888336	0.725946069766745	11.0614390127847	10.1284632835741	10.0978434642693	19.4874051729494	1.58782813374664	-1.92936082665325	22.3355631883985	116.34903579043	17.4290283435257	3.7334547559235	7.67129108443806	1.87366305195126	118.371018392078	8.60335306567157	28.7776399733075	3.74534507547069	13.2752405772925	1.54809816105412	12.2544986200671	120.596251372743	0.734804409153513	8.30411658877479	6.19592104676929	13.4200472040045	38.5464824078336	30.4583735866524	0.812457736732173	14.8382803526551	4.69125044090788	39.5578684049589	4.13024894780567	2.12662808111103	0.395515168263855	6.72583190045107	24.8703987555021	7.10328543555182	2.4950422250978	281.427440115034	0.999521006584958	4.23289759384497	7.34514498589263	3.48445939682589	7.62237029287548	0.941127313390899	1.39962714967351	-4.58416245180634	1.27227660875662	4.91234289840132	3.48039285107083	5.21924998437371	0.765921559647744	0.918602033419206	3.29568638369548	20.6864433921374	0.364208711643177	48.7788007663401	22.2096388668593	3.88463318712408	8.63712686708733	17.6404602038271	0.199561330531415	2.42550240513162	6.62930022792125	4.4543384404038	305.205616887969	17.422181323693	7.34808474445389	13.6865250969299	13.476215024538	60.6393458194932	5.77827516514132	8.91942524377744	12.361759079045	56.8412423514053	10.0686687385914	7.27310013900111	0.737003871330988	9.37947378166227	44.0900217697754	0.688156410542042	0.395432454454796	0.735209436225358	-1.01598863362714	1.01291631873488	0.398628806401175	0.213805113913251	38.5281390551674	38.6344103957285	11.5978667641381	9.6674272891817	0.761376557385075	8.93406014845074	42.0514126297212	8.34470268788081	32.4914846132981	8.81958531739834	2.3450712791713	6.09541836159636	5.2378515385025	4.46713872654803	4.89888281630201	5.23776300663882	2.09342461187234	1.97821906628873	5.86403718827671	6.67563521667243	2.54887490759071	0.704661059475593	2.26842392072566	8.14720477645112	3.29023101528789	0.0487854465557809	6.22476093852817	-6.23103060072849	26.8981218852359	10.0015166730238	1.80175868182828	3.11744386482912	124.578152869284	6.90605374789086	26.4703205882016	0.847674581596404	17.1244498906876	15.9845364012742	113.156671538212	7.47370170790375	6.16108208127022	24.0546347030999	97.8973125038388	12.5815487281724	6.27285554708791	-11.9726874171514	20.9390780834547	1.53457866897314	5.35612345665907	1.81503589759233	7.15638628259945	41.6304692683347	11.3052012530169	15.0345218739892	3.37101047594202	3.56569015872053	3.08064434541573	16.3454412346269	2.97186661919866	9.77458412256617	5.96579928758768	14.9875538187497	8.73389071392715	24.7431633118234	-0.20590058958523	2.28879152090876	36.1311047457274	10.2571633802262	4.17737728823944	10.2638658533312	5.48788247000008	7.36612169480615	1.49609950739372	16.0444201780854	8.6661006020518	4.01701103921021	12.8654614221991	4.72037065950344	5.77018532151582	0.669350016009226	3.98317222128538	8.53355972608614	11.8496531261313	3.39944861862354	1.00618924371318	13.4986949416627	4.33063074371851	1.49797417510895	341.627284402212	14.7404759216167	79.6153347682823	138.170501830568	15.0638687031116	0.680388773399627	15.2977299042125	70.395744163617	5.84610225728302	0.553401262152645	2.68774740278849	4.28142195958499	17.936357480245	10.2228920763803	14.8596345667945	0.603394185613633	433.546351039023	13.7540157702499	3.80837151696732	101.942337420175	2.98240255137028	34.4930444501389	10.0060898066326	3.69395393466389	30.0630670811913	13.2907051572942	14.3941360581506	13.4347633038718	248.362436433721	50.3919256200011	33.4316172143123	1.01455702046063	3.8508518260561	7.09895329635626	15.3192741146255	2.02161735378494	3.21239520899084	6.53304306147804	21.2456336875373	46.4343757253651	6.41013119286113	218.890159693843	0.0376452930409448	13.6025526015935	6.65265291934746	7.23338913997385	8.83959754584095	1.31800471678389	13.8517685702668	4.84287879502645	30.5268840802329	3.43873889443324	29.5136874770772	9.52409104997397	22.779967781698	1.08769386574421	2.48806883882496	1.64535833703841	26.7497281436444	17.6042483046079	27.3377576035197	1.23841483088545	2.00638857826881	9.02343562495658	62.3563367982258	5.3716220650302	3.8189948393402	1.83456951845157	5.85230215701978	59.6756197217409	2.24386482041231	7.81461413933209	0.492011839043665	3.86285979666088	167.479390763795	11.4363358417746	8.48759136863422	-7.37922992811388	14.8199767074694	6.7837390520016	17.4378725524988	7.07583701775753	80.4782444692038	1.26075903069296	0.67967462394742	12.8355980558053	2.40051246645978	12.7188106641131	3.07271247148216	2.85933686890737	4.84829652157639	22.6942749747851	0.378996212523312	16.1999058116016	7.50246140989748	15.8161222514631	4.05720672525801	4.05887280093278	12.9443486661546	61.5625843514825	44.0945570896724	12.1513151359107	16.7730416059739	32.8568159113274	44.6611088489424	10.6907330178764	12.9534104852265	1.79554561762084	2.12789029229648	3.25333789770353	2.90658787095946	8.22225734165874	1.42769391741744	154.443552585512	17.1751523106292	54.8204622038295	9.89298233339265	10.32554823611	3.40147243163233	2.85096770827671	6.84082634582339	50.7941981095534	12.4681774933189	3.75593901412394	0.0824249744822819	1.78339104922085	161.265146436208	1.32094027058805	4.10079035894612	30.6512429779779	3.97973541922165	11.2447030581212	13.4588188743015	0.698593508065347	10.0660903395536	20.2824048378997	38.7743579834567	7.84748956373778	23.0320333680726	9.15889939873576	10.5712264785767	1.29445107297186	7.13393463885534	26.3863317130458	0.622601777938419	3.77781981378392	2.10918054462564	1.15802952703454	3.43561526839767	19.4680156340018	2.83479110391145	3.08781973251245	22.7165159642439	3.17398396961672	4.63309267777697	3.48708399100513	57.2193675684198	1.5091680841369	6.91861468903823	9.70974579649879	2.90962459097977	1.62528744574465	6.00142531959919	11.512256381246	6.21905259664114	6.66123302868559	10.4848927247492	4.85675706457923	5.22031416070226	10.9671973794041	112.054342159713	3.00103493852973	8.63630063777088	2.58804253159499	10.9405038471276	2.99916928896794	2.74286834284901	21.7766295622869	9.69452781391242	4.1044555926805	10.5187021002064	0.60820433203216	7.70346691691319	0.710766915007079	14.0205597707587	3.534547915955	-0.122909263463725	55.2874033379016	22.2744663938488	2.69892396408082	0.923780715133877	7.43309019630156	13.6086885193029	5.27485521850093	22.790280796251	58.658661376244	7.91756946856557	46.1105201469738	1.16414109790301	8.32445082129929	73.9297608783034	15.8270906899285	1.52741540532456	7.36780185021242	14.7875009966781	1.51316546812861	3.4597346287568	0.48490697867894	2.49209473801525	2.16995986217772	20.9002805617426	3.7464272359801	18.9508799249553	41.8998621034717	47.029802367941	4.76599046339459	55.8467153697875	7.29451722972909	8.183576725406	8.43002310264358	9.13872882610006	4.70723748039849	3.16374785017642	2.10871465399395	14.0466539244353	6.16173502818421	68.8429060210679	7.93246737778952	2.18245998672367	58.3567264096238	3.73947166535147	1.28605716357716	3.19785393130991	5.41648272342675	3.88373678974973	17.4366826594773	16.2541948331127	19.0405252864977	8.91964900057629	11.8722318050398	24.2175531079487	8.90587233613799	12.8230989652376	6.8960046259792	9.15258087144782	3.7020951076923	4.59863811434529	15.8398681961348	0.286568874865107	24.4374314698654	21.5520155139181	7.6210505077378	20.5655891988752	-0.0132204178612255	11.9224189432775	9.74623639624474	16.9201498246678	0.937850704543243	3.73030914860008	16.785478015017	2.81406293491715	6.40033374004952	16.4405715857399	13.1806729006616	36.2583228501065	2.53556235897036	6.85724581410307	16.8369104924219	7.48234477954038	0.881103423093793	43.7970291962805	22.7959271162631	0.396818925705018	8.74727103103833	10.9383409214989	11.6723125014145	3.96384328369101	4.67761748809269	18.1759943637097	111.177866347673	3.7814037981728	81.2292416145321	0.506821849170326	4.9386961961733	1.48197204801773	5.59596419257958	69.1656121603917	9.38771664010612	34.3534096100347	17.7135069892868	14.3656030741808	5.81545610198062	0.722655016620002	2.20992362614531	24.0212547702661	4.50353643507649	1.64003582934591	3.68243332241363	41.7192235693307	56.1616222652917	8.87755881831413	14.4590033351035	109.239142580144	4.62981511407372	18.5015223956879	134.333051280473	5.80417892486623	37.2810151255401	1.70657224634214	12.0680167038357	4.87340166417304	3.0819547657024	0.875831735306514	27.7786440722934	2461.58679308019	5.89394153146782	8.66763974286821	11.8677550969476	3.20495506506985	2.56404439495642	3.55619305533738	8.41192914611918	1.15623991674321	32.2794546471696	15.4836255525347	0.843220329501224	9.03881842704635	98.2458609410222	49.5525102189055	21.503722180851	7.66426325933297	13.8608689890015	8.30684366493574	12.0747233964443	6.55971132995429	14.2773525619614	21.0070471309984	37.9120724471055	2.66130853024756	5.35475708849344	4.13521632302456	5.91237440001252	4.58345052750931	0.0667456067911316	0.483174180196741	2.89381608897839	0.619469259739127	15.9161281006346	6.10710182397881	15.5077176847433	-0.30724383830429	4.54148898441332	1.02798429087246	13.0045186064584	3.38515601611408	10.8800267858407	9.28001208736385	1.5014688947842	11.2758530786655	3.95873479756118	4.383997146882	2.77085507033237	3.2506458194937	177.21899160393	0.888572290083339	0.665281497442289	8.85901364185288	5.75095305812423	14.0336112260127	31.2657606484119	6.3491847701204	5.90555018426753	19.801567355986	0.107102939577804	13.4546412802527	1.14005788365492	10.4602744726231	1.06487723215627	-4.72772382021108	-0.874416889631269	24.5658191443182	14.9449519369699	6.43437816332601	1.18784275486466	-4.59530872883582	6.89892065896227	35.139249221832	13.9123931068398	15.0768379755043	8.28260158154975	5.46438033821555	7.41552733559856	7.36772307850297	3.16928237906925	19.1314373539942	64.6058807706589	1.89127425509503	1.90202623295824	14.5565879661053	27.1765521562352	0.869254562913363	3.26276738804561	10.301544341205	13.1800691835234	9.05145532304513	91.0684984739515	5.45823233577291	99.5088842435333	25.5080590821774	11.1116084004251	27.6523813162595	8.94165286889103	1.21095698192987	8.20813251968502	5.46319784924228	31.8352100525508	24.8125706140064	16.489607160316	49.5147532207607	26.6651221549185	14.6192407635607	1.41074432935222	2.55442432930671	-0.242510512154555	4.09346804785015	19.5133148215012	2.76388025983661	3.66938979867228	2.62953127242516	0.964100086834938	-0.472741183497342	8.62947990218642	89.9579557192179	17.8125079978609	7.25314671952434	0.560890561306726	51.9721669067674	12.5294202166629	31.4159797892236	26.6525253406109	15.1963245215104	2.85695654448647	1.17970323619645	2.20595917764379	9.04711433292191	20.3876775080501	2.57819493757791	3.29633840410923	3.28518496524424	5.59028509393305	27.1163000778908	5.28743972894186	9.28249280936013	10.7310152403578	7.23171412791641	158.01184596341	2.23838742114242	3.55579710136878	5.21144188363455
GSM950432	3168	0	21.2064162383167	1.51426843147191	2.32572577913845	9.72584769280307	149.44916707788	0.662698079936827	82.5008882116145	16.0024868034952	1.54918598919137	5.29307135008284	2.00873709544629	35.6987330974652	2.29130154815096	8.53472870071428	9.92354561513005	15.3492162030042	0.910827211644354	39.1948295354265	4.83350578673593	77.2799302173244	2.78098176493441	22.5950054843274	3.0015746036927	7.96031047616929	12.391168884725	0.939145324120042	4.35451833300525	6.93724567526701	8.493834641682	5.04408369113218	83.9760608107966	18.2196239926512	7.5941737358358	11.5444839110339	18.4545995946727	10.4873630279701	644.326955027501	11.0060082574248	15.114755238907	0.475193365646248	4.71963153049799	13.3217188795567	16.3210196955053	18.0730149274135	7.26927542118226	14.7551493894027	1.41246151987433	5.33461157885389	7.4444425071526	1.96290327903323	2.0672659322932	26.2825903308857	8.13260529352193	11.4961539486831	27.6207382590958	1.5743602476065	2.62629856718175	18.0149557135612	5.80925012227487	4.14344833334203	28.2542358260327	9.70842119063569	11.8709858714428	7.95719932168657	16.5371868418816	45.4204409216091	12.7237387679524	15.9861743206392	0.94269323081446	3.37513737729719	7.55134408258388	8.05032257245841	4.19505582839805	3.7786416439701	3.20832600993185	1.3197063522862	16.7067610216704	2.13034380108091	0.89166282572881	13.2359007221202	8.16555546699137	1.23325216850409	0.565165027250263	1.71796452867636	16.385547225635	3.55628901781149	9.32354432210134	-1.78042988333382	4.78126812596625	31.9361413413879	57.5220093401536	2.50687210847777	2.95418338968205	1.71343211336613	15.5099457670149	54.82338453081	4.86786332026997	4.041263897792	1.98002980191498	37.7830193439284	4.98491509852129	55.5353787513881	0.24596676497633	25.8332758278321	1.32205581089416	8.83755136086756	2.40098587758248	7.08290016220074	3.76165711436796	7.78763216831852	8.20652348527452	4.36988449264678	10.4586724557405	9.19269479754109	18.892681842741	3.59454406904163	-0.568850750212824	2.42267548286573	19.3900050781952	0.978060789836523	2.01752111409827	158.457466338076	2.52450049542787	8.92171715807025	1.05248016959375	0.204236116959069	21.5361578997669	11.6613985832854	2.92958255472425	1.45379878646696	1.8476928519905	15.9587573875625	39.5626120950841	23.5152734740631	52.9059588355748	1.23419298880669	7.51223702201462	43.3930230823801	1.81539450325513	5.20744730082518	64.1579907324549	3.9348532022647	0.676733751619952	-0.680517250658313	6.44080264032787	22.2436332538203	0.143541687484062	46.7484552055754	2.28414281825207	58.4031046394678	19.5758795248251	20.7343004582894	0.783892837353395	3.24115673763703	33.7244723411913	2.1651052412433	75.8067216517813	8.11646396387085	66.3224053392564	8.13645267848373	7.81339450220112	15.1528361599751	1.5946508617964	2.05111178937848	9.74132572688449	12.5189144472775	21.8200959366006	123.788362089164	3.0653955018721	8.36058542740671	1.79412146869607	12.1967324696553	5.81965088110178	1.75344740102347	11.2929998151891	34.2437008496638	18.8570567313578	160.906092911151	16.1332506162735	2.38300979308216	9.21989191805194	1.24160663603526	11.8517009593868	5.52799650468066	10.9816982566012	9.07219993000238	28.8297777765577	1.55217546415449	43.2168195604095	41.9992425855496	7.08887532492205	12.3406866059258	62.2547560815611	1.46942689961093	2.32420026570197	1.16346257773015	3.7350729336362	47.29371616092	4.79092359175243	47.5442980203712	12.6243532829849	23.9195227295597	3.46145209313178	2.77681764180899	12.6274439667087	1.52072865713169	28.6220916819502	9.22108065871641	8.46601817787985	99.6776057827301	7.5135168320596	4.80213668645965	5.9251544901964	6.62615742367658	15.3719477819599	6.45599813122646	4.20051151572024	27.0314623362122	6.88748912666628	7.78689285848861	6.91198533663241	1.06510163008574	27.7327324760187	1.89875189292759	14.7081381513317	8.76003355348134	1.18926900847824	-1.2460527293963	4.07917508993957	10.7844534415837	102.691646026582	0.431521154149886	5.92420782276466	19.3701407711693	1.54528407253394	20.1237845995227	3.32544972237369	9.24441590397051	11.7035372910094	10.8003668714678	2.77548372810632	25.6832241158437	1.73768947375964	11.0079841309265	23.0501696812236	2.82065768569872	55.198870364376	19.7418066981792	14.4865727556984	25.5594374412733	3.77671772151059	219.401147193911	19.3563475175833	0.618159994677672	3.87952746303533	24.2469200374287	12.1818533621126	6.06995410345258	9.62996564605869	1.53968163136394	7.06274591883949	192.388738270903	0.80396515723759	42.1120544285319	16.6913899325024	9.17694916119367	58.7707270102445	2.41560191510887	44.8270938441605	12.6153356123597	27.4620005196221	9.93342062106354	1.34421023396097	371.348030738319	8.99437752790771	20.1696276940567	15.1785874549017	39.8824782478856	8.60447216234915	10.3260016581524	29.8473246275249	3.87524805232852	0.851160836822741	18.2922211467686	9.3330978839804	9.75959167224625	34.4032287382139	1.26929125298065	16.6032042187782	12.532871658736	5.44598236161819	61.1843843444805	5.47179815314804	15.3018701812335	11.5231746015932	0.704017901258622	1.97989116210308	10.5195788555722	83.9362045131484	1.92899047037436	3.2107560571842	7.26244389555677	3.5320384891722	1.36574353076049	115.514634156315	8.26213420542989	3.66393624838859	12.6349391499621	1.85294864892166	9.92817699640036	2.08312564151854	1.82237823296664	19.6750579122874	6.16811236839548	47.5583127124906	9.59162602757541	0.676152552622823	9.25659985044832	14.0299148337449	2.31834099306013	10.4636941598962	3.96536475541481	36.0478131161897	88.2211691619403	3.795414032745	0.345552071562002	5.5862901557492	8.05360294741577	13.3328964092554	20.3867410608042	1.3377094647233	0.964194884887823	44.8275270768513	29.8362874689967	7.13015090560477	5.72139209075767	8.5457583528651	27.2490024655442	3.47248826211714	6.96237308886616	11.8063204904822	4.31349423365104	5.62209728890284	6.4279652540476	-0.235228143605276	1.24480247927311	24.5160105876412	9.03643655148537	8.99578942110871	13.0553222321597	3.31360437415333	3.03741981865206	8.47774851307644	2.64063600936087	16.3472945070368	3.89490947051113	16.7918782639983	1.24189527127312	1.90200422995626	28.1769203759312	3.27267871044998	2.26094580291841	27.4617627251194	75.4097332814675	2.09039961975082	5.59904119318857	3.49117790840688	6.66484425550369	43.3716595955646	5.44718220249226	16.0744934305441	2.89053894195047	4.72796807933906	2.01047488582943	5.57778845937847	15.3821475947899	1.05542382584336	6.31140212497764	9.29130181853807	159.757897395105	10.8058171720851	95.0286982000915	7.73817068483154	9.75754880307686	7.85965792977298	10.0505671985257	0.670872244805355	1.71280530069989	17.8684332461138	78.0368740506478	23.8035610960568	22.1975477329559	413.571293576859	65.2560630086919	23.021051528695	6.96879531346756	8.53764998574458	33.2185139312288	3.76618997505344	11.9531568744008	10.0651016441962	26.210131767954	0.355905126751232	19.2975166046066	113.733282871835	1.73309911582473	34.0982818800766	8.99453132705033	5.61506965611099	36.4775417656759	19.8662367341036	2.10867956709093	5.47444495784288	9.52066877942056	105.089479018925	3.45295192903941	15.7189211486633	14.0474690777119	5.52763470623644	1.85733691394303	8.39708871431777	2.47554681665813	1.41576549446172	14.0799297365588	2.79054629897485	20.0037289549717	3.46029987854974	9.27088259482613	7.44306178227306	2.00592706289491	19.6556078406799	62.5765597438937	15.9780393774828	29.5459906363537	3.78676625357686	10.1237927869146	52.3087743945614	20.3589685332973	10.0369591404301	1.04286345609322	95.5181640626244	6.7003755846953	72.3370041230724	21.948333050002	42.3585521919126	8.95287850895948	3.39526610483454	7.97334141820078	36.0267151823331	11.2268957088667	6.15024371631802	1.38893096926135	18.9635875884183	14.2658342657071	24.5416193736071	6.08002102859012	74.9360714584808	2.75433393957611	33.2502612559672	21.4854484658762	23.4943377530007	8.47334053860953	3.17844454672373	39.5310559210483	20.4035695511647	6.4641315397272	0.796006577898311	46.0329673090192	11.8702539080422	7.03718870831505	51.0702967453917	575.876672955664	16.0819550776444	39.6107167140148	1.61502952291053	2.85326170014878	12.1078056286776	1.18543590872893	17.285494468742	10.0402874090067	210.788745053093	10.6224989330748	43.9407266907014	9.04161035698628	7.68376773816866	17.9847766489719	6.13032203548987	21.2993581734166	53.6959848411864	40.0231174173777	4.76697941284373	1.63364422429191	11.9402810136473	8.90446597500652	66.0333944179709	1.87249257902378	113.153980114492	37.2139271463925	5.98848184421519	18.8692266848766	3.99692159006797	1.7485377556481	1.31744410886145	20.4802433520086	2.73205882857965	11.7354101773092	37.734139608034	1.82273445119993	37.0628806351722	6.76467823060331	10.4313637012739	9.80203568672076	17.5935322367419	61.0744554712779	67.6323357756467	24.3106463358027	6.41524039785316	3.40633221304395	-0.676374213900905	1.77389151844597	13.8592522526616	3.87972510415983	10.1422848938851	3.76966777145666	7.44325046093742	0.812182208213998	17.3075074509992	0.928682453730281	26.7637343596224	10.178876267007	1.00417065487551	9.27657955489439	9.13902180916474	2.94736931011423	9.25569743296808	18.6724976120645	10.4977589492721	40.2335399068236	24.5094938038994	3.73862274021704	2.59313023540439	2.64832503119983	16.8923387032836	24.7817861239166	-0.829141611410275	3.62605530332758	1.15505859857676	8.06767583560571	3.26535406373642	1.61446611128892	2.88660119317811	29.1562383868596	101.974379203189	4.24092065922748	12.6440615571836	2.01893415302718	186.685128310584	22.8318624241955	6.17658734859052	8.06026364054954	7.50019759117032	1.49886304737924	6.27216554513552	5.83265130856247	34.9803493008265	6.77875622180997	-0.498780204339755	1.66369432957541	10.6667592132022	37.4055247455342	50.589816718818	16.6463131375326	2.10530487913649	16.8131054395524	38.5546080404563	40.9638046809876	4.02202356902963	28.6743296239425	23.1361652486246	53.6059532460363	3.37707542770413	23.1795248441861	18.9139632765663	139.368030439069	65.6505990267549	6.31853584820371	4.72522658144099	19.5501644568986	11.7789744022919	7.512742401897	3.78390897992254	1.63761645703463	14.4323281340729	40.6873104684156	39.6501750725907	11.2842905605398	15.5041357589758	0.58650550212624	1.87971916891198	3.84170464843947	3.69515808543411	2.03038773037859	0.348666715725983	2.35651335234034	7.10409993757304	92.4071921731026	7.2271546473932	50.3009427325439	5.74042219704228	1.49903339578142	7.63064099629905	5.82654831784717	66.2891120999094	93.0036419588859	11.2762921668496	2.58172257518871	10.3971079859094	0.716846847215934	47.4195530469241	4.89483509233615	3.62169567541481	3.46746001904641	4.08989011817341	0.886396551261065	14.0959457485053	4.71367579680292	1.48587804239603	2.93533567701194	1.56851412523106	15.9094102597857	4.79829909817463	9.5702065274164	6.1331036999138	4.2276463344357	8.24520138206679	3.09751235991926	4.6412218944579	9.14227913543606	13.9478453833232	20.1205095381239	1.160684981161	7.71403877281842	21.8563434459636	1.07905126392228	5.28492677500893	1.82893691693721	5.78461766375979	12.858658628926	65.8740436793897	57.6383559237322	9.32349380895943	0.102942177928748	5.02276911606694	36.0078812986128	6.59268084917541	10.3167364224338	15.9752416972626	16.1419613071807	6.02058921321397	11.3887759292178	23.2163087723926	11.0736049018831	26.9010242527894	6.98258148902378	2.30603357311462	10.3906926290253	6.46933791045621	7.47418429972362	37.6623191848194	10.4957639715201	2.69897985547986	3.80215978164355	33.7822261141028	2.30621379232535	57.2485408703741	2.81837175462642	12.5644680648894	4.13688845839176	5.89586432576483	4.03807411266086	0.388889470026005	16.5420693810756	4.81247737179947	6.12338188114445	8.53106163997187	3.29605276340928	23.738349288551	76.6670111695031	11.4187982904193	-0.16310723515307	-0.449598822043662	1.69968305348657	104.098841125245	9.62363654315051	3.07220140614469	9.74262194863541	41.8100611452919	7.8269420066883	2.14824816118936	3.5346372683686	13.605129346469	5.32747961159221	8.56537914397781	20.6393019315772	4.89747104462289	39.4996472268991	2.18389846474304	1.48140702366924	4.70036608475418	18.0573771132919	8.99294566882963	25.8677487997081	1.14087208276802	5.05627678501385	1.99120436202499	12.3597467134401	2.31491217451062	65.9395556428911	8.58257287406117	-2.36438234950457	29.3283684476203	7.02333421288777	2.69156968257051	104.376094754525	12.6281111790856	45.5111956081994	14.0566398489826	17.9235815508526	12.1498742814536	6.51995364858951	1.42862374147491	44.6175837213718	3.8612627489286	14.7190405711142	1.29122599987449	49.2444079690077	29.2620908226989	54.5694534439201	3.17825526969094	3.11096689520782	25.1015003254966	10.1106750378591	1.6190124623562	15.8848022980221	49.2933293477566	36.690327960118	44.9183418622906	13.0648019445401	10.7132650877082	10.6160071023823	22.1508001035893	9.10847641763412	3.2651156483774	7.59830806312283	2.10054230493805	0.488504175735766	10.9724210172837	9.70302308941772	2.02396008531867	1.50154360368427	22.5844497958058	2.23588188518675	18.7853276236667	0.96087364071558	1.49611850726697	25.630077832927	1.34432585217788	13.5849442029239	16.8804514102186	0.724444545618053	45.1808765171142	3.73702643958464	15.0203746852513	20.8045911271746	15.2415114154005	14.2200268595091	12.2474801478874	25.2994828743254	12.9994752805674	166.764479909175	9.6238671485175	10.9303944454974	2.15020967165513	24.6086301854134	11.7129259620751	2.17431282446299	1.91409095948507	9.41111007256298	3.6387564029849	6.76117597718891	40.559582774216	7.84659925970316	12.4192114232198	194.454309711144	29.3530640573652	6.11593635275533	1.97749801078859	84.6925198318125	121.073556633083	2.31667274188503	13.7570896809429	25.8468214110633	31.9410690646296	4.58113606322422	4.69200794895694	23.1820002881429	1.77322416260119	51.8824056387616	29.7644787830416	10.9195756788475	8.10179776121398	3.93130211348045	41.2583351654095	16.8298340606571	2.39423050005323	29.896069842675	3.26865989135829	57.6420211382423	-0.469250678038333	7.45898038083598	0.941348209383403	8.96880691148271	15.2611260663935	6.21637313473119	2.12349527946401	5.57879782902786	20.8884704691281	1.89157065694462	11.3972397729973	-0.104974289776224	4.78632816965127	19.2094252581995	89.9837210722618	1.63150733140043	37.9703708218468	14.6461104599601	8.42307184507933	21.4120490889689	8.66587354056921	6.85235213969909	2.12374950380405	1.67887647403431	10.197815689802	9.98253826125747	3.25823747926847	8.90602436221168	7.4871821305178	8.00490584912008	24.3965004386287	18.4721305434845	14.9530737413774	2.60362763178715	6.1860052710696	74.61022677369	8.67569330404971	10.5899160137073	20.2067776741396	15.9080266916407	5.6687369415574	5.56180110571543	64.7289206788654	1.88579203827034	5.30062095395549	6.98028186411395	24.004625415176	9.68423594512509	14.0081717384487	10.0232862157057	44.6083925066831	3.84128736370997	1.88144178309324	49.9367384473389	-3.74818502024015	2.15342904319908	6.03640145858956	22.5891812293571	6.83521557105311	86.400332495232	11.4796817687763	2.21162700178819	4.88120695184881	6.0173716299919	4.28526055466723	1.71984523129484	5.12107033221759	79.4538137709708	-4.18374842247277	7.87860061797124	12.7664567086436	13.2332899088627	3.72248221920332	35.3897831935979	10.3601530180137	24.2286618275794	22.8787254018228	6.77541799466725	1.97835641872253	2.84096601532858	2.33699203755099	1.90176573568285	14.8919538057282	10.4766419509474	6.30922414348569	5.81580732968131	1.58053762171577	9.88740163452385	1.18760545404449	8.32206817449606	8.6125845394668	9.61560536813005	25.0513462268717	11.1862837519024	18.2090617698885	7.80215593770115	-7.12616774848613	12.0826808815904	3.27421979015521	8.51797074474463	10.9604231085776	0.913477181262505	1.12186220019306	53.8654647782868	-0.0691934406324792	102.833915785236	11.2000095447106	5.65407812062605	23.5028879696448	7.66490525436258	20.2976883467853	22.9308408462569	18.3720305451854	0.0440275170437383	22.4334238704135	2.75103370467924	12.3659670368394	16.2441743670104	13.716113503271	0.716696501671383	12.8980774827542	5.30724792840468	19.4219875198285	39.9183208068084	31.7593003025403	17.2895842701667	19.5534551457329	3.320260194822	7.98577391193771	4.03183901753291	2.26672702862039	13.6843570364884	6.26504770891147	8.29162328427095	35.4459014198277	4.94626886349444	0.526030424336622	37.1676399508498	14.7963675891803	2.24747272746324	5.49047526819145	21.154018223692	43.0659242122372	2.60334869803141	6.30225879957532	41.6231183615716	7.11878009264081	38.2133389550857	59.6470084892221	5.77757613346861	13.3247599298238	10.6248659079278	1.21530144642583	1.5381043047857	1.12939160781891	4.59167276643684	1.86836246170194	17.996409797617	13.2906752823537	2.21060500744758	19.0608286649169	10.5128182898182	11.6882031303776	1.72144293547481	152.670524204717	92.9376644379164	16.4212385997833	4.12969602177232	-0.706646401298791	6.88424186218364	19.060929424273	8.09542081190513	10.1170287266916	5.20639606120229	9.19425899664538	35.7392577581366	24.1546653482336	4.64804744078155	16.8577870957562	1.75895024562604	50.8850318546619	7.70806485619823	72.8190431621998	2.79018211558152	2.81003522144703	2.65175190080722	15.449265795693	7.2782969560181	2.20321641861848	1.55597861706534	17.6627076267953	1.71456650595409	10.4542145909954	7.90807801241966	1.30809426969243	20.1126820699353	8.05473850140598	28.1912046246541	36.6699158661595	10.4287414330948	11.3734428498051	164.249914658001	-0.897853225262124	1.64830528759853	22.3350912786936	12.0124167868579	44.8915958729225	15.0759428425881	3.87848970357901	1.40184084829958	8.97767950382402	52.2273271773813	1.5150973798811	1.57234999087403	3.01148143795317	17.1055170361036	-0.714346285612875	10.8500087180128	13.0855653111547	1.23600565240708	36.5538052309381	15.3415318414446	43.9223447503573	1.65108627115879	26.7197900711037	17.8815358370338	5.14517310517328	23.8723006118462	1.72300474907561	95.5749448033349	7.19324610689501	3.24423890009108	5.60587432119624	5.98524316126852	4.59687370859026	12.0810074110342	7.51355941093015	4.43691759645177	1.26031743120312	18.8078009577786	6.25860754145503	16.9743537093993	1.68787479371429	3.43760763871807	5.67457104711712	1.73090176031617	65.9596930258793	6.77896279404138	18.6258922331254	6.64161527078971	12.7076682009029	2.29115186429159	3.06176538705532	36.5229570806667	20.8933533179285	1.31220806616577	4.79546224727537	32.4383202184967	5.52177349603448	1.24092553792623	240.238202660972	1.95648266150194	28.6911280630354	1.18651251750307	13.2552789990855	6.25247456899847	12.8716747611018	3.01984713439083	12.5845420467824	10.3022411776448	23.3471110879501	6.15497232827526	51.4884551671578	93.5186112909474	22.8360197433231	11.9095987946808	30.3099313187211	3.40181614848144	12.433001877215	35.903728255913	11.336019450983	37.5125352051196	31.1720518554747	8.34209919089112	0.915534611588445	7.93099180145618	2.60517091393894	1.87512142694417	57.2927080847849	1.51261783837673	51.1186833073858	27.1521610062593	1.47051056874942	6.84243697615445	8.87064277656669	5.91874263530065	33.8746520682473	10.7110899432397	21.7541534541662	1.46642426828409	0.164987665352175	6.23110401946619	8.49301483631509	48.6921508339478	4.86074309318859	4.27720954171778	1.54693409096067	11.7965421628186	1.22956970046185	7.38029070107534	35.210558357189	3.97548120703651	39.5878957845695	17.9671839634835	42.9453470840948	7.92890588725386	23.3848151583184	29.6406108321975	7.33005531726208	12.5827971336812	48.0837979282349	39.6758007445132	21.718876054203	0.959423171287709	29.4422198496776	13.6781137934634	4.84356837002978	8.73256240028887	0.166932672455228	4.25463146412603	42.4107560595344	-2.08107850561075	29.6136773111417	82.3675435344269	2.23170583874326	25.7283289809623	5.66105998879151	11.038182622639	12.0359368702894	-2.11673232601696	0.86174661617614	36.1480984419905	290.834904225891	5.59945625519859	4.40203610348071	2.10185134635837	8.5557048785597	4.69785960835864	1.0028032391317	3.10219652603961	5.48170056768461	52.3207962874502	8.23644006139789	2.53592262503492	8.63010386739994	2.05387904668979	4.05007374818726	6.9716789273209	16.2706870354458	15.9946782272838	3.15411415694841	6.61595083949071	4.58805901557329	2.06811623473771	26.3637595605588	5.88364148602652	5.20853794333629	1.74767855712634	19.5518426708881	30.640645613869	13.2284453246111	65.014683556404	2.30503646605634	16.5071671751462	7.68981870756102	4.47585516659896	16.4228533967762	-0.13800636348164	3.333049374546	3.89458957939811	4.34149414463405	1.04286151910844	2.83172499973903	3.16485728740423	0.338701485273789	2353.88349439915	5.57176090139742	2.35747236251356	24.3978462848503	12.2599381593344	1.71196307038734	22.7970881733191	5.40958738174462	0.0226182631291025	14.86765304639	4.56799871216682	9.47893806768628	168.469030766471	43.9581488741912	15.806110466217	18.0031892093536	2.28570960168949	2.61191796232087	5.77820322131115	9.33203980528782	3.51553170863518	3.39180312643359	11.2414953191207	1.44539698190769	7.76836971688366	4.0172629337114	17.6543201978605	10.650128862701	11.3277779614534	10.8376403369798	4.29748569279737	5.38160570311893	15.3882747789474	16.5281468889928	32.4220091357795	4.7341753070279	1.78563926835086	66.1303836738144	2.18996850848345	18.518580828583	3.7599541199952	8.91369089692318	30.4268834679373	29.7439633976156	11.4324642584061	4.49419404478816	4.0981995096516	3.47855757139133	7.74760534101341	2.01201685392793	90.8198667399294	11.6623889142176	14.4855297582255	0.942963944893351	2.21429463080057	6.41303516902304	1.43110794591861	32.7458961430636	34.394607763376	17.8561683285225	47.1934735475701	14.1401878731151	11.2399533875339	10.018042594902	28.6331680782637	10.9902063270005	5.0713321423074	0.53991830173499	4.23036728010835	27.8771356507359	12.4116033715256	17.0021412950225	23.3256722242844	1.19433065204503	7.80459836531625	3.59489387456242	14.1292306248126	191.269868978888	31.836591408155	6.91671211777791	55.3600241539084	3.42759511518362	36.8421380022613	66.7930744155749	1.03126408884197	7.80843301162202	7.89315837748407	5.72826263779191	18.1022050413836	11.8425375302897	6.70411227509567	14.6568477027779	12.5383233895652	5.90697593994736	7.29545380017894	2.85650776216864	43.4029697748339	4.20342297154948	10.0242340737071	17.5295260934102	20.5176057095069	31.5837037644605	9.51038136869484	41.7095442797842	1.8581021718222	2.44260183976995	34.962166321105	13.2499976127684	1.36286628261127	5.83819808890485	0.643572819465049	5.15703813807467	8.01566916990805	19.5027259474299	5.54004093185551	9.61619573382343	4.6509577847919	1.91643174686606	15.9990836498681	1.63440478914923	55.5993924004621	14.6670374266455	7.57743094085684	2.8522345603297	1394.02257619182	24.3956058745188	6.36126561522751	3.85521115220542	18.6980991070538	52.8148966919844	8.17261800773025	52.1457912564601	167.770172680257	10.3374167989525	13.2127053606571	1.10825430051844	8.35240163608306	64.7123705173636	18.6013990855019	8.01184983797861	20.6012355102105	8.73540397462762	2.229365231155	5.02077787475892	156.404283779066	1.7207074637337	13.8560805099254	0.894598191436792	1.31467830322919	0.850669024695671	2.02183387865484	6.95934477767189	-4.20446215267297	5.78647991137003	3.32370967138801	1.44398808852316	8.99165301887696	12.4517486977706	40.3252043777596	1.83224420997808	1.7122740839843	14.6213317825188	3.02688470180048	5.98805805004841	6.74044809413537	22.6133208261117	17.6731557090424	4.70459482798261	17.8509745981181	14.2997943148751	38.5953952171383	112.114910775068	7.66140193257475	1.44238100520798	8.49995079844689	5.18401775969633	1.09607080131104	2.76154278620939	7.12123999571937	1.92049961523042	3.27676748025952	-3.36922995690679	10.3127288576458	64.1768118074692	6.7151931969551	31.1564695736784	7.31539211936481	63.4479953347995	5.22555214802807	3.17692426352053	144.289915815998	5.11962842743921	7.44453147677317	5.3426411478976	6.58060103332626	2.40100202678186	75.8991642162571	13.1150126705951	30.1288083922865	8.80668209888678	19.3165949889372	15.0138296682652	5.77611070397576	4.94255880906953	10.6395261163508	10.7540860252236	2.92668683955308	1.22768320000263	0.388317599692357	25.0958615457756	2.06303443790258	5.95197256440935	0.69326093041151	1.42271226192589	2.08659864576996	6.35915882049393	3.90462531002065	14.2456346917083	0.171167565964769	89.7971835807476	37.1374190885313	43.5048358658639	7.91064268332788	6.40562207861666	17.4095340967828	10.499735217962	4.78097489000582	92.0134875626385	4.85494599577654	11.3154890482872	-1.24588429176255	21.4308984296328	98.8046601714887	2.32116564750756	31.3201825683424	55.0400302155486	3.16699425420505	6.28901372508546	6.07238013013625	6.15388442771939	7.53069410439713	68.0635887142095	3.54636200052716	36.3051335630133	5.28315136339508	20.4167592374071	5.3235961051277	31.6419644617878	2.2948071946274	5.51476088396878	8.36050197695609	1.04296573596792	113.750784184098	52.6711231509996	65.2109077244629	12.7375430558779	6.87892646954934	9.00027957802727	6.28191108130519	2.36019116152178	0.181870614341415	0.675461499208971	21.8494313984399	-1.11272673494574	20.2358070668036	17.6805940308403	19.6623330706747	2.55762900975516	6.46132142702268	4.07883213187516	7.86589377205439	2.3395390326982	3.97791261453964	2.66580607798265	1.82831890107233	23.0022976650361	2.09369090241425	15.2519400447928	5.78876852137321	3.43933531245051	0.61193336588661	10.6734291741184	6.73497856264954	12.1151959597622	3.65897884717013	2.00845665609223	3.45645189112431	5.31773570025597	7.17906303477536	14.5470828525971	2.52092877632273	0.892856490958738	3.09487451324668	17.6410877317707	12.6436065876613	1.64844005778646	4.44298776140827	31.1282213205079	6.12137475330288	44.9994753196111	5.15254460165486	15.1500010784861	1.46401802570765	37.5868349685274	24.0228328355034	7.32172539791061	5.2841410597241	103.769444065913	11.1401898176115	8.98435517186978	2.46626287227689	5.52363227325109	-1.31114251976585	3.39083027368325	29.2849232080914	5.32138882858867	6.18864753197819	210.803034947639	-1.24713748907144	10.5294987582567	33.6869185654465	13.3101962452348	7.92946998189458	11.3189758453905	3.72161184805241	15.0150405868996	1.54285894769573	3.70829918444328	9.73882262541483	4.16182629543712	2.01684123547983	3.7150551169153	19.5741298637217	9.69381824550146	6.2098507957014	1.4159799927734	36.1920940605024	1.57726216624092	3.54116415143452	1.51027102190734	59.8713247319125	13.5600331677102	13.2770127246452	11.5179696003603	1.86389554914741	21.5487766889374	74.1731711665206	10.9144821575951	34.3823010118407	0.495670859410456	9.60513860979518	1.1676516924369	18.1578082988625	19.1433205027277	8.83576049884653	5.8299772742257	1.77038427773362	1.05049124902617	6.64024930150787	6.87597387419643	31.6282964105411	3.4803830581673	4.71605430084368	24.9140606830825	30.5119153720196	2.07943028235702	7.27432909236256	8.63666951510776	1.47035196250834	7.55098358712677	2.2579731083527	12.4019145056594	36.4050498660801	12.1124496127059	1.71628900898834	8.27117764923092	1.7828423333971	16.8194424025374	14.0296946418223	38.9161004567009	13.1196164191716	1.21421396161895	14.2088097013918	17.0073425925898	5.86650997341645	1.19067714337225	57.6044013727645	200.723841970481	2.39782040095874	12.9359433051385	7.51535411209781	6.32167767283961	5.46997687703516	2.4741109100645	19.5248767265572	15.4117753791309	4.30489740316164	13.4273881412945	0.825796916858482	7.876746758256	3.56512102757294	27.6248639495458	2.75214429723977	44.5164615769122	1.08631840181828	11.5687960921679	7.7696760673934	5.96730436273191	0.313536571508065	3.3999347642334	6.36430151401904	11.5618810328223	11.7169063497053	0.427693698190844	2.90833940979801	14.4528262380979	0.941781566976946	1.40572534212228	31.9644189860799	6.90294711254092	7.26906897142704	6.68808062764859	1.48342267122706	8.91668554957728	22.3710234048514	19.7670236008663	85.1106942381777	4.05523092567312	14.9314901864416	3.17839031241552	7.13652836285501	329.06249444748	0.938429090410864	5.31857470639233	6.48492893018791	6.65727070789078	6.60236192223587	11.3503335859467	6.68182826150417	7.34019188469009	3.79338040295401	8.2683831969233	3.31487810776107	4.34904574140093	31.330022043508	18.5365772869971	1.15330474715079	3.06956603796601	3.32773328248596	13.3692299925331	2.9589948144483	1.64897639842293	30.7044583223776	18.3391576895729	27.6488411893371	15.2488687901145	505.819092017035	22.794699215324	29.1067759347172	11.8378423684277	7.85560407736221	1.66061040210443	21.0068604602032	10.1013511319533	8.30563359771136	1.92528712207291	3.18625265271012	10.9672111017926	24.6305725116712	16.8921778807016	21.0010365812897	6.22367620349322	24.8375501737669	41.1023670719205	103.976627566124	7.22364414900021	0.331517545871139	5.67658511301061	2.49689900424114	18.7723521258745	50.6752347275098	1.3551646520051	20.9791259111018	52.2214339264866	3.3531210641293	5.17920466200462	6.12404058710862	2.33326615675898	22.0645438754283	102.709481754889	4.39255527309386	19.3443902084688	31.6105053217566	37.5134333551602	39.8653742766393	27.1879784466392	4.8548526376224	1.29793175133819	9.99463047343607	11.9104294322609	12.7262645294029	23.853038949993	-0.00991707206378645	-3.12543799935576	16.1707808041722	1.08550575584854	23.1765967909448	12.8185010954304	13.1691970442295	4.86439524845542	48.3178272088995	7.39348444571268	38.632087083994	13.2873101018687	8.32655416802131	0.250247505242969	7.01061112052604	5.71622503099915	21.4427877564581	9.56204401727287	1.78026427878008	22.7384806420608	10.9205423219388	42.940629319976	5.90503207277641	12.7481778405119	20.7333934796227	16.2985283077871	385.187352878653	3.21310160542644	0.449487073664212	9.32785067911981	121.080010308321	0.687374416515194	15.8717657954411	8.71137077475473	8.39358983063078	12.9363959345935	9.67033121634819	28.1967988775158	1.5452243594745	2.29103618351032	0.489484533553358	3.61272514072217	6.23998282213605	9.67505522605242	3.08282364497781	1.00728802529069	16.294740915825	1.49725024717675	36.4167617418071	4.87532469277029	13.207901290768	35.4418319529641	4.17876850701328	42.5574559649543	29.3533075918765	2.02896376714401	27.3206633615479	3.46581446856245	9.63065241111344	17.9731295818657	0.855207890811639	3.35459817260613	18.5152688987632	4.57973282713057	4.5153877163067	7.87092730573982	8.41204433552812	0.870185841065034	4.02518160464584	232.974118189631	1.60857953648637	2.08547351537062	1.83505093196995	21.206632246635	2.73530890008048	22.8048416472171	2.59797260357015	4.7921004535398	-1.620320473459	1.26010723629157	1.15656228295545	2.93122791310513	9.09392448431231	10.4568215988568	2.47302945897161	100.879822105293	106.220215046512	29.0052877202803	97.6717292770015	3.39706763449804	1.63358581714491	3.34369897284887	4.92443549007127	30.511643720177	10.1966327931608	12.1880905440985	51.2891903079805	9.12443858104113	8.07066630169815	13.7407087755743	2.67393322361071	12.4020466948614	43.5950530635831	1.92015991818108	0.798921125888708	5.78374369947209	6.28729348146314	30.7047935102501	3.94852228135396	9.83875163618542	38.7104773880433	9.31043651679347	2.81904797830972	7.82004942099058	28.4926398889945	25.4314590496263	38.4472961614847	7.62974684741731	3.937766237415	0.581109544779279	31.239612565654	-0.0651929046097939	18.7153004772855	20.2375739736673	3.30653893214704	12.5085575515649	8.66725406781444	1.45497201558032	164.243316692016	246.984610349621	14.436955855753	15.9960732811572	23.5461256680221	1.8056454690835	17.6581502451165	22.7074483273683	7.9251124648073	6.7545720104564	16.3572306719058	0.670709122082318	9.65341173088215	3.30813872428829	24.5132990183286	0.740450928870212	1.10352274312945	3.95617706592162	8.387695933036	23.7777400180835	18.3563814395566	10.0624597099182	27.0689784151089	0.229587705197083	7.84331966531187	6.73441126280916	30.7663622532134	2.80020487347929	2.22442788770937	1.73044936073253	939.491133982174	1.58058756378029	5.88728726738026	8.26822933670389	1.03103060128589	5.00622967935098	3.44744345181554	13.3990475736526	3.38927949648851	4.8713703292789	4.51062707821612	1.37884040746836	4.58552597966949	86.3518154735383	34.5892807273477	6.08392645233927	16.6498147350715	5.65206078445804	0.706302257168742	3.14143203015022	58.0848371684232	2.10907396450456	10.1073651850586	21.1778449689624	2.41153596577804	19.7004956781556	2.49912893015526	24.7361804618128	23.6368645270593	8.4892245848524	1.660394709017	4.36807579936281	5.79789176906419	44.6321646440461	22.9922321165638	2.89457682582838	13.6085431242096	8.58328651974354	10.639507359134	2.3328123868358	25.2601235530595	7.47967270176775	2.62594082010361	211.275452985703	13.825577157419	6.09986544832512	1.48612010989366	5.83902407306483	3.67960633528704	1.18657689518278	33.5764392618197	3.16629238880469	2.35818900434305	12.6646887227729	1.11588708985126	16.0570658058819	46.9940668838512	0.890250429217092	33.9250466993481	53.8305464912189	13.3067687940685	15.9633239208184	56.6291172721663	467.747571126707	6.73687530772692	22.5660988241258	2.89593895182683	3.2979843381738	16.0190643127929	39.2835101694745	8.36684070524119	35.9395307568626	10.3012565618373	1.15142173540684	3.82542899300892	12.091772512396	22.2887588335327	13.3726258635424	3.1938259170664	42.2745748462691	95.3913819375261	27.1849468767118	1.52469436801072	3.2763629518918	27.891738801908	2.71468428534909	3.58785884561597	2.91398641698811	81.00911105027	63.72094772345	9.77315333631994	11.7921642313492	-2.34692576299495	1.60746672098617	0.744746562427437	6.54952749508271	0.653714117308888	9.71089479934451	17.7205550055539	129.729987605617	13.7534587170822	1.0583876569418	7.81395879957809	9.98528266345285	3.13132722505274	4.71366112493226	3.38535015900023	45.6128722498354	2.21208865005474	1.78426030456925	10.5981780660648	1.54762160536945	301.381730322089	2.42880422956512	3.88634482862484	8.49332363929016	64.1745393863613	4.20992448191594	4.02372203934962	1.69492392619711	25.7111138043291	27.4606015532592	53.9831337597538	4.61836244195185	4.61258767493149	0.0306627234662491	15.8361376364611	47.3997858361036	3.693585368585	11.5576444256508	4.18586034649979	22.581866255983	17.8053538687834	4.18526786703233	31.545283413636	13.4243393525659	17.1041144068974	4.03459638089897	4.23419311662136	21.7279327185926	5.37822392120453	2.44072398922277	5.85583832948119	6.62983106117764	3.07474003823591	10.8815266757925	3.06986811154171	5.64144096849737	3.00655817645917	0.680354782103823	-2.849781267029	4.28238097919877	34.1639829259816	1.86300792528066	6.57516782687062	20.2687175070028	13.8725327015745	31.3864079287964	13.09578394854	3.4633920626133	13.8482667658933	21.6955273276819	2.63848906858515	11.8050486234578	299.499842331728	12.0792096120646	4.964205445626	9.15128416069726	12.2479362699243	20.7607280638878	10.1431480374767	33.2002705212374	12.5773054870125	21.8083613924543	12.8642779201171	11.5260341755177	4.96523380519745	9.07897326516825	2.98953587547925	3.29079122482437	54.5937229098146	1.44756548048908	12.4795023043499	27.4345594473959	3.38127461076265	235.375631826773	6.04261243767673	86.0908203581434	31.4813725766599	3.65750275896012	2.29046309990576	9.86777389829631	1.94397585442284	175.644119398071	4.34563098165779	39.9030523298113	15.9625824617007	1.68450793317606	14.99484641131	11.9538797699757	3.66024651039477	5.66373217431395	14.8315918142068	11.9607863291337	19.2001402193706	3.90885977300921	35.875202068694	16.8244999248205	42.6362625799153	6.10414260176513	17.0913587006843	1.10088727076402	5.79026627947347	2.02048694483164	43.9610697162397	-4.71391696807602	1.03756981331353	1.91621603109662	2.12182300530388	12.2167664938007	25.1306124052138	1.08141797416681	12.9017442817499	30.2774745182211	12.6134115465769	6.07091776030773	3.11761539479666	7.81925808647118	6.42753488311978	-3.1022129472226	1.11096369683249	9.43257538740363	1.61930809175499	18.7866357342023	5.09764874616546	11.9756816493105	2.93454419414469	18.5510035204198	4.90946576958979	2.82700845550885	8.50956117452613	8.10597991120861	1.00434485362266	44.395530454164	1.33661216192923	2.87050988177124	5.64553046261225	6.38341048000738	1.68340267118762	106.971799408625	2.87102543424866	19.4951968693463	40.8990220436126	30.7564385416072	33.0082954871649	0.631505070800813	8.14503088707458	8.21856570227962	0.523240405590422	11.1121172836658	8.86493112104739	76.1612201011897	0.351264073912497	13.5131613440847	2.26836084153762	115.830808980874	21.9739160598352	1.7427033661259	2.73816968839078	97.2963447409614	6.11126458141786	87.5584313290343	1.31726090990444	24.8310689230857	2.49254251608694	1.53723842714948	38.0563860389603	1.23189610685392	16.0789326023884	3.13100066071352	10.0572201294299	10.2328763304368	6.45360282601499	18.5579687330991	28.0681764755794	30.2694113992075	2.64729668003031	107.938685484073	11.3420774456596	25.4435127157854	576.685589817363	4.64131307953356	0.651693557933959	3.47266189388397	1.8720946984303	3.859755123903	1.40994349611817	2.03741070476044	38.8702125104047	2.96203064714685	2.13197729562601	5.67387862873616	1.22155550841903	221.072073789429	5.81464719934717	6.13901827603486	26.3423082314254	21.8848445613992	1.62591335108063	6.86956163201336	40.4064226800203	4.61523314869132	3.07398461990919	2.04089437265762	4.04071720523246	7.70987703067131	1.47816040179907	27.0231268184285	10.8843184070428	10.6317046755067	222.443326094677	1.7270930485111	2.26069033292987	48.8204475694657	1.41911004770402	14.2630444173502	5.92901337809671	14.593564460996	2.44706048224193	8.04539846396753	17.2970817125744	7.34080116840069	5.45270402659706	-0.40288017207105	9.84386623626836	22.4126103119466	1.98770404929546	5.49000389841781	1.3199163242526	12.8792257636551	13.2506547121036	2.2006458311064	30.3884436940797	90.3531972367353	1.66977475101995	20.6506184799132	6.76171846014886	4.9690889178119	2.03450770710505	10.4098348110944	3.02677381726309	31.8921730818859	3.6132938979808	3.86035204541677	43.6679785176546	2.64826055832983	1.8473132816574	11.4816851075622	18.3941816794872	0.893644110009514	76.6595326702789	12.9320805012522	9.27699786948259	-0.620633528685435	19.8776474438333	167.742264564485	5.14592983283743	27.740493898358	13.6507882993245	24.4221161426909	26.8662824328819	10.8307510829352	0.972878254380118	134.27454046601	3.81877904817163	26.9282624974037	70.748409743316	23.1451110807196	4.05890872884956	5.10607051069356	11.3856120044589	19.2464293525153	9.03898590952551	11.8000323027197	37.169063625419	11.6798714256189	11.8258426550862	16.7126514344024	20.512294050718	1.46003465469768	-3.31352538773462	10.8421095004753	5.80990194642681	17.9972232496462	0.248513434209965	0.885260648738861	35.9816482818003	123.265325250992	29.9951890073069	3.21439096254994	7.57098631666641	1.22688975669105	108.117546742	8.53066242281066	32.5733728426908	4.11549717128018	7.24304385937046	7.35549957666696	13.9804651387254	107.116087198332	1.71433938988344	9.22922000946047	6.2848386106618	39.8581459831556	33.6503226736681	25.7006877991749	1.28318927966427	28.4517840174944	2.90907707859982	29.000429049858	7.75732739046972	-1.19244516668519	1.42085377926769	20.5247929379552	27.8853044965299	4.70094966782031	2.54009103886883	281.47839528877	1.28270326306376	7.94645163345058	2.53748179595795	2.52746564521453	10.3132682471248	1.69727746538021	7.64248313415275	5.35432836045221	2.45149289207105	5.44803650642598	2.94618256719247	5.65063706931316	1.11661209376061	1.29709865784339	4.54293785351322	5.50149587031952	1.7305137032802	43.1273528033487	21.5848618268367	4.77348891442661	10.2376595538469	21.209112892555	12.0201656385871	2.03625998348592	7.72781888715335	4.78616472018817	297.070511072157	22.2034860108435	5.06566012698789	29.2804157307731	8.70659035934588	58.9257008953951	8.0457520611401	3.27707202890494	7.95969694555094	60.1040657944553	14.578850492357	9.65514088408936	1.79612742156378	7.77050126141804	41.7303816326857	1.39521575241811	1.42463610585641	1.71285259744236	0.396631180215545	1.42163955222535	2.45525938643202	1.18154936855281	39.1092085640606	44.3087954311047	16.0314747652929	7.76548361867534	1.11691666897953	14.0391427794292	38.0685377033624	5.59094716467175	43.4686346798548	17.9859352540405	1.43298137028165	19.5087338849216	2.02702403582232	4.09831264637518	3.06174115332072	5.93716501691084	2.59109294214177	1.38610940809507	6.75773325115057	10.6512560572008	1.57497082191208	1.20293088208159	3.883750800968	11.4529050318465	2.0317648199826	3.40861743266283	9.90022842421807	13.1481042330171	27.4688082774324	6.83465202771407	3.79362603417299	2.47692726516597	125.48301421938	6.38912406710811	26.8658218902216	2.0180962648772	17.4096278294139	22.1240671353626	118.816218330242	6.57225640610862	8.18104339131276	17.810878559137	112.070604411496	11.2420612814636	7.42112075222288	19.0788991681799	22.4535267841709	2.30886569365078	7.89107602786185	1.58521239424643	17.4448723935265	26.6843343976573	8.73689026650285	33.0337290249558	6.92160685008035	6.14557997666518	9.19064820396207	18.6972503670437	1.72197149950779	6.3585775134854	2.0911542723588	16.0014331549805	12.2599390830978	7.27985420329415	1.36842073741421	2.17864457199799	11.4679531360902	16.2583631732128	5.99673945562991	8.66632226901396	4.58341951855052	6.09496745512386	1.16210445804474	19.8019717573072	5.10905633594852	2.92209146096243	10.0178304862125	7.26009032503755	5.17501097633838	1.32659837858221	7.19970257496088	12.83768246193	13.7759989086374	5.6651435648586	1.79389723588652	18.4644404980997	5.45028051833682	4.09534958647734	330.81681150237	9.49801268417005	84.4353943621276	139.005083019558	12.1192034238914	2.26867121067617	11.9700672810499	67.05109937513	5.99009959305559	0.199405093384389	3.90160693989376	5.91939947997031	27.3540550881702	17.3440024376479	12.2150020989982	1.46595361342956	443.008817915695	10.1500918791835	5.54282864288249	103.454804211762	1.94389035914154	33.8478115492154	9.52184055686825	3.63150001266468	30.5147460956202	11.2806321195039	24.5045123692249	16.8897214878157	246.4881595721	53.4131758700694	34.5003077550967	1.80524194209909	2.47044588789126	5.47728550786836	10.3210721982633	0.759587169039203	0.904807341760835	7.19071078744999	23.1418205598379	38.0175015226989	12.6800258721485	218.474005938747	0.00354394464246166	14.4760229158061	5.28095294914066	11.0099145924056	18.8758139781505	1.87870261895433	18.8178411856369	5.66135989466299	21.135900642018	1.47226144880435	26.3664627602757	15.6025226014669	27.6415960413189	1.39528590740639	1.72211575881347	1.32476946309524	30.5063479891382	39.4574420219789	23.9607564339332	3.22334443752664	11.2904044871722	5.69916111588301	64.5716124184174	7.83289802377146	8.21823354504148	1.8320425950988	4.35311889626448	69.2015484314948	5.30211328705417	0.111061729988975	1.33111354935884	7.02083688355768	175.890734723855	8.49281823792833	6.71342569580566	-4.19114986066479	18.7891567842887	2.15725873229673	28.7656577864729	6.04281802666693	71.6225153153043	1.96298777520509	1.78698996211886	23.4100274259221	3.34900006258428	17.837481155322	1.8445999378128	2.6686472759825	16.9125128327904	19.9720963305784	0.861103022461617	15.8610504959987	13.5657019130725	13.4930204411472	5.58451197271126	4.12568077485351	14.1550987655236	44.8486849088023	35.2897702083853	10.8352321582643	11.3859236769065	48.283640614413	61.2680147472077	21.9316454715879	16.6083650791476	1.62179546175938	1.82615070349573	4.22213738868349	16.4082884028524	4.86205798020418	6.79852013325437	167.340573824524	18.8210386302344	55.812352210408	16.4246597802367	9.81696724567072	1.76058520855264	2.6225632615774	5.69203877070469	43.6070353226619	29.1528005659421	6.02082430027935	0.583522254633486	2.34654068089776	161.460114285081	1.7282710948485	1.81650467633494	36.1432129161826	10.6477972160621	14.9088108437788	24.3150511763798	1.51359635010353	9.70464837680422	25.3513129581395	39.8296324255412	-1.63597394321026	26.4029248635029	5.02081073317562	-2.75914513748884	2.42140109892592	18.0060856210815	22.0782465030563	1.36949393759892	9.80466175672972	1.55529500740829	2.89610444222279	0.757336797491837	12.7504695462881	3.5498176445788	3.63503144209688	9.15633167048686	5.68617029621451	4.66846511916622	6.84672455098443	66.0726245311966	3.31149619928527	11.6854311187684	9.47980728895138	3.92530050192993	2.79417871644867	8.59845974511888	11.0287290361506	9.29462841709979	7.65074872051763	14.9465574378538	3.90908976842659	2.81613657298372	26.7564699757212	138.75155850535	5.81290792731549	5.38951828950814	3.88377784689086	2.84823654367255	1.15399576858207	5.23777268256866	2.46169066800888	16.1965830065968	3.92274089336303	12.1948536523068	0.634971613832399	10.7931852873005	1.37510628807466	10.3342011589525	2.64564904150369	1.27677894886564	54.1637201981735	28.1408895219135	5.30440766468428	2.09636389306909	6.45888804210394	17.4072756695789	3.12215805418898	15.9278281136135	66.3191536399939	7.54793355326495	40.8239006887298	2.32254289727634	5.1391745187323	78.0600880823981	15.4860588350632	1.85138342199257	15.5465664328745	20.0417555944323	2.48651441715466	3.57468250036688	4.27883442313423	3.54429816294692	1.16127038429828	19.8661078987948	1.5044187618626	12.8707422543635	21.5212326826503	39.5825541600665	6.83283603141656	55.5798647601866	5.01552690205459	14.6575699733538	4.51879513359852	11.7033415733818	4.54230409220771	2.19765367700174	-0.495868029504563	9.50963980370299	7.24367230837172	50.900178029799	13.9513952159844	1.63279329189616	55.1454873101443	11.0284830883633	2.09271963460542	1.853569287036	6.87980007460913	12.7565772159164	24.5074903037907	11.2538345579782	27.8380488417249	-0.633837357034803	15.7580872343829	30.6705691853234	4.12207765202099	5.67771544618166	12.4448193306108	15.1715311851231	2.29537825095814	8.58644865139539	18.7685073998358	1.6342808149343	21.4350758401045	22.6714261618672	-3.11804742695574	20.2655595286946	1.07546253607589	10.3114815465506	9.47946622843177	23.5001597736023	1.19392585605053	10.2499001970957	19.9602849124226	18.1490323908429	10.1688448693879	18.6644039113999	10.4760880703339	33.8077676953998	3.94395286603587	7.96712099325415	32.0403466144311	3.96654954258927	0.994837820520678	62.4385968208423	21.7795252654357	5.44737309729222	2.60128485711367	15.126763056548	5.50003535081503	2.57083059160529	4.3599704107898	3.49248777619497	110.064963971557	2.54012915299534	30.9717829151119	1.53247082450776	4.6153944854204	0.54605337010591	5.75600901142979	43.4209510962018	11.4941962552063	7.65774058133006	8.90837831392869	2.49557996897633	13.4413714360361	0.773760370244916	2.47181361933654	23.1653448853835	4.93879297076051	1.88492095102901	2.64060221926503	37.2849262101995	28.1249339980782	6.44131214111814	13.9888747186129	109.856258921096	3.85554481441905	19.9013034460935	119.855182870363	7.19587715087248	29.6626711630108	4.20056219003125	7.11668819917585	7.97023074723648	7.46023772503656	1.0344845380604	32.9197194434977	2462.25243160166	8.97767325993505	15.6618475920228	7.90772814927848	4.57816230173423	3.74409163122089	5.06888252447594	22.5041646908519	2.15632054287952	48.7913426783734	9.83388649954547	1.4179660451466	19.3322901939389	70.9504122765794	37.045798016916	29.3122737527157	15.5866269822118	13.9462808651788	12.4480258275784	13.9849454164392	8.07690770415791	19.5403683456052	-4.29079927591889	18.1208156679037	4.80777973022452	4.3190630047622	3.72570955627643	2.58519562904362	-0.115311346643575	3.15569887822325	1.76161516481362	8.41527938374779	1.14339773523807	14.3232543042877	11.1680782888442	13.3481481419901	1.52113770312067	4.99292587479505	1.30982854164259	10.939839867152	2.69969169625297	11.2430052362868	4.15665287034256	2.73809390191268	11.935107131807	2.41101650054734	1.62525277061114	5.89007881907646	2.48879207608947	156.345271719963	1.73335988168963	1.13943729268974	16.2806499933088	7.0443489379224	11.7328375532203	44.5385571832468	2.74924019615751	7.68158596651647	2.78037126920034	1.76299562011556	5.40470943791304	1.53839240358788	21.1021142039577	1.96162619984852	3.51651014280183	8.9346823199635	23.0827440269278	13.5998815564624	8.73020878710166	1.10423081061376	18.0183538698284	10.3607607257848	35.2968243076328	6.11652719435766	12.4978627181075	7.63779884850245	6.76186715109139	10.5610359769646	10.0986137787832	0.725601826036452	27.2986356851869	71.4841537505054	5.31069729548262	4.08269520708135	11.1890253324271	28.0949894045486	1.78734082530422	8.6358667642277	31.966470908041	8.98740890823651	10.0105099811661	100.388844602161	7.56138436746417	101.108450170255	30.1028468182026	22.2503444717169	56.3189276919377	21.2940632858182	1.21900346687525	11.7320735242507	5.76979853903545	32.7137689870738	12.2966030220139	11.2234802502276	56.0037183960904	25.8506300312143	24.3104007869917	1.60255505117493	2.46780715019611	1.67449002905523	6.92366792365125	31.1875250064626	4.70617722778928	-0.256530105654307	5.37116456634933	1.29212329463942	3.71440933802692	9.36618765406734	42.9862307432214	3.11595710352377	15.6444854944225	1.32235121626747	63.8282550227073	7.01973551392525	29.0731123578407	35.3951193630445	20.7725989315265	5.20184806868487	0.775276957216532	5.90304461161617	10.313256882635	23.8414410068889	3.06452772183831	4.08999134392961	2.43490630675087	8.11526526476947	38.2401093803517	8.86358713365333	5.58125675657776	18.7688966408665	7.81115671820641	162.469632172767	2.01892852733735	4.07168424661929	5.7486158660159
GSM950516	2675.1	0	15.8031518958988	3.27972618990223	2.7856670954258	9.92851963281062	146.708984934568	1.41076075518616	73.4829674747134	19.6435269737974	1.61766052139983	5.15967780700232	4.27178574246283	37.2226414572475	2.03840900037989	16.292872255562	8.62569197602388	4.97581970927922	0.612983722034343	41.657362572433	5.34983870778198	44.4329719644639	3.72015241903465	24.1764940653878	3.24063411009204	6.16335326026445	8.58353908003522	4.75175721815332	4.22264042217479	5.22573195054086	7.15504435455806	5.58728940643889	86.6307305061484	15.4435196112229	8.04701947633127	6.92750212950979	17.5268424493179	10.8248612128518	616.040572389164	16.6313353646497	17.9602786378148	1.86692033262425	0.213006942751243	16.2671817522753	13.3627221670908	13.8205222121062	6.91491026123772	24.811405757264	1.19835485628633	4.59257223708702	7.88304619333754	2.34441783498125	3.53697727738212	15.813813579789	8.32350020666538	20.304629465298	6.86344910915282	2.4522038689003	0.982632330600222	15.6854755029026	9.4663991582076	3.39487388985754	29.6972721920504	7.11198186978722	8.99986627155424	5.39677987502829	9.59644374474453	40.6896716526183	9.86275364119831	19.2814356583735	0.405984631469141	5.74339251634989	0.759726179364836	6.09579390677068	9.54149351882941	6.59584387558072	2.77789699247928	1.71465221591204	1.78303316111178	2.55143746520734	0.73312307621599	9.67542529846458	5.83680071868568	1.51584977485468	1.95273078579434	4.44173635832283	1.18132228192272	4.34185068670473	19.7487574446437	-1.76388569192617	6.60408204908367	33.920198033608	49.3191224728073	3.26621877146302	2.63535552556213	3.35895519518086	18.5803428561703	51.1496288734308	7.09253962156463	4.53463998591623	2.44470679062691	24.4100788031466	5.22581181672227	57.3316809541265	6.91192359524646	24.339532511894	1.23642466344802	7.58745006398474	3.10552145910781	1.08168433705739	5.16127725661185	8.54396146042749	8.09883669656159	4.31649300464422	8.03754181240964	11.7190171167887	14.6596202210575	2.19982472107278	-0.175785487531973	6.84761391093603	27.7784409117203	1.56604609910171	2.08390247511778	157.710260680518	5.27283766072823	6.13921179529731	1.82684318936183	1.7136096176475	17.9074802761555	11.0171012746964	2.89508887470821	1.88084887480035	2.69039695762699	13.8306942496859	47.206461667358	22.207351511471	59.6309836074898	1.89232528295866	13.360707745943	34.5962699090919	2.25451855401459	6.14911780489191	59.4564450095994	6.815960294737	1.77656778144408	2.0428461539414	7.42448417999289	13.9273378100553	1.0784884366525	60.4557506816276	1.93631043813363	59.109625869926	18.8615473653523	16.4934496707104	0.515762036046894	4.66036796203629	34.9999031125703	4.37171721533208	68.730242566659	3.27245048638857	64.1815064588535	20.495594874733	5.02251128081818	13.2761905801528	2.05156389969029	3.52171019288896	9.0456892177441	8.37722804911065	17.6330750376099	129.052759156315	5.91051043218586	7.033151217117	1.31662117187533	15.4577393777583	5.104258106029	1.95860136430152	12.3758219370945	24.60385180881	26.7149633396609	146.301000796279	17.6274295409629	1.76939092296126	5.27975550892331	0.946038219726918	13.6289893620014	4.7590410310472	13.1547042575839	8.78311060453163	30.9073864266558	2.18186447494304	37.6079979161382	37.7004996692476	9.13324694228881	13.4973201505693	61.2281766488806	2.02267523599195	3.90787526458183	1.0959783336965	3.57248379883458	47.0821614499331	4.31302436095978	39.0248880946134	9.24623819779431	21.9782086109057	2.21119897434825	0.931171679693974	15.2828090156366	1.63669753344051	20.2422620331856	5.35446643866134	10.0745537236199	93.3170094753329	6.61339741760661	3.80111870532065	7.15771826101648	9.50410069820654	16.978604085135	8.82776285725464	4.52539118312759	25.7112456895444	4.17716583155418	13.4996827587097	6.48070618646737	1.55844962823223	27.7954418572674	2.57986926695587	7.02550215164255	16.3628468815852	2.87590521050196	0.636069779806303	8.45175495017049	12.1090312417425	94.1554562168749	1.58537311837055	9.02493365959183	16.2896540414668	2.02978714432672	15.1886992920701	3.20793259323429	5.97172357502041	11.9057319648419	9.4448090447737	4.00596576590704	34.6607039581985	1.69545266279466	9.91527866781255	14.3002198804196	0.896670873059248	55.5361990494412	25.479308823378	15.2794638873954	13.722127058869	3.62265529300923	215.086438974338	21.2959571699108	1.16772434764963	5.41686722319513	23.9084530563615	15.9066145756293	2.27093351679549	12.8495810407157	0.490034000484448	5.59776741026972	188.58719337829	1.1544840005346	31.0711287542216	15.7524699054343	9.69234285123797	46.8125386244923	5.70812512152102	33.0688092605017	5.8365886211636	8.98381768085325	13.309476485679	1.73339671260715	357.151311592376	15.9642266854738	10.2360775275797	15.3558033951725	39.500768843382	5.91016482241421	11.9442840320708	28.0405512557213	20.4113698384896	3.50410288049392	10.4157930548012	5.83302011978706	11.5608668244938	37.4965444403166	1.12397472794977	26.4077044109579	1.88201932705641	4.58219870773955	67.7949936670717	5.1925597828596	11.475716126608	15.927854265148	2.61288851741734	2.12062340268319	11.0871926908468	65.3517237844919	1.64117212556094	5.59573014932875	5.25353355028642	5.94934747050365	1.24747790462591	113.54002484644	7.22633523787257	3.16250304781011	8.05322495790519	4.4849165743316	6.38623134968707	5.84319609745028	2.05360781936723	18.0749147931087	2.86305912858207	56.1150879407804	10.9893968123913	2.52170935022129	4.70373988296007	14.3281381643075	3.33433527742805	10.4405714129346	3.77139729301325	20.8222680946735	74.278732815931	4.00773672919431	0.582577896352004	4.93794352149812	8.74754449870218	22.1243259626327	22.654124454161	1.60857498605077	7.29079688549773	38.5353246571492	27.6078639261352	7.02053759234196	6.28907248440476	2.46814167439168	23.1000594529519	3.27677075640997	11.565718082928	4.42143053970759	4.16245294812477	14.0701041114416	4.69761074365468	2.83910028349789	1.64485574222283	17.7320226773845	6.02802978980757	6.20870663305553	19.6089937340532	9.0090906007501	9.57472073656076	7.42028402260301	3.406999809789	16.4821091842792	1.81041438595748	15.5730644928495	1.50322889891005	2.68295052691174	20.5590186175374	3.20915014900758	3.93882087836602	25.3792909179473	80.1878352824482	4.85267177965607	6.4525034752355	3.03844856137119	6.18338811806259	39.0457063552227	8.22562954100619	13.6224043078852	6.4976104382691	6.16485383114038	1.99678911849215	6.73940187679854	22.9872804863007	1.23140626108852	3.15091419519134	7.34423057962241	156.337254341617	13.1767609811801	88.0549068708122	6.0428581434657	11.5180582606003	7.69369941477837	14.1326883659193	1.32678417606899	1.61039160493435	21.0251329194468	87.5550358912437	19.9491631620858	3.50863934884099	427.346259554109	57.0089775160251	24.6707583913846	5.48591758214121	11.7292387000699	34.5219502293799	2.24888630368596	7.64233996501287	7.54552282765546	23.9697483075666	12.809742748642	17.672358766685	116.272109197389	1.23823007792377	23.6589350632771	8.17878169668113	8.88624268833242	31.4552325524397	16.3030625517432	1.70374344865878	-0.963489083516809	7.29061220459647	102.723618351638	5.44108854577125	11.3822893426561	8.19770225728715	4.30132584184195	1.47655860011042	-3.61785836115871	3.25457992056544	2.20220413124272	12.1603820811837	4.09797770148694	24.8321738157531	-1.56483018661392	13.369486033386	5.98746918684601	1.73256631819151	2.11161634788686	72.7300974606081	18.0004782551101	18.5015105776574	5.44508092487579	10.6080144941453	46.0816129978892	20.0633225404716	11.4830456028844	-0.0276802864688115	94.1743479023756	9.08544258051445	64.5583412278306	18.1663407185851	34.8026967681684	3.54371746417136	2.97330597203082	9.99189775093179	35.4260030811367	15.8420727481603	5.95904615952795	1.13365936901164	21.0605695161705	9.59805809909066	24.9100981539829	4.11281819302982	65.4508294252435	2.80608186337862	22.838807007661	23.9515871319901	20.5218514232512	3.76147589316524	4.25568323184594	58.4317159896693	16.7373916449207	5.72930307983534	1.23436238946603	41.3385216432864	2.97603895830925	4.87255441235928	42.6817567093112	581.188559280602	13.7184105354901	45.2489821524206	3.24374098351594	3.64420183715173	11.9662506973308	0.814680551592775	4.85709365905124	13.8505494831163	214.861671842206	7.83072081761899	31.7395554639607	10.1192522022781	7.45183294734936	21.9665521299332	8.88679552175715	22.3906126976937	48.1949434511633	33.700653922294	4.75916355217703	2.88236134974183	12.12547162026	7.93803526447059	68.1396659986854	2.04776507157754	114.413966878866	48.5469387452513	4.21426066905452	16.7758781204036	4.66403731005063	2.87636172874505	3.58976805724744	10.4314479749345	3.57352061296566	6.64802117456358	41.3757862742494	1.22300683193891	33.6237777036017	5.08463012201865	9.50638060442635	12.7882416655004	14.6728243209197	49.1963267610173	74.4702904933943	19.1138589157965	4.85711937147527	3.54777590234395	5.73917123044499	0.95175047805292	14.2610268685422	10.4080097186005	6.43790882539204	2.0817489591599	12.2792312215018	1.79149399840109	18.4777847926786	1.73675664538385	25.3173197775306	11.7880185541525	1.13668082251387	5.24182618782132	11.5710697527782	7.90608149465566	8.05200013961331	12.4298778064796	13.3297547256385	19.826071138113	27.3085587750556	2.52021405153241	2.69426874680938	2.67326774031196	16.1474926017266	21.2550781536135	3.98359128048662	8.59937100221161	2.35302354880382	7.08228513850523	3.79525877646811	1.78819051056063	1.58098911526243	23.1662112404892	105.65639012384	4.56440281900132	13.9957532246477	2.90815754021046	178.2606234415	33.5667937871502	2.14341436576052	10.8955001259169	14.406733513981	2.24287414556151	3.17155461892551	5.61712654312421	27.7094684330114	7.34981980198699	0.689347708375025	1.98499597046351	11.2602053856817	31.5161449129311	48.9289099348425	15.2733906404563	1.99842930035962	12.1233342784666	24.7491858609133	37.5316266082336	3.23304411581083	22.5969735489147	25.1226116078393	54.0487109707376	7.41212176935869	27.08721917809	23.3048268141847	152.703409939614	64.3198785548825	5.50753412727369	2.83934018633857	17.5217376549163	10.4852001761479	10.4043432903151	4.62649562463629	1.35100786564635	-3.53498275995716	34.5130786350107	25.1104781362003	12.7917575176911	11.5476653259349	0.864718750848918	1.86805745031109	6.9735572227699	2.40426378661042	3.774627654409	1.8849475910415	2.60775459588559	8.16055713869365	90.0816665221558	4.54961390548049	44.0996201883805	1.61047073582691	2.15946536108777	13.0305046345636	9.82157181215856	54.9753575179641	92.6506878450789	11.3526227681689	2.28329855901653	8.4028996117604	2.32742416291402	50.1367934673959	0.65892489578496	5.79649738773022	6.00649265282692	4.1818197550961	1.74423305981419	23.3215581536971	4.15886440580275	2.2657511230827	2.35632417028454	2.04631953657175	12.6231327882392	10.2899106307258	7.21046610106006	7.3647394156662	5.13532217072269	6.26302231598012	4.08511542756235	6.02605680185915	5.56659954965079	6.46185708498017	16.1438395261022	1.33968616994592	12.3741521118426	21.8207738049605	0.393169744841962	8.75597673916362	2.88695842229689	5.1006543585008	12.7831373443849	60.1521783000211	55.9597024388993	12.9778849505798	-4.29292811632369	6.08553734494325	33.7637481763575	4.7956840718802	10.3504985082746	17.3478560818227	16.7326489113191	10.6672557810859	15.1692332026677	23.0409158618426	9.63820068039785	23.3959670114053	3.40110258765242	2.42704558308275	9.96535922940947	5.87290781978262	7.17229280705503	39.1803385355693	5.33007753126367	1.22420169741588	4.20946201462307	35.2227243059893	2.3018187082249	46.3512467739877	3.80002341811576	17.5565758019101	4.00685370512842	13.1454882913211	4.99700043397777	0.341389093999095	13.9302225425582	3.65928916161544	6.00723820644869	3.3151665285789	4.46810049555942	22.1050145549772	72.9075862976998	11.2587106818248	5.96090203442119	1.0841879123796	1.95648489165797	114.500103778879	9.96388950174346	7.25377510344055	9.13977874321651	28.1223158584583	6.47977140624998	2.14725634941283	3.85922247514214	12.1754761924114	5.55273463300184	2.52426999500721	27.7299424344674	2.46948466176375	41.8794209119202	2.34310633348813	1.61292829134708	5.23408029395538	15.5860393175152	7.78083214398315	28.6788743341323	10.4233758469382	7.4395377152307	3.11334344487468	4.41279155980591	4.45049574372424	60.9996325496938	6.62165270749177	5.66265544214809	26.4344379599836	6.06021326896218	2.78469639869044	96.1966152553222	13.2156042634716	38.6366397356514	11.1916233424015	21.372688743645	17.4845534004149	5.49154594175228	3.25727635617687	47.1357751849371	0.115374042257863	23.2193954867926	1.40416663653351	37.1396498808168	24.1208229498449	65.0420674955991	2.90282798342753	4.23711063403972	20.0189008703151	6.02300118562267	2.39803857835384	15.5282182866608	48.9559339057128	31.739976553146	40.3228594089293	8.85162233284029	8.34666072988589	1.7952166824091	20.8004033871058	9.45097566058093	3.3707727715341	7.73041110511247	1.91119979954057	1.42126766231789	13.7388053775031	23.5653880085816	0.272300921982348	1.50180714812078	16.7598461059197	3.85285037015258	16.0950174281369	2.13824949521955	1.11252251121229	17.1601907607622	1.68342629920697	7.13058453365284	15.5027628302173	0.777086170370614	56.1265894656396	4.97629670719025	9.92533544563867	16.2680001263987	32.3315482624955	10.055765118418	14.0599655234958	30.9187941295298	7.01292960713121	162.408907391663	6.14486930330899	10.6108559892308	5.20501089799093	20.4702194127981	17.8210762958533	2.37405341161788	1.19268524806589	13.9831689233365	13.1461862467094	6.58547773300783	41.3511927241274	8.63281055895319	11.6620310451297	192.40873269695	31.8715139608438	5.17680513836512	1.45633201570849	86.2804261634522	124.826734758113	2.80381689942543	11.0904599570915	23.7805801197637	33.3900512002129	3.38094070727294	4.39812687818095	22.6542031835252	0.209846042460866	47.7214545013637	35.3330227687131	6.88157830905318	7.55128731885566	4.19753829246155	39.6445515221109	7.74685432537521	2.67574904764471	49.5944452000376	5.39767280636399	68.1153645771733	6.43509175203869	4.226433543971	1.54661544507411	8.42009570599751	23.9187709757371	9.47479257157081	6.13224696452905	5.65284446925219	20.1689537334419	5.01251565064728	6.30642901296221	5.4831207874223	4.53066418487364	20.5435620881947	81.4376941529767	1.74952031480171	26.5719900061416	23.4982524736188	13.519905640691	15.4333339353716	6.7585366552371	10.2495210234239	4.92984725050575	1.87309734769928	8.2902501953264	2.41492953655658	0.655244435512899	12.0644545093899	6.05510250409696	11.3361062429165	17.1551464498039	18.6066922857445	5.85105108476085	3.33365487535949	7.77645027426858	53.6131779828265	11.2506912601973	8.55859896248487	20.4119059223633	9.03437786870436	6.58009188848406	4.11423246564977	65.9401611821218	1.65468279035963	4.40050332906948	9.34218892532762	16.5432718754797	3.47308605988664	8.39339006253949	9.46899659751196	45.4063499297096	5.14458835095569	2.35618272037211	48.3422753322295	0.164656383675231	17.4190181770247	5.65408163578907	20.1000490958761	8.11424976022642	74.4421025358629	13.3734508549725	3.81881126452591	4.14561597523082	10.9757403773845	5.41946901267937	1.23062034814551	5.03608135305911	78.0087818084815	1.08748370177263	6.81347553984329	10.28943945738	13.3745790904148	3.30395982154468	41.5406499627611	7.84911030049317	34.2139027983518	21.2793442672134	7.14634100935221	2.08171337993356	3.19696131282724	2.91763757228996	2.52073797582021	18.1934337228322	4.28754551050929	2.58738694171771	8.87597468220912	1.36003884392959	8.61261485274517	2.09858730431874	7.5223836433406	5.64684491968867	13.8105329975294	18.1159598610134	12.4013825790758	13.1253902658201	8.55124755494447	-3.96791343636989	-0.0102321793242126	4.6600390183469	8.58266327684629	7.36067748406171	1.16821685429033	1.89378545607343	52.3200213993655	0.0832448401847676	97.1443680095226	12.3171495905152	3.40463368004138	27.5092011007703	4.36095849760519	19.1387296030047	28.9023218227689	15.1653740106014	2.846865842902	16.1493816356137	4.05075458669058	13.8614354839299	16.1513867180536	11.4727195222097	2.55446730931939	5.5299846953198	6.9513856523612	20.2397142430819	35.2209010781798	28.983522849	16.9673416285665	18.8820297831522	3.41165657888946	6.50978445702368	3.17942774562988	5.41013943238408	11.0570441374882	8.77952379690831	4.21405061509494	26.2559753628729	6.69107987500707	0.219304436026287	29.7093054209946	9.92002926207746	2.60276333381556	3.72849802738449	-13.8662283589679	43.7572319387713	4.30196271687047	6.76415278912329	26.4169544336229	6.89284840088208	35.7740853866532	64.753514102896	5.85414561210485	11.2194498468509	4.44515329343348	9.68352444574161	5.10340594182095	1.7916306245833	5.22556291173285	2.8930227794288	20.7521134501949	13.1126403375876	9.16730335987583	16.1644115537576	9.96283030603361	12.0794965845408	1.18396497451214	148.753611243959	95.6169814127682	16.6331090842405	4.19766341243905	5.32231653395871	2.2158916281972	18.0732754185211	8.5509906081644	4.61308782707997	4.23717390664209	10.5449787715522	22.0904360015476	22.6673271330755	5.25710377682751	20.0332946984558	2.79252753122235	45.968842397329	8.45781175084935	59.3923980953021	4.94058700979473	2.51782115203158	5.16418647596163	10.589991561247	7.60552913295462	2.78845144655236	2.14432591492474	18.8131271695918	3.18911627581785	5.08552129126406	11.8596241886492	3.30044791941434	14.4687658478924	10.9465240197293	37.6744062604565	38.9163177718453	10.1079981574156	8.99542253193697	164.426543900453	7.77176996126302	1.93177419495974	11.1141847663092	11.9781982660232	36.6390097395757	8.25468869033765	4.72458811071224	1.15245121696548	11.8387318630858	55.4172622731761	1.19851052480006	1.62561302015598	5.78492024656482	14.0281095573019	4.47350685585803	11.8756210571251	13.5528649904962	1.40920713300431	29.1625954611045	16.5150676816309	37.3065477736569	1.67246427999667	20.582492098684	15.3401071557418	5.67357526937258	19.6370298880069	1.62884465813052	92.8795901942576	12.5618750379679	3.40748745073729	9.26254089030158	7.72294102833588	7.03725212840001	6.99434804577709	3.52596367964943	4.0509623475589	10.3647718350161	12.2257283696253	5.42307000959667	21.6769698296184	2.08568097038905	4.48146712183227	5.92514325327761	2.31110136586828	58.9685316963568	5.66208012465065	4.04376877638158	2.59534044615314	5.9898013029474	2.10636103107766	3.85137922260931	31.4817568204119	29.1618273579703	2.43090329002937	9.1069872344872	34.0737813689831	6.41573650478164	0.910077364792548	235.748204897375	2.87933599225314	14.2352329356478	1.96419427058698	11.8259715040975	6.45085344997827	9.54134775287472	6.05684406618191	6.39817008613336	9.37495543690209	20.9530342309595	4.64301232802203	44.2684389404705	92.7838723031308	22.2771739539928	10.4271111608489	25.2017860877349	3.19567685982754	27.7070557376821	36.4972498787151	9.58975787826985	32.6605512900831	33.0386801446243	5.23208472964263	4.48109044922876	9.50616687377338	5.15985925949207	2.30980153301937	63.1367267932577	1.94493356140376	48.8176908794378	23.6996872930429	1.52827170668241	12.672728550352	4.87248780153434	5.46597897915591	23.0163415590653	8.59492938098354	22.5184861541602	1.81610676884809	0.563463585444097	4.63761338882515	4.7190334752546	41.7956294049589	11.7676415063434	2.85428545781674	4.51817932177556	5.87594834823003	0.561305643173649	14.3301460665673	22.1622365839495	5.37925358668273	29.1996648281143	15.1786280157477	36.3256828976	5.51354131891667	13.0986130627409	36.4684975051482	2.50458218077944	14.4782099474222	48.1326086623394	47.5887023952682	27.8368785638806	1.85788340315324	25.1125125514495	6.53615853044617	4.55749646269736	11.9133579567651	2.21903666384339	5.11750388171307	38.2672840291134	2.48693132964015	41.7115856039606	82.9491822655688	1.21546867173286	24.6142409635348	4.11870275865584	10.5353193233001	18.1900244535257	-2.37389070372709	-0.88723875610352	40.9461269067701	258.887275066934	6.42610838660575	7.69196579288806	2.28104567672954	4.79078536853086	2.09776579676536	1.63372511692777	1.52428004838554	4.0828881217375	53.9003398194828	11.2590145826494	3.47428246042678	10.4245512803552	1.43163434376868	3.60904457197712	6.50827617734048	19.0274988685338	20.6670495170479	-1.74385550897088	4.79034875102014	6.00513654130966	2.55340769171899	19.4104164363984	2.6712804783132	2.47026202812364	2.01526101944225	19.8229276782783	28.8811627410698	9.95260095890755	62.9748723549748	4.42246837153736	12.5045508602972	9.11309972809682	1.96155319270195	14.886110022153	-1.07017674484529	6.75930311645522	4.28096515313718	3.92550521890796	1.14091836365887	2.458450194473	3.33269495548776	2.08645805051438	2362.17362203152	5.54236949216676	2.62560406430134	27.1168404556443	34.8106367124628	1.48781485023386	26.8381844593956	5.3011094256155	-0.114552124319684	17.138294092153	2.73130339112918	7.96801301036505	174.346657297854	25.9720726372035	24.7475537841514	20.2828320585799	1.83129511585547	2.85980321363088	6.83480722699911	7.06164362292499	-0.491018122507405	3.73874498019023	16.0110244572546	2.03463031955381	7.33943605056069	4.96099897430226	21.8841275436886	10.453636482843	14.6060581649349	8.97008566663929	0.826400771708313	5.12338834432068	12.7061561556404	12.5538255475011	42.7772649741022	7.39492388072034	1.7704858907982	65.0673508708938	2.55263242367555	18.0085907271101	2.20571565678982	7.85528693737695	21.3881156158528	24.4093390851249	7.8952855093943	6.84186441958282	7.22477959138629	5.34542750148999	3.15040202316079	3.20298664922311	114.261528626678	14.4538715553799	14.2834564745931	1.93060440434514	1.77725847043381	2.34062479249092	-0.103095025106843	29.6810966453105	27.7752226028903	12.5915610822851	47.0557116501078	11.4543509029296	4.04552952932978	10.0032719515638	8.79443165356104	5.79930465950818	4.37699470164619	4.15456097578215	5.3318416152189	19.0704234678243	15.4899161763692	20.7761989931041	23.0656479025627	1.28390168978442	6.14991073777297	0.228306535670207	7.98840096013746	185.522399197024	24.9005534771438	9.71921053579572	35.3091459367329	3.27205303305728	38.3311388296633	62.8251238125852	3.40625987815819	2.06002723103925	7.90069949517566	6.28940790863659	34.8481800491547	8.98293652813434	7.84267918514522	5.40296685150769	11.6954110270246	5.42276797491887	6.36823906940917	9.02105800236658	41.8829415365714	1.11638109213784	19.6434464041251	19.0455736838612	18.8422972718552	29.5949372176522	3.4569330190585	34.6261109931478	2.3214109957162	1.19192053725139	33.1506081969341	10.215898353279	1.60256636998457	6.14791823841319	1.43628937752265	11.273846347643	5.73798934821017	20.2395135037735	4.05816841163573	4.74467779969503	8.51943716872455	3.31220342485513	11.5255481120608	0.972401628047252	50.7228557441298	13.263670721212	9.3547945403114	5.02616919019388	1397.79342340805	10.3279626703417	9.92398871188968	3.52124053072199	18.847895779077	60.6352597203101	8.80622321577425	52.5888468701528	163.627027257978	5.70329390199283	14.8178565324471	-2.01135636360073	9.51866029799493	68.2950277658693	16.152372106112	15.6952523869851	12.9202079811014	10.1620471488286	2.97362143244436	4.73813864052684	150.323217299799	10.729022594996	13.6687849856606	1.74964069540762	1.61873774323134	3.55392623299535	2.82652739701951	14.4238923417111	0.299184732084136	5.32536615613915	3.39055232793379	1.34926217012458	10.3361292680726	6.42329782264575	28.4293967893614	3.83373324172696	1.77259685882498	11.7979877659345	2.95971646373977	5.51261715905843	5.95778289651871	26.9411675663256	4.97759904173983	4.90145275010739	12.9108399382201	13.5009661413469	27.4134899344121	116.809985505906	8.92675005017858	1.85525958296101	14.0979773221405	4.53288240798727	1.38139180794274	3.22282099771228	6.07770869477017	4.48928812386493	2.14994293562067	4.20982352766283	3.55294264425791	60.3426770403109	4.97684469395901	21.0385900315476	12.0058117426978	59.8809344078323	7.64338887492812	5.76750327681975	143.166864187305	6.428870109087	7.63575906885501	2.63680099641553	2.98207233848979	1.9855776148816	68.9370051837921	13.7665001298986	29.6604624408515	6.99590594866319	15.1222306267454	15.8167807323882	3.44039577621699	7.3496264552033	12.1394502990795	-1.45386720880903	7.62808430593068	1.52368193784645	2.20058387061591	21.5460470125822	2.89355970620686	-2.75826083745996	1.73680089291953	1.69443744919444	2.78043129993563	9.95592973881762	4.44096188762189	11.8195557835836	0.400196330732745	92.4865075513265	35.3280201959363	39.2364420339199	8.0758579030548	4.69594952339121	19.7523207644865	10.7429316049727	5.26726270357636	98.6685581279179	8.27102695205365	7.28519619819342	-0.782133135892764	30.6664162969882	92.6229208749973	2.7013992073764	27.9260713162812	53.852237100695	3.55885246296216	9.24262275287673	7.06782173310372	12.0518053771653	8.63131172475966	72.6014895420429	2.93092226017897	29.6729932445963	10.4695360217678	22.5663248665299	7.64714956526697	29.2931959366957	6.83235119340249	4.52049209654238	5.9477426432341	0.994572951386188	101.590319069115	49.3924891199644	66.4863751338887	17.4089998611087	8.63294959865946	4.56989189869956	6.79142787008001	11.0563275753414	-0.32485615442822	0.345907576822353	20.0040283877238	4.5311261906754	21.7263425160052	18.3376183764591	16.8173288078142	2.26711072397657	3.79783655798917	5.78104601694488	-1.48491463805122	12.90732243058	7.52596756977179	2.3881005581992	3.00623844356416	23.9149104502338	5.82207506701273	16.1555338839908	8.21475541360481	2.05136445314798	2.00163561228709	5.50604718098013	6.3317468957207	12.5355435106834	4.86826921670611	2.74901484442498	4.43386249327468	4.10268510881892	6.62114029870127	13.0106128787335	2.44237614137007	2.6182705321646	7.40846492228321	17.2090318173604	18.5488222004429	0.954579995078422	5.45556528973122	21.7251746107206	2.35774670117022	46.31805062603	5.74291524693904	11.686531075628	1.61879332220112	37.7506920096772	26.3918554282484	8.12802971452982	8.01306443320701	90.8689978003818	12.5848987199547	3.50355852383187	3.81545470477171	5.86487045542326	4.46858411938506	2.94574106808049	25.1830634002213	3.74635979437263	-0.800792770896671	218.336105614078	21.2369979822801	11.753384583898	11.642559803926	14.19255921877	6.11881193659124	18.6189061927917	3.62482523032554	13.4117034736635	1.06824322907035	3.82402724257852	13.5139430148725	4.26030352628433	-0.319564287852766	2.95070186708253	13.490170196125	2.16752920489164	3.42944322623837	2.71895958322403	25.1127680263849	1.37249455993856	4.93648889686575	1.5209748389759	71.2007797833586	16.3367345007614	8.86700683491339	13.2550848583609	23.395701882381	15.3424899463944	63.3642989580643	15.4619981361528	26.9273098999489	0.705915772627463	9.99003834354962	0.437588931499428	7.67245576356641	16.6827846593141	3.67729314135495	12.4031681776003	1.07985508475323	2.30441998894152	5.93706680854742	5.65993202072517	27.6904378690537	4.25389165843894	4.98685545787426	19.1922139073113	25.8676743313586	1.56756555129346	13.5225654724979	8.32918568609994	1.78429946150455	8.26555959115287	2.67004328689463	10.9426522811163	38.5197499754771	17.2551862038367	1.89311555837645	9.736885937107	2.76142961521236	18.2022727871085	4.89515668677043	37.0387378943738	6.00023828186872	4.19159148515202	8.41569771701768	13.9176620472888	3.84810513893482	1.15273923236873	48.4471240303036	189.873781363891	6.33791389296526	8.99214567293149	6.46155995680685	6.54467368368922	5.96381605741722	2.31546509579173	16.867894989311	15.255237578278	4.67808897236884	12.6642733397876	2.69506279905951	6.36093309442361	2.72765065629368	23.795329969822	1.98348660299859	40.5534097716517	1.02687631924565	13.553411779234	7.14146700601613	6.37319678932281	2.18128445253033	2.41921347091725	3.62958336878198	12.2245939444712	10.7222724588771	0.533294151599337	-0.628852928591024	11.6710804931444	1.27100731120686	1.22789865755584	23.505912274077	9.57443422327465	4.76526209681263	2.78375364132527	1.22046407915064	9.74429589430063	20.2059564947882	17.3264110871826	85.3298374884052	2.05572410144596	15.7200539724136	2.70739907278894	-6.83242565394469	316.319419758906	3.48321869723493	20.9950801138716	4.63654350264297	14.3676157907074	2.81248940970434	50.3863981771089	6.21068641957243	6.20540666817713	3.96507988762767	6.62693173183524	5.3523208145532	1.27735745982649	41.1834829903102	28.4651536252531	0.0629559631145025	3.08575202212164	7.10243811400403	11.0694594774842	3.48603045292736	2.55067193062045	33.7516448312839	17.3530935112403	24.8618818266718	24.2383714434644	507.926803182524	21.3956068163822	24.6639027102333	7.30629487241163	8.53358213944436	1.477105159288	3.96027560363945	14.6580021930472	7.19328255608463	1.89083823690362	6.09605020002711	9.84688338247413	21.437048670249	14.8379605874912	18.7905629524569	8.38528190634293	27.8249033310811	37.8927254745929	109.371267993033	9.61500268333939	-3.00630800028928	5.23918835192307	0.232737498956801	14.1449633187716	55.0486857706771	3.50572367638925	14.9113097006945	43.7232437966517	3.76896571098248	6.09479386628247	6.27913558228538	1.66605395364477	16.7412833577698	119.471515423844	5.03292548550398	18.2360632812542	25.6818347034714	35.5907268244741	45.9347211000277	19.8982617637768	7.1131742917739	1.77078990446097	4.86736133218401	8.3152235946085	11.2737879654074	24.188717922348	0.126951186888116	5.65834138337201	13.8478286150016	1.12811071175105	22.9107691392322	14.8900127213725	10.7912604432612	2.53166695961162	50.8891820394374	7.0647905466637	49.2074679921063	21.190725160493	1.35359746452965	1.58368586219584	5.84235844867955	7.72457228812582	19.7739208664418	14.1064004553734	2.14266131487841	10.3866419974448	6.53019228699156	24.652883725896	11.1623181587449	1.3103283924001	16.7203295706502	20.8075968025356	382.370935726963	2.47806389771867	-0.0245089883129759	7.90112644480813	112.868431777422	1.5464885772946	17.0016484581738	8.97101784616219	8.50261593530611	16.6726637537109	6.58846261122235	28.1094731653737	5.47716969746263	1.90270427886739	2.46006329021635	2.0369775436391	7.95286954820688	8.18128353900678	4.98159136251617	0.752339135959726	17.3910665654922	1.80003831445686	46.5191102295517	4.9661782901885	13.3527606655217	32.3114846362931	5.1194216150981	27.4941362038163	27.9903245817777	2.52061938533351	18.4837579816789	5.085252779462	5.4864804902431	13.1922373204454	1.52795703704962	3.64891916207108	8.5063538748504	4.48890460264945	4.9456603908406	5.74204232335985	4.59000378660647	1.97278511336625	5.53261832667312	220.287675759051	1.78599449083992	2.74127699558397	2.1830761177274	23.0170799814842	14.2786813919689	14.6792961478516	5.30925199218906	8.14496831995067	-5.12170720010732	22.6736329712028	1.72326875185998	-0.770883868878848	10.1075974641063	8.04614984853174	1.59983261696159	95.1543850034176	112.897888936677	27.8355104298222	97.8034577906809	7.03601515293883	3.52216654571943	4.81849421726452	5.59889533679581	24.4466859570899	12.5127660901293	19.9140898926126	50.9979944251071	9.05209940746772	10.0916468090135	6.75264857703514	3.08950044830695	10.7563346830774	41.5415343243375	2.83341664212533	1.82649146682059	9.78024370628411	5.64031422241673	34.4278208909318	4.12615386452044	3.79066936964669	31.0790586369953	13.2263410852353	2.99827562824694	6.48491320977664	33.5687435529082	24.4531305408545	42.8742670761753	8.45727316831525	4.18533685561753	0.459095490091666	28.1523813981947	1.99552167164882	13.1607670367511	21.8273207736114	2.85167280537655	13.1780696987351	18.7077342960023	1.58770876025254	161.672403945522	248.473658035883	17.6430309989555	9.87017850798925	12.8809823098549	2.43346475040077	11.9846136513398	15.1036557744803	8.4200422453259	8.15149559223033	11.7235813478856	2.42752436782828	16.8990235990115	5.15755647115557	28.6908792114381	1.18598331598744	5.67201309811115	6.47522785220166	6.03303161123973	24.9905003921865	24.7898343061234	12.2973550488601	28.3977973456569	0.555087843383781	6.59306191147724	17.411924098585	35.5175165469783	3.11792516926121	-0.393270023071732	2.50554883600908	939.87231062974	1.96034421209285	6.52608978150386	6.00823889933289	1.09562479424345	5.41049319526418	3.21416688367617	13.3966469233677	3.30593610657103	1.73315999588799	0.410573711962287	1.02495867739135	8.7723572644749	88.6378211405761	31.9905009922778	7.09418890472739	15.2472050211472	3.61360764388066	1.51665960672691	8.78617858883571	58.0680452686033	1.92494419783676	9.91930285476109	19.4321749209413	2.58470039357812	19.0806920267645	1.63460624633325	18.7383002574657	26.8104823603372	11.4575296784105	1.87987894408629	5.8140427863769	4.43597955349297	33.2569388022172	13.5404626227911	1.54190033984465	13.7809231106866	5.56415465444306	8.70244928104279	2.20804375389641	29.3393782480049	11.6228193756199	6.76983315727324	198.6724887133	15.2427977420511	6.53018736746213	1.94674816236351	6.51936854297962	3.34933520027728	1.31536679300718	32.4084482767324	3.94284692411795	2.51509460740862	-2.29884640044709	1.78697608861152	12.6782162967203	53.0492454979173	2.30495966074761	32.6563843675459	59.1003404788963	14.2336033773905	13.5425549633257	77.5353329149652	472.851610695629	5.06575942174829	16.2264359397584	2.23126136665434	4.35407680066585	13.4663798167762	27.4950075152839	11.1124217022246	27.9549083967393	12.6486348492087	1.22698059703397	4.37066181652479	10.4494949413231	24.012822580043	13.6795576257945	3.95952183523922	45.4090914761736	90.4533351619877	24.3230773464844	1.96816431233008	3.8226699144568	42.9046239508488	3.04548372631809	4.13869842479279	3.04869065168086	57.2566165307614	65.8511658434603	12.0847998712898	13.1989287191078	29.6060830267855	1.36892416810217	2.94666028042954	5.22636129749742	-1.51723953484178	10.2887116059282	9.12236359164269	123.692740398737	13.7722887149583	1.71301480940808	3.63007057183272	10.2784557690296	3.5717818454775	2.66096241753115	6.41313257278889	42.4995818991699	2.50250660905998	2.34102517045772	8.683264800051	1.10568262741954	306.359488376405	0.754576563692467	2.64060688725404	2.74087868794064	70.0180492586052	5.80661920306678	4.22330713869323	1.66134053180653	19.0847138174334	28.9049181878962	56.1901105457523	10.1725208097356	5.39410245333569	0.820169309375003	13.8819027326374	47.2436560596791	4.34237967921784	11.1199565603129	4.70395161681978	24.1278359178858	4.4230970038821	5.91322705752563	28.449238954536	8.07113683094934	-0.335691499766636	3.27612979465927	4.27531583157709	24.0695805828274	5.59570530716412	2.87661702396854	5.72381549166885	2.66340466115023	3.48111554960812	10.0941459779462	3.01547297927437	6.11120716871794	0.408935297550074	4.26712723624154	6.81107017536707	4.18421833042584	42.3725700383587	1.67362453316483	4.26768468259047	21.8954930234744	12.2579869172536	20.697855348191	5.72234307610101	3.36031870655457	11.4449018934741	23.445990401306	2.61703681224185	9.09370142348171	326.620589777549	11.6200501499299	5.64806360604531	25.7275827867389	10.7325606210399	-2.56592769654994	19.5663835184224	21.4947390742303	13.289282454888	17.7924899903928	5.43988408867521	10.9411933767611	6.92430099621672	9.04002190597737	5.7502152878142	2.30249870258399	58.0549962441316	2.05077234929819	9.46119555809781	15.1164158917157	3.38337474725529	227.340983652238	8.32998274859136	82.9407772761236	32.0882623647708	3.19861045020383	3.93408757267058	9.94349243038495	1.7822590118221	174.837243747778	2.95121669015043	36.8158960766882	15.9016985620348	1.86310373713643	11.5335993763069	9.23564258974929	6.17657199040983	5.69864526450134	15.4895451083296	16.1835722245236	22.6207060333643	14.9363168469033	40.1388107438377	13.9739531078374	36.4249164351494	2.31032698861106	19.0912888668623	0.83521500914896	9.71586678526455	1.8651198286343	46.4029058837669	4.41466786492633	1.62342955641628	2.18385277145318	1.01001444861822	12.3329226456174	31.2700869343537	1.63525292794625	13.6530779686625	37.5694622008641	18.1286792193696	5.36856268127262	-1.90190846240223	15.3208374857062	8.06945314752714	3.75012119471107	1.08173431593891	9.83871658707364	2.57854921149295	15.5319437003835	5.85536966835034	7.27190715796512	3.48381017997208	17.4151838059599	4.80247981820057	0.092094944372725	5.99672561519481	1.41659200175756	8.50474610614488	30.2572317124253	3.21543344264394	3.55190735751847	6.31667916325948	5.5168208583527	1.9893065128543	106.550912563691	3.160017096839	25.4784715757627	56.0272572320046	30.3182590617471	30.4965080278023	0.93317603499028	7.40588209967376	8.70023014609708	6.69045771373545	10.1091913777391	4.52593902338035	70.0890038489107	4.2110335095212	10.2258803340233	10.7521818844963	106.374543387182	20.6776207668322	1.68378453737531	1.32590641696746	106.120224491526	5.24518259664105	83.635801636076	2.03543018414648	22.6857747500226	2.0508802050209	1.62840023988458	38.2865462978241	1.97891104046776	6.63173007843696	2.47150134866297	1.88483429796923	7.51727760195183	6.81247039352303	13.4583578174547	29.5197046480338	23.9178388182763	2.63022501513457	102.295382808323	-0.52638160229341	15.3340406505193	579.573574637114	3.53366508612261	0.919510051010736	5.47378484433671	3.33900193232294	-0.594331394201256	1.11256225471286	3.22804182415589	24.9454732864268	4.18752540941049	2.07184365223519	7.64480923330301	1.51938376673852	226.027907312028	3.77418380685367	7.51065816354335	22.8020258780851	20.407666796976	1.92074313218418	7.55798867775296	40.0513461780818	4.21440270176619	2.687549308019	1.55359566468587	5.47219237992864	5.49080369677978	1.73001770114365	24.6393157728224	8.41446115007758	11.9926598144452	212.434036810321	1.18607018662388	1.26272388464467	45.2930373211656	2.41648226181415	14.2711029695911	1.85219025321945	11.3883706081616	5.70264993462968	5.2830227611657	16.9605104565842	5.06036736694859	8.38089104892886	3.28240160088612	7.25492425946826	19.0638172324368	2.04451921907294	6.06566468351175	1.80256650907522	9.19268451681143	15.2197939636801	0.21575432987116	36.896693026498	91.1795832533731	1.20879906318126	15.9487041237588	6.81285535193241	3.25374973458684	2.44651161207767	16.5413469546971	2.99752424335232	24.8085382396961	4.02061442763559	3.01611078220729	37.4586489041716	0.933906379109268	6.13785272598438	11.7805436498311	9.77832994947124	2.00665353910254	83.0257345943965	12.29881606099	9.33650684720341	3.95036697698388	13.7032218083996	138.896825238612	4.93498569964152	27.221605729433	9.41423664234232	19.8556476386036	23.8327738303554	17.2179221664504	1.47804171991718	124.990555734002	9.26893714459754	26.7136867796128	61.3708655539347	23.1635459632094	4.15233457063873	4.22265042751998	13.5785670276508	21.0618716241253	7.64918238809342	9.07238629264772	49.5722999737191	13.2303526678904	11.1697206697669	10.5048490744813	16.8595905127626	2.88145348157305	-0.774599441864444	8.04547526330014	7.81756872540941	18.9994901202146	1.76464409443132	0.941729395510313	40.3191381057266	126.123763760984	36.2283349188063	5.05410962548164	7.19777644235307	0.938906029847683	94.7326631345706	8.55169464694716	27.6109343287009	5.81744153118947	5.85581674752107	4.49078988512778	7.2590386876982	99.4451132244963	2.34341267841995	15.0517644438237	5.407256393313	25.1057083040827	33.7906831806189	15.4235993764864	1.18531083544867	25.8736465528829	3.6238076040013	27.1656361223593	9.31892734169669	5.31014849896643	0.466613056064742	15.8750545293753	16.8774707052845	4.86657996065809	3.14868693150559	283.970218325528	1.25215436820701	10.5410042797788	4.91225893884084	2.94605869913184	4.60187364726638	2.56688544659093	5.04315044950312	16.4363786338639	2.17462074048817	4.32161723082255	3.38868147826951	10.157192528799	1.5856519385073	1.76407623608732	4.85704528942452	13.0903410548976	1.92255352248025	54.0744347372947	20.6338914469248	3.76152029654342	6.23066675368888	15.2207159603141	13.265419372104	1.86878586914381	4.681269829509	4.77689593421784	302.785086075517	23.0810297997387	4.42781066452385	27.3467758175362	5.84268809411575	64.6339123611613	9.04203297955153	11.5633474572486	8.33274646378163	69.9601080411135	17.7279598382404	10.3077475414071	1.83565115681403	8.71970380203414	41.8270050939005	1.43334030441502	1.2662546415828	2.20248268110235	3.61155129887277	1.48884964042551	3.3197549914554	1.93594894780314	37.4795157439955	28.3062740261792	10.0433089748576	6.37307339258675	1.26417635168802	12.8059629377107	33.4020961205921	5.74007888929939	44.6852026466951	18.2930162130119	1.64146011920609	20.1737238077656	3.08382012135681	3.44093405270896	-0.244142724065271	6.129716441156	2.4032781367444	1.67804300265295	5.20111293453718	9.08725796984554	1.19434313341437	1.39757600209692	3.76919075481681	10.4326632207841	4.24306096396825	4.04232637442626	13.0003513575164	17.160618059603	14.0620151284372	6.62606406663533	9.13249758579022	3.70843401273245	126.304579227366	7.01320576827436	19.4618320254664	3.90952242666888	23.6724808872448	23.6377646556908	117.72804252216	4.53413204340219	6.70118289950879	12.822486932171	118.181782273409	22.3763487739079	8.68659055039894	-7.81664818830601	26.0570229756166	2.3255248312069	7.13605906880358	2.3578301592635	18.2709258380095	37.1532022233064	12.174268052487	21.0879149251534	1.27591248409064	5.87407435479009	3.60632877266285	10.1257237395964	0.98908526753048	4.98327211931322	0.695863238996949	12.4868292512613	13.9765101967509	46.4531510750834	1.43797734965405	3.8445255217983	14.0236759291528	8.58318848346074	5.50457204353458	9.9061326743929	9.88608744183689	13.7575471673127	2.32095868058402	13.3274538776732	4.64830622653419	4.08178361370997	5.53474048804507	2.73259711233261	6.87907098965222	1.07510011771578	4.60080985525095	13.1037497112192	12.1641907066299	5.73211954007068	1.92487863430468	28.1746996378744	7.15313983273975	4.47533327564438	339.176376766053	9.24300460548996	77.8891558374279	132.991339188472	14.2830055468155	2.41185986571846	8.86592033646013	48.5117097113755	2.90329490248091	2.1232805347627	3.87067027415046	7.25566150283313	32.5591379571362	17.1276522405885	14.2458135821712	1.57228262279527	445.998417946468	2.78331933966013	3.71468545738161	103.228315198607	2.08955632798485	29.5118644339379	7.10319077893492	5.96396653086986	33.5525281240447	10.7141574923199	21.6816974438287	11.0590003325131	245.833617926327	49.6789977145507	28.1380894555335	1.89222454791118	1.25205037695028	6.15010815211384	15.5628391294075	1.28486029212443	5.53893920271706	7.17985585840271	18.2630433535801	38.4873481139953	13.0103147181444	217.296996757735	1.84834185974366	9.10851108032765	1.85493788652606	11.4963504120127	24.2887061685153	1.09349579270046	20.1191943015429	4.45388533207501	25.7995687472163	2.92998699865763	21.9555089526089	22.0971788078684	23.8503983809306	1.69731499304087	2.6348009584089	1.81268149187499	37.9414524229194	35.1808879430805	41.0736761813967	1.28864266636982	9.490713487092	5.01475126718009	58.2275648407012	18.9117650451731	9.26711248878997	1.94573210353339	5.60539061515091	73.5932495668605	9.67710536672977	2.38608224959799	1.64060473761189	7.63587718894038	167.972894723609	3.36695636676204	7.1825258039621	10.3501138765729	28.1199158062956	3.47981264341516	22.5585892242575	7.86747385003993	64.2276646114091	2.08242529150851	1.77363764591042	22.565821188115	1.38859762672058	24.6006301908965	3.67658407244704	0.549841936483262	17.4532150311276	24.5604616008192	1.54574085635672	15.4695623652038	13.8593170433844	5.56053576248641	2.83775514177494	9.64474008694942	7.13939861328837	53.8529335972074	37.201819834579	14.536080749613	10.3473110567129	43.7692839616976	45.9489810452441	42.9915462081	11.6526937289825	1.6387322550625	2.35794077319766	3.72888869287933	16.3134717293349	7.34151903984006	8.24262847766857	165.051056852106	15.6869349565828	42.8969483163455	14.9213194165153	9.65112737052842	5.09712152174829	1.14789979972393	9.1474678580766	36.0046318776941	29.6442104904582	5.2196499397476	2.12378341193059	0.53939410224346	167.107282333281	1.95496598461628	5.6385470043578	40.1482429840275	10.6682764813472	12.8822164178294	22.5721646306481	1.65600222546405	10.4195785939305	25.3994471122883	34.5325262831523	4.48033036365756	17.0305989798425	7.67470807176192	4.76855058561962	2.16682007410848	19.6467995278006	15.6807155703596	1.08128446910303	13.3456628343125	1.78748710563895	4.01826989649035	12.627792590782	9.39546497972563	3.03336935264595	4.95791177752141	12.0563432226899	5.93337712746424	2.31709821313114	8.83194382196689	54.3994365072862	5.3072105295978	8.29568978148254	3.6910182080264	3.03171574540897	3.03162636768152	8.70526857663069	7.69700212034586	12.7932970272376	4.8567185589909	15.6741060050963	2.62933370276075	5.88218944959471	20.6399588017928	135.603285653698	5.92478326261292	6.09357565135275	5.24218515997937	13.4911674202717	1.66475236398892	6.70955817912669	4.75685549613513	15.2048881216095	3.14690998435134	13.7375283630189	1.84599078268788	11.3155029622667	1.84266036251501	9.59303544315757	3.99454596489829	2.29377162282948	53.8291579792221	25.6587130803747	5.62474735311245	3.98141218673555	5.95277461753185	13.4560105006285	4.90250254145502	14.2573797161163	61.0821424183583	7.23515416955428	55.1653698578798	2.43595836693687	6.19628659423556	72.032773282356	11.7980272733419	2.41274142245428	9.69701549351906	12.542899368606	2.84279335196246	0.611711449105307	3.85062295734008	3.90839413302656	2.4836769298359	18.4579974773005	2.86956113950732	13.8849681103518	8.58268272314767	51.128604233309	10.3411224064803	52.4301637514114	5.51593786715218	0.427312715528749	4.29505043834869	18.00608185581	5.1534276265448	5.80842723981101	2.39864040145911	6.94807813554625	6.24757258386738	80.0775043053708	16.5102193820284	2.37634277834978	52.5093900449312	10.2935279841103	2.61119864999664	2.76193939120017	5.85154245012257	14.4279628308414	22.3985552506713	12.7852914671691	25.5690870843185	-0.0295541708936362	16.327805016949	25.0705273043622	3.07458602107679	6.40058055092542	10.8038591803916	36.07667199555	2.6484779734163	6.92645210250504	10.214224935897	1.20492878987256	17.1442718789109	16.0676715088294	13.0907860339634	14.0308390695686	0.234798674032529	11.8189178116622	7.21806963646029	20.4434230465434	0.863548852080828	4.25800001479684	22.570552306364	20.891783969479	10.4591428279196	10.1529809432777	12.5840241105971	31.7393153473789	4.29540901892096	7.64548123292356	28.501962766227	2.78900780859474	1.95373933133514	56.6474574959245	18.5220017318987	2.7681107162545	4.38146794176418	18.5622447057043	5.33152150879754	4.7141771975441	5.60571363755247	8.28141632555813	118.963016367143	5.47644167988146	38.8885147119313	1.65017781539719	7.11424633123597	0.947456665161698	6.72695511093987	42.2716606202764	11.7708476779195	2.34209452798095	21.0616995999592	5.96641857631758	13.7733532939338	2.13317162133902	2.02617051106806	25.4523594519457	5.58664977352946	1.53102121444652	2.76062904790542	31.5292871723577	46.6724701852316	2.60575812181577	5.51534311832266	106.06312500362	2.71510404200576	12.0103118900791	117.891391015203	8.94448296320352	33.113518425722	4.58521962630854	10.5936294070061	6.94449829380212	4.05886365820476	1.64336773340078	26.468797777961	2463.72999449643	2.65875227283704	13.1310262590303	8.37505112075577	3.82016562082892	3.55926367018668	4.91701508201668	20.1628753900039	3.67450788107316	26.0516287944292	15.1110253350575	1.6821263026678	22.4280241051805	75.2044847832491	44.9930371232472	30.9517850084913	18.8452617535363	8.6109242020088	9.62695114862965	11.9602675200846	8.82123507526875	13.6506341969701	9.29862913320841	11.1066742927838	5.99125512454567	3.05637921948582	2.4217954233608	6.40151114233756	0.739215720117635	-0.424305807906041	1.87731855013057	7.02191147353252	2.62790808717032	11.8543813813127	9.86318266660488	6.29971154107874	0.566722657222442	8.21977282232566	1.53534572156001	7.50657286391416	0.0621838235382162	14.493470204311	3.94098691368156	3.09686766232956	7.86637804968429	2.08576247849031	3.80957770701401	4.73010775181462	4.37189181151232	144.955349705247	5.26501900631096	1.56828400579382	12.2173548556025	3.4180066726319	7.5733769689612	36.6264586902494	-1.53957264306128	9.82843085010877	1.00377515946495	2.02175436982788	5.63166353214974	1.60566025738887	20.5636360835503	2.26769559526518	13.6552564450292	10.9853545596764	19.6526218774925	5.83530050120844	4.06239991340801	0.964212929891198	16.1637594714194	6.46703310135288	36.2024903546638	7.22410484807215	11.2841299653025	7.581087857616	5.94975037114862	10.3102812190573	7.78923556707833	2.72748546652492	32.9400202489497	72.4824952914466	1.57098141478573	1.85373435474896	10.5279544105059	24.5443094295064	1.89832314481495	10.9022357860161	29.4677634542	8.69094884418945	10.2101699225909	110.093794710485	6.46744373484762	102.732048196166	26.1190439030352	16.3410785349628	39.979749603768	22.8778943637607	1.67302284447485	15.9076111096144	6.10325197288206	34.7604622538498	15.6104155212615	12.2109168234549	54.4517782912299	16.3531684466418	2.12730099077439	1.29515180466023	2.63954664343322	2.0345807380737	6.04054647657554	26.2965784625129	4.97143447880307	4.3330330370751	5.95110452117311	1.62602595537182	2.28611506810012	7.00024122148969	45.5862328387879	2.23534850817549	10.6204627567148	1.42748960568274	60.5698936893651	11.0042709256419	29.4524141520534	26.7887315484065	14.4031486715971	5.40505779380413	0.684993440033117	8.6753397634528	10.1279379527648	26.5693171428813	4.48949113271996	5.17356956375003	1.81913311458571	18.7858546173028	37.420005196937	11.2640481501957	5.64321878957364	13.5031932686008	8.07764762488788	163.475081953826	4.01279600244806	3.85420338368813	7.68610264970987
GSM950437	2771.1	0	11.1649739347488	1.69767800076902	2.37931243896057	6.7674176558642	147.545842434752	1.24364584084947	72.4493745985646	20.6864905639518	1.77379070084538	5.50017537874273	3.97200110313994	38.9167650955302	2.72093457568454	9.95406162018289	8.72419279347582	11.5726545274305	0.80727014699831	38.6897300088946	5.4563886924336	65.8061385832637	4.23210264525627	22.8717925379181	4.19709420720743	8.85618300799346	12.3413097089712	2.97256893830186	1.89739365211773	6.44409337378736	8.42064232557559	6.66555376429826	86.5054951857234	16.4679274698991	7.40031030187945	10.8481172438456	25.9330193452847	11.3347343337331	631.82190155143	23.2583004965325	23.3448232828285	1.59217686945668	6.48340527843697	15.7099315221815	14.8780303867075	15.2215075206879	6.3709863849035	22.1649359227444	1.44713249009457	3.40804232106987	8.13021075690394	2.43521384061839	2.32999628079916	20.2306673580431	9.23756224918606	23.28109035362	22.3847702568131	1.78639091386882	0.974298930434976	15.0736944305586	7.65280307762053	2.86024224126605	28.8364990441403	3.50974837825651	14.379543303817	5.1979342745293	11.6051696621094	38.5540084629087	10.8231977605981	19.1807067334882	1.21780134194535	2.12021862929576	3.82325773781305	7.83673982960414	-0.641893073630246	7.67618316127974	1.61175873272002	2.49854550512541	4.6860358598911	3.04677173260933	0.770258345717381	7.77649186480285	9.00652674173517	1.33851745015038	1.56352127495275	4.70364521662489	12.6918252060528	4.22659350770701	14.7580084153564	0.650055643083366	6.99790065350802	30.1120858895787	46.721826757704	2.41934940664506	7.45284564761814	1.35009436633623	12.9402842045146	54.8737230312824	6.54219054289184	3.7155522048634	2.47449615046915	39.0545499264448	5.25505752418991	60.6915898091312	5.0330046974967	24.2786798522069	1.33989486460234	6.74726412700432	3.17974940520555	1.49387295398052	2.93198310948984	7.67623317378071	10.3306361275085	1.46549784791834	16.143689441774	12.0276853277763	17.0336977074144	2.89238122031236	1.26770644495968	4.36022924515217	27.0042601283561	0.678083197789162	1.167015244705	150.904705130486	4.58763887235944	14.2616273768906	1.63408689906135	2.77436051383132	20.9753253549067	13.1065498377522	3.51614815686646	1.7245331762848	3.38759726530643	11.349626487609	42.1691568811298	22.8653786882803	62.0586141324405	1.76444956557157	9.77227864877484	32.808761448843	1.59085002678662	2.64706411388907	59.4536273600246	11.2030853800758	1.47787548164871	0.864619965829668	4.42310286739102	18.124249299223	1.53467908870578	55.7117200775931	3.50925782351013	55.1517490306974	22.1975042284946	24.8400939286415	0.485617005737506	3.53460377202982	39.393491733534	1.69446955425462	74.7204125156817	9.51895370262367	70.7853306632729	16.8326805215161	7.15315876309339	15.8900518513129	1.5324851436194	0.343703714819773	11.3769571265671	11.0257444281208	14.8700328546737	122.577515195561	5.64206024640378	5.83084140260714	1.29911946844406	13.6541269121991	6.60102872755412	1.08595783040878	11.1861237199601	26.7302919727606	20.0009736336609	155.343802462507	21.2765273715156	1.01918327516212	10.8845358475291	1.3222398131087	11.8982260186428	5.95338552766057	10.746503744447	5.27032234536082	27.9167025992683	2.57102199571374	46.4939584735532	40.5684362986064	6.33653638791739	12.48953865579	56.9011054715651	2.29335909576453	3.19720102124573	1.23746423576615	3.3327943358347	40.8242677560981	4.36262925604973	40.7100615709886	9.27893501767081	22.2871829583069	2.13932834481315	2.39377407682587	14.469297000074	1.56819608823672	21.9730700715216	6.94645088850849	7.71136111274461	80.2750041096076	6.13004087718267	5.7126107761305	4.01231867873756	6.79962284199032	16.8348450091769	7.12459747125164	6.11176826852502	21.5161795708736	5.24575989072561	13.9050619723253	10.8142196266646	1.73958472429992	29.2852410610012	1.99977571829876	14.3060490902911	9.58802898155569	6.0961118080282	3.01406496753519	6.76935814145824	7.52864163338847	95.8692500170872	1.54870631335937	5.08453961541794	21.4412822121937	1.97720828817309	15.3702786153238	3.85236196976899	8.65338506194522	10.7060850831964	12.0199723307645	2.97751682881393	24.8969714061502	2.01435287125191	12.913362871465	17.3864117214041	2.70757758923778	49.0681811762078	28.7380586152668	11.2895815770197	22.9491282047656	4.84250783831693	222.545585081332	15.4320472490342	0.815023986118689	2.53725565347162	15.4317273832999	17.2361291982884	5.71495726314894	18.4571555598414	-0.543149426968195	7.56541311286134	187.146691996528	1.00383399619774	20.579583396958	21.3605041785907	7.05708555485917	51.6263079748208	4.43782802613463	48.7929814526956	12.7522382984252	18.3457135719508	7.1747912364013	1.71480685530215	363.861791566374	12.6207098939076	18.0890791559085	15.7887506827498	34.2819557082548	6.85043242610133	4.03704008929856	25.6931042296217	3.54882466887738	1.24163884231107	17.9347350179506	7.4285862232439	10.6168520202325	36.4386309088958	1.39214369161334	21.4769763555043	5.95128932680202	5.08257141792776	58.9061081884915	4.4614283346484	11.7754898731886	13.0746729220082	2.59193128831437	2.49696367593847	11.236076124717	78.2549324535406	1.07062483672672	3.5280545782938	5.61544857360335	6.93655187294345	1.15390132457656	112.279762216583	10.3082311943536	2.86210955620698	16.1354063958808	4.28234540167109	10.9831127900319	4.26241356596654	2.05736891435269	20.5710947551113	4.17686723447531	53.5313750601199	8.13909894933747	1.19029458122102	7.76912523616343	27.0450503860522	3.99051837061728	10.9417411718789	3.40841417596196	37.2624283777123	97.4792578982365	4.0769377009292	1.66379522707399	4.21835255036882	4.90160018453443	18.2454141608143	23.1665637703992	1.30937308231296	8.17955403444462	45.3389793506659	29.878612421398	9.39365831337351	6.18407601478868	3.9743030233829	26.1248612265732	3.66076907182628	9.36629733714777	11.5874367011419	3.11258476052959	5.66160616728384	7.10525074520181	3.30592930042512	1.51500489988241	25.7239106219028	10.6069784386069	4.85619843909705	16.4538182360266	13.9523525460427	7.60171462726447	9.44741315928543	3.09160557760602	12.2033232687095	3.75893988677984	22.4269183342277	0.929062834502693	2.54700508174735	32.4883878576421	1.3782943527229	3.41145597083681	26.7263573066782	73.9912276742412	3.29418324175116	6.32488046724038	2.61835141665771	3.30986719998298	50.5336460075634	8.46079923413582	20.7702153724581	3.67948550218631	5.15596801634007	1.70064595024031	5.95289194094148	2.50553424063004	1.51411786526971	6.20439176235201	7.89951915533986	155.795456265263	13.6459624519958	89.5769063890387	3.15994847401898	6.01824631467295	4.73105713667005	14.7482159603186	0.729580892691024	1.63385137323242	11.315139808841	78.8008798724332	20.5704750866187	9.55343399526463	420.497119497526	55.9497850865257	24.3909259069346	6.14427804266046	11.4772636280395	35.2872881739185	4.59622348530855	12.8699146424875	7.05710438115665	27.7102731589316	12.1396584853894	15.8311360186178	115.470527141836	1.33821879214277	34.8766839632871	7.67364612116485	6.46423770420212	37.1600303888213	28.0404300857868	4.15794753000998	2.89482864487935	10.7527612967511	99.6664647205629	6.50188263254874	9.05656139399454	9.81986131084501	5.71523838967982	2.63297780371818	8.07882951276778	1.02875200330267	2.0613631275995	14.6438530891956	6.38577521996099	20.7449411451897	7.10952499437219	12.2867016079022	8.13836102794944	2.30598484941882	16.4027695641705	63.3175043173092	15.8018247143924	19.7415526864456	10.4124784074402	9.37756695328141	53.3981125887198	32.2922687373741	7.88555291356606	-0.387729549806956	95.4758300628517	9.86727259677268	62.523031326009	18.2646827660356	37.7436946193497	2.56642983392237	4.30838945675076	9.06988474819135	37.0257978286127	14.8669684930917	5.00395273729806	1.82566185408964	20.9090100535006	6.80065428842632	25.9746601121783	5.10532566897868	68.6076884883165	2.92298548087997	29.355518100272	19.0509293191309	25.4566475752575	3.6249599951762	4.92584830688697	54.082151469812	12.5768700571197	6.14181640354412	1.13699494108479	45.2331628050244	14.2768602394372	4.30509560463835	41.1709252754899	574.183016359351	12.1391519795221	45.4723984731048	8.24668022734422	2.90440209369612	11.0947182474304	1.60333690280782	11.4530562684774	12.8301518179149	210.44489792673	9.06006648186823	48.1626217612747	10.5710173712796	6.89179700871854	27.9620907248395	4.87494737414256	23.037075962095	51.0525801384788	37.5941037309275	3.67104006943877	1.92854108001449	15.9690730636871	4.32110580976928	70.2876531077677	4.22219015956064	107.715665998225	48.6539635917167	5.72314186457434	23.0468609900747	10.1029925579939	3.48214418460514	2.08686199310264	19.321597840671	3.37539940554649	9.43528182040111	33.0546529459691	1.55675555721382	34.6415105311707	7.23356423294068	7.84782835267994	11.4334322999626	23.8358221586309	54.0440014915175	74.0931315341399	17.2754463150974	5.48848236579536	3.34596866762901	7.8208462007715	1.41597754866948	9.63622475573347	6.3545338409285	8.2795146785652	1.70771668367242	9.3523506138716	1.49673320406125	18.6360573859913	1.68382799686031	31.0220514242832	11.0247037760477	0.579285980480196	9.02350111869657	-1.45874294345129	9.15356791064525	9.97368089150985	21.0252597705419	11.8773653848414	30.3870200974055	20.3583430821457	4.27518733946832	2.65636652501896	2.72611241041644	20.2982004670149	20.5376329259235	3.23746371990977	7.2428606359576	2.00406560450354	6.52676397467873	4.0143343748426	0.965737284809797	0.751716490176122	24.6767112818671	99.5363046447192	3.76297189796092	12.3099420880166	3.76512166121444	186.290975886768	23.9456145555484	10.5744697291906	14.3764126588479	11.9397417971806	2.03132612566301	0.533733550567268	4.1511889795028	26.3382569749623	7.36107380386588	1.87888079189509	1.7069290865952	10.8323403093696	28.6103378320504	44.1988723959628	11.9626626948008	2.19063934746519	14.3358340428052	36.8402517678275	43.6610061203352	3.52629261043642	27.0338066161168	14.0504082967971	54.3588766532903	7.24123060048027	27.0703905139692	24.7780254067665	148.27728796428	66.6225765111247	4.66163014110641	3.78101466086456	7.96230616106181	10.8913137564357	9.4617926938292	4.5285141256653	1.89187877178133	5.29281031290151	38.2775173576525	22.335560777049	12.5854153328539	13.6319230262844	1.07095610663633	1.13795485019129	4.63603062710458	4.64691329697589	0.267952654858318	5.06872772722514	2.80583792452673	10.7973275831961	90.4760884846147	7.6108704225879	51.5183475335334	9.63952042329881	1.95599340487124	13.0299990453992	7.98764566426101	65.9370282618984	92.1478762018301	14.3876332728256	2.73553366071475	6.90526048232177	2.62875927800581	44.0133897061731	9.84965152122757	4.36326456226464	6.57036285451651	3.29371102099526	1.31052105443758	16.6378721969837	4.27363212097268	0.982093802394576	1.9452204749634	1.47894731147637	9.98392297482632	10.1787907036331	16.1687934556927	4.23216003321378	5.4214874248722	6.78274012797566	4.2843654392947	1.43757030515284	11.6294847254963	15.7584247307556	19.1064368617351	1.42672956810129	8.20554115959492	20.5101031788198	1.0278311001269	9.22435884545889	2.09700495377265	5.28470540634056	9.31808229868411	63.6696953448575	52.6148092914048	11.3734013419517	6.77778808949654	5.06942154443294	38.1962721638429	6.77548156700063	11.265490707667	19.2994149634175	18.4325324396013	7.49079096908816	13.5476311800604	19.5338135017582	6.0692139205114	16.6793064457243	5.75149369026274	2.44870309320651	9.64613874744761	6.91847863660064	7.18013060908773	37.1177299095769	8.64823821551216	1.65134011240096	3.32780704598156	27.9118381594057	3.0451617201858	45.9478935180571	4.07154321983478	13.3889821208312	5.43699667482496	7.26532767931606	6.88989749933951	1.08821555406925	14.112630680613	9.66171025090793	6.29409720498121	6.00989525300987	3.53873218580579	16.7665251669107	63.5997306733151	9.9045420182111	7.7554446801784	3.11659096338099	2.25026250670498	111.648278429034	7.28373645319992	6.61425261113351	10.1016591322527	42.0183747894767	6.04590829255536	1.85667321271562	4.62277716826917	12.649431648419	4.68682496212278	6.33624645556648	17.2856388291908	4.01634693900196	30.8290523949819	0.7508895805906	1.26820607802966	4.09285157737717	11.9121384725619	4.86702803090165	29.4748673683581	9.07848237044993	4.32816881346335	1.41152686974631	4.98721201465079	4.41369498236185	58.8260577517719	8.88565268888842	3.9284763413415	29.7513926423126	7.12282762228293	2.27090201592061	101.797437876271	13.0959226364654	36.2257955239434	14.0302051583571	28.7352173716244	3.29031021840648	6.29131474487271	3.42799430388203	45.9267697391928	-0.439563013764597	17.4191899771016	1.46940497788215	49.1592907021101	25.8567261509491	58.8226844456308	3.45674791529172	4.60619596753488	14.3400798474755	6.86712539354393	2.54677539034993	15.0845819277469	43.6435886616635	29.400340767873	44.799597537568	8.85824568479363	7.51404962412336	11.2441672502947	19.3855955158007	5.88061082797055	3.51251762470978	8.08596688025384	2.86318127062717	1.0062290912033	11.3608935247772	24.5173028489555	3.01902389541155	1.81714111005741	14.366453913732	3.53896782004431	16.5479380744919	4.34835028921322	1.65281715011637	18.1525114170339	1.82560921946314	6.78834030439919	15.2146256454629	0.681193115150032	51.0083927150107	7.83695532169585	8.34736667293541	16.160324599833	8.70677898201511	14.6218555738541	12.4598259448244	41.6872635778928	11.8091219283545	164.98251184919	5.28391059036197	8.23813188038092	3.43298730138528	23.1821915270529	18.2561399823262	3.05954952866134	1.15225803579561	11.1511520928619	18.9208280327843	5.41022586979223	34.4488919161544	4.66255426635406	13.2712993036047	189.145210103114	33.064391092182	4.08355332061364	1.56698883934603	83.2731838422951	124.243141128139	2.28004129845371	17.7718960245112	27.2694449148235	34.3763617512565	3.06416606012076	9.33046190405662	24.6984622107377	3.96473930479236	51.3437414611134	32.0389405116175	15.1207370326629	10.8159532183305	4.99287804118818	35.6978388137443	17.0159410250662	2.54201499988608	51.2045071446185	8.95062208495913	51.6221164936702	1.93015650731097	5.51706236190771	1.39659884674109	10.0410486084396	17.918372716024	8.48906701205347	7.23250999858429	5.29508761746321	21.6992724297685	4.5732408918426	10.8841292026896	5.31721053950801	4.63184943540715	22.6082351131518	88.141345475185	1.84223803390887	28.0011636867537	19.3459025876782	14.3998577773902	22.3079806252584	6.68352777391151	8.7645996554431	5.62479548070811	1.54211550085309	8.12533678358771	15.8303778504975	3.94219201077335	10.402087490047	8.09405931633408	7.99511496573349	19.0871953222398	20.9833716825073	15.4538900535114	1.82853219375749	9.60644391556735	68.7433894133783	13.2511199685419	9.43580283212738	18.9912561870717	20.4710929547302	6.3197304238685	5.63193865688779	66.1607803827191	1.73732043347708	5.56622599075014	9.95266682025597	17.2554456288967	11.3973197673618	13.1307253683904	13.5971861451131	46.4898453956214	4.49148292662709	1.38404921683124	43.0566721162059	6.02734889854794	13.8752848832047	4.81833641358362	15.7261834271081	8.03225062538096	82.6633442411117	14.6207384294205	3.20799352222274	4.00683261772874	12.4048845538361	5.24617249376232	1.29288081680826	7.66230546756005	82.9151532698856	3.83044728416749	5.98713822591731	10.304681688759	12.5645944552435	2.88122750304822	36.1717713850256	7.54702677615562	24.1971374433554	21.0301824758301	7.25624483631803	3.37689088695265	3.03929600482625	2.49330431862954	2.14350335683236	18.949446344288	9.4339306617038	2.60791026917053	6.93950439529175	1.56357673190802	9.7538420842559	1.77653257800359	8.65098117226184	6.91182909910004	7.98779877588705	16.7697302993129	16.2408077194479	16.5045290322068	10.3905618280948	-0.0603881060972977	5.2334521069405	4.86556871170207	10.2147570894138	13.6836969250542	0.991978520998084	1.84700045882461	55.9729532294583	0.438709475764676	102.137255015112	8.90729596151309	4.24250777241721	23.3086912402415	8.20978728493987	26.3926515910231	24.3361723724197	16.6119730782865	3.75969045256936	15.6062040410704	5.24266454225737	18.585186891848	18.4857245722414	13.1644218306484	0.847486710636728	8.29526420963006	3.57309350140619	20.5737423025695	39.4698436092672	26.1071393754676	15.7447700992474	21.3254683359754	3.58910611410836	6.18050668479139	4.18609155440712	4.31979820409287	14.694562620848	9.13864392893005	6.85564044812797	31.1435133635888	5.3670749193732	0.617235612584627	34.4601414688956	12.5609872317672	7.25624470559126	9.66444935700577	5.0617533285944	76.7123995947162	2.50747171447957	8.67477824019439	33.8895934752461	7.26081070413478	47.2355812293385	63.7157947891276	7.78523950638296	11.0449243542637	4.4499038408672	1.37652317989882	3.17604835980839	1.97148744996223	5.65308599343522	2.5712616759463	31.6471818237014	20.1376905142289	8.75592283253102	19.6285137020517	10.3275894684715	13.033615693725	2.57087829739822	157.859740646014	92.7669205909185	17.1429157252472	5.13133691275443	3.91116106317023	3.12842751228018	22.6505505180885	8.04938339608154	7.80143696764554	5.32021069907046	10.4826506731053	43.0890504486935	15.5979617616704	4.16880980491691	15.3028672498483	2.42636261460785	46.4851617907373	9.12357325740279	69.6803362821774	2.43211863982191	2.52101110169859	3.30792378065376	14.0687580405062	7.63743165960166	2.62894857921657	2.14443996125611	16.947346808607	2.51980802078767	13.4370503688766	9.90261150329849	3.02289939286219	13.581752188239	8.24181377832277	30.0826755797852	37.6833409461224	12.5515140143123	7.33885870522994	166.439099893652	1.97867533598911	1.8852280127666	14.7523392899619	12.3464944348403	47.4993792361177	11.8301263945282	5.69811686482312	1.48157317688383	5.19125176863793	53.7208416568123	2.08930312021324	1.66980255634414	7.41328987650471	11.1902345128255	6.92160900584787	17.069324924152	8.05217980622922	1.78573618102878	28.0791747179538	13.3778152465254	40.8775363821746	2.18920338811517	18.8898507333422	11.5615597819352	6.20023176224873	25.5442155391642	2.0993656794281	99.1709244367072	12.2989122318767	5.9968612763643	11.3618405054054	5.94678516492414	6.07855834967935	6.25749069439824	8.94928072568572	4.59653014316296	9.41282705833491	16.3450288186427	5.44449977562488	23.7142152904028	1.63339667032677	6.61616019204954	5.49315425962592	1.47811249656148	61.0694394761419	11.9810628661457	10.6802517677971	4.57044400900931	13.3901127216577	2.23188794569144	6.34321190142093	41.9883379643067	26.4161152185926	1.69004519567544	10.231616644885	34.9486804064573	7.2839132731573	2.82417513710566	233.598919846614	2.14181171877278	19.407856567058	0.92202249591763	11.6468386804725	2.0154335906819	14.0511067776227	7.28362192132438	6.24854780426402	10.4239383899974	25.2590904835556	7.41908694509299	56.178574272812	91.7414758112928	20.3589324536992	12.0694732318341	23.9641467177502	3.89580150913316	16.3387753031218	36.4964945185828	11.0727456151117	33.7086862655096	30.9002468150668	7.87946002565405	10.7952319124212	7.09372402544059	5.85176495846586	2.06327138148627	58.6148046407514	1.80925569135682	49.8868361727732	29.8377392045889	1.76157777018917	7.61674851482943	6.9388331433592	8.30780157337136	27.611127842468	9.04475587853127	22.2916865055206	1.33528826031623	1.27977572430994	5.33191495375487	6.83332756261316	45.0103019772852	7.00844946782089	3.49685234632604	7.71069505130067	10.4056550023353	0.10677918297779	9.44995852080464	27.7552773387756	3.85818614057772	32.3425558081577	14.3990588831215	37.0068564337883	6.85305303088644	20.6088837736871	38.5142320884433	4.43638461704786	16.6344095052319	50.9601284821492	46.5761005162755	28.4842070980399	0.110788019090557	22.899238221586	9.70214452580335	4.88194918364905	8.78055194390463	1.60844798792742	5.32789980505639	40.7769621568579	0.810081142601073	33.9500502717403	70.6719662690896	1.34055488360782	22.5447649735158	6.24960732819137	11.6456531258362	17.4567137151588	2.86481660176026	-0.906188070618442	46.540354862756	266.338235968314	7.90509646735779	9.93210831816937	2.08204107075172	6.98847187937239	3.89577679195072	0.79490930440499	1.62187192665148	4.77929664300017	55.117690317729	11.6040155014109	4.38923837947515	12.4671099461179	1.02865496646054	5.43984049697218	8.82323107756589	13.2890826099771	23.0092333875938	3.14508536145233	6.31395905659515	6.32823356725432	3.04046097718215	19.8118692247394	16.1726107079413	3.65268910529518	1.97649243430658	25.4127143011321	31.3691716775795	11.4536420083925	64.9389928755335	5.34003432729314	12.8772785178354	10.4523444493289	2.44390694546923	15.1183659943308	-0.115554272739992	13.3478042954577	3.91627246895137	6.9186057682537	1.74310739063234	2.5261671390832	3.16786757984253	1.23855768516928	2355.50074252174	13.9941181829446	2.59832789108282	23.987143383341	28.1739261882138	2.03030315680567	21.5808761123657	7.52476290784907	2.86430352500131	20.4256646219669	4.28330735261855	8.05768970540339	166.381291828476	34.3085234382198	26.2653364935525	19.6754851547283	3.77572758945339	2.63888810374277	6.88004366155111	8.35246236097667	3.01444633669726	3.59410637173493	11.352599717273	3.1978680868929	8.85319912371956	4.37037503433428	28.2652418046822	10.1099310043288	17.440761929882	11.0301770516493	0.636183621683732	4.26122401011845	14.9143040432758	14.9540927045673	52.0730718986429	7.52583520622129	2.10321084130627	62.5412074178793	1.17934183848477	18.0083003069617	2.94037449510548	10.0869584256529	30.2639878366764	28.9513098671388	9.70336606726704	7.12876602473924	7.55104678943708	3.49607573327828	8.09581456814367	2.51600780455973	89.6520571039956	11.6481651041405	12.1958320880896	2.27906386095107	2.44363534878093	4.51577995457384	0.100518594185626	29.6816556600867	27.7533168729745	11.2705338447848	54.6156311203991	16.2038465781898	8.24399746709088	13.818313720593	19.5012883449172	4.37145324680743	9.40090321835647	2.62909524548777	4.49019624035942	32.4514461403229	12.5688799098394	17.557486513452	24.7034784432382	2.32494588043704	6.63735576875112	2.34966743927928	9.49976224988431	194.292677308121	32.7961351317979	12.6229781892643	40.3623999586089	2.98991521526197	37.4839236475193	66.8532886859654	7.12783335419829	5.08882121803636	10.8899657418819	6.73053647837997	29.7939649742986	7.32759278889548	8.3575616088116	12.4610414038613	15.2433119924853	3.82705654921571	6.83594917855105	6.55645110224617	44.8335612469689	1.16892467688794	18.8973963795124	17.8148750456242	15.1966426259342	30.0980634459871	6.15846920397416	36.5157420836002	2.44409998691819	4.9871074279974	33.6511828178799	22.0332129525292	1.71915354829592	2.40275129952873	1.16305779928649	4.92611983191098	8.40054042738957	22.6363960015511	9.28007052894318	9.725803475178	8.55973838492132	2.16986649637535	6.97049972474323	1.83271042678364	54.0197717120628	12.0777012763994	5.905107060675	6.40084573593199	1392.5248514073	15.8357685952952	9.37777891625249	4.282120453785	18.7117794558833	59.6483593928388	9.27810998087838	53.2580598194037	163.829455843129	7.39406132672462	12.7667232472679	1.908967783821	10.2702679422302	58.1194056002247	19.0055114330235	12.9744838904812	12.2821552863655	6.58955984741324	3.0127325857094	6.37161689568605	155.206510308092	9.64906180052309	9.39162655348558	1.499937409075	1.93473578708006	3.10364625047814	2.70048843571693	6.79988282998152	34.7352209525713	6.87976042973152	3.22111776615356	1.36320368946905	9.49016519999661	6.06668843654823	38.3462604894179	4.1637117791355	1.82878459921258	10.3420567555491	3.20457818675241	4.38372100301773	5.81820886274109	20.8899545461567	8.9885411357252	5.40848051653837	12.548969107886	16.6585921093373	40.4975342986502	110.246323052643	5.6011216482891	1.71673911229773	13.3800865834519	3.18485612954528	1.37513190617957	3.50514979677488	4.4602699554398	1.49504749573647	2.86732975930325	-3.02202750659666	14.9279735173595	64.4180653715602	5.0897999806571	21.3993124386012	12.9072571997408	56.3708574172979	6.95554199325962	4.42935397133763	141.301536717656	6.37118323516167	6.01956642037969	4.90001372441276	6.04566456575375	2.45351049603605	67.3455668174135	14.6967103590461	23.5411126743073	6.47433477540144	15.7785997173905	11.0808809593366	5.7899338120717	7.57780293893238	11.3101007955009	6.49047437957748	8.15378451083577	1.69387493750376	2.47921328731331	23.1612385371182	7.69228779816768	-1.79649419574558	1.6962142151553	1.76552607789941	3.11507791066573	6.84406003614995	3.09365672783745	13.3795669782508	5.97772058403694	86.6824958409239	37.6318366050435	44.2588095251343	7.98589050287925	4.63871308916122	20.5288168016199	10.5718264630429	5.66664065488395	89.0866830742944	8.21626287949037	9.52663009611539	1.6008578742058	28.436131517927	90.4309099803565	2.9805633462881	31.3368521099808	49.3758269511915	2.6511938063111	8.01188730892392	3.81532163031977	12.9238847050212	8.04377972403006	70.7166498393336	2.38697791634351	34.5445790087419	10.2848056645755	19.8945332969782	6.3207836396782	32.5689695488105	7.26987928173018	2.36770128973544	9.78126878524477	0.610735626682146	105.582853932483	53.6037861828005	61.1130930160805	18.5769099896515	8.42720045208233	6.75982958542	7.28534664268993	8.62412857645447	-1.17344234529688	2.60464529604784	22.9625360965997	6.12564853006692	21.3078347429987	22.8553945703829	17.2885232301737	1.99225105701704	4.79386878686269	8.39188010831322	0.984235313766735	10.8105282453515	1.19057985041533	1.38340300115163	2.32209267890958	23.8073424674503	4.13684993259118	14.6465568588223	5.601989464482	4.18793860919805	0.994495694974959	6.26506873284112	8.90132457154473	16.1696702444006	4.77688973562773	2.27655885174196	3.77692241762106	7.00484330580602	7.2434994391195	14.4623942677135	2.69339419950953	6.85673597386859	5.01764283854463	26.2193399923166	15.0368786085261	1.01295829299569	4.2227642883821	26.2559548473298	4.03348966338819	35.3010054338612	5.49281579030623	14.3599743354441	1.57346432498274	24.8028527410055	30.3060990461027	7.69477422268348	6.83577328650092	94.1899297046002	11.7525503075292	7.77241977096288	3.79326334516079	7.18926624565137	8.01644119108701	3.55672992685053	26.0745856701048	4.39250854568759	2.72685590820408	199.914491561439	-2.28209552043277	11.3127380226807	6.07732385212735	11.4479185040205	6.31831362397073	19.5112809585689	2.9531502995736	15.3480360855385	1.68440154270198	5.03172183751384	15.3312393068984	2.05443663562152	1.97181232546202	14.1856291079876	14.1684902837164	8.2290379824084	5.76728480442169	0.484784310262462	29.5289820331925	1.29427590208524	4.71249910026347	1.54771588180934	64.9078479711083	5.37289890826635	14.2770372305828	10.8011666750859	19.8919757685634	17.6085449433411	74.6519440593711	11.3439133976281	30.6183217238924	1.22430234532095	8.57437737093854	1.72538886196204	15.7617099700455	20.1160925314933	6.07918031683613	13.2215710056319	1.19410998798566	1.93236902880732	6.38147694873937	7.18956923414408	25.842460589786	5.48923604821863	6.14774607868446	19.0931915382779	26.1133364439603	2.04544243519241	10.5860598259948	6.65781450289788	1.70040265196533	8.57128266822689	2.69880466924431	15.5580763473258	33.7990257829402	24.9848429500142	2.2422294824172	9.00629399845243	3.12328410978098	11.4350223750057	13.5932324974674	36.8212511404045	5.66598897297018	2.44407374304794	16.4245943013303	18.0502944821832	4.5279080635696	0.970722680337182	56.3360082941212	192.03749470167	6.62612378301704	16.7422891915161	6.74060915814139	9.02716175625345	3.78641328878269	2.4265756471023	24.2668698168756	15.4007412541828	4.10748318033761	14.4116283777893	0.754685544982625	5.87664796166895	4.63584224944475	20.1567926385843	-1.61107553581723	41.5196757243359	1.2191138433962	13.2709508487599	8.53767755629433	7.91603541567422	1.92111060526668	2.86428631211022	5.33724387966293	13.8657036265362	7.35253529918498	0.311636859809731	-1.3165738904894	15.5355851240051	1.30558361968689	0.991272776141327	28.8285203773193	7.84766810265541	14.2845462361518	5.17250582459074	1.4583527183016	11.4892819234167	22.9212634183925	14.4314867463897	81.6364515042671	3.24085981102759	16.9109441603874	2.94316797950722	11.68364528116	331.249326045482	2.72724579685452	8.26108397926784	2.39050801091728	11.9604493560605	5.79436202104423	45.216268735046	6.47402479439981	7.58292248818809	4.47230783134016	10.133635771472	6.2195796403997	2.57721590354673	32.3912397550718	31.9707016373788	9.46321171933983	2.52729147257244	3.02784575114085	8.66891999995718	3.39019644079928	2.78170813759284	38.6630524619349	21.1984853187732	23.0767335861129	16.5464167848827	502.251566897985	20.9548355109823	23.2402093735516	10.3184189422678	9.07431359076035	4.6506376309271	10.8006689137181	11.4435237533475	3.98454910704917	2.42740871613153	9.17949334899595	10.8081576457953	26.4853773442312	20.6810488735536	16.1264097928893	15.9869604661676	24.8515757049124	31.4538365137288	105.376508537407	12.2245276692967	3.32558182453456	1.23705424972537	0.75463352010244	13.8597841975893	56.831235538884	3.49194057048097	16.6319929954588	42.1422378361817	3.94917935093142	6.25000742121211	6.49218121904448	2.90673728294706	18.9517251320195	126.267367437134	3.97305258540884	20.8298900932426	27.1634832659108	29.9322811795707	38.4166306541022	16.1022738165263	5.97031282466219	1.6539613535066	12.3434323752705	16.7590894737308	14.0468395217785	30.4981014025236	1.76344595341328	-0.673961609216141	19.5062429220821	2.10731996442471	23.3687675784946	16.0671989655378	10.4062981726206	6.04120389846732	50.9278626546	7.92216526495306	34.9379273999614	18.0126653097023	8.38817356114581	-0.332869942546558	7.0910331189567	6.24495753166923	21.7975118564537	11.4508345739153	2.36027465113904	7.34209056634711	10.6367115846215	36.3286554617599	6.47260549286254	14.1822939203635	21.5957768675609	14.4781642512796	379.990846762147	3.82114555098762	0.288030980105405	8.35761868210028	120.629293132144	1.48656152116309	18.3083725874095	9.96780987633496	8.330055240955	12.3208857258977	8.43509502785929	21.4077525338109	4.63208563554939	1.19963809592324	2.79707427380186	3.51772623732865	21.9406058701233	8.45369668806692	9.30910356978355	0.582236423372208	14.0495745317927	1.39626657387639	42.1194587135312	4.36162151292537	14.5354608383517	32.5402978203557	1.3437381654385	33.7880239203133	25.1732255817209	2.26188038850448	28.3111164228652	4.71062836268059	9.04688263452084	18.7696313137507	2.47243216414822	3.93338766814296	16.7973932056543	5.31005039654441	9.16795545701303	5.13348904306975	6.33854832273131	1.4617995083702	2.19644683045616	233.284677001176	1.56110492779693	2.29802228457516	1.96510760887538	32.9228196394372	16.2733166615223	23.3232786171354	6.69948094239529	6.48356963810794	2.65648661459412	-0.26263227903577	-0.022361907272145	7.18752506544222	2.39454438629193	13.1861975103793	2.25309383541472	103.67689062425	122.981015046587	31.4398284985126	93.767262458158	6.97275742173379	5.029682061232	3.63078527499986	4.17888880590198	29.2974317810226	5.20635915240622	17.8473509688171	46.0622118766844	13.0389156494392	8.92918411410601	7.04338025287171	5.46925024274091	13.6130393813565	44.6144917977644	3.51958089921073	1.76661948897567	6.29433324036226	5.74512181605451	33.067905878407	4.17556148965191	0.968104193276012	31.3335179512371	6.09728536004764	3.09807013742066	8.15381594756294	31.3244659078525	24.3615012072429	38.7198640485481	7.97260465567619	3.33735641309567	0.419923031302913	26.5148762630496	2.88159994910549	14.6471789340274	24.9150794524131	2.81435110506474	11.9544812175525	9.56619808552911	1.41494897963875	154.868142572487	252.115731617668	20.1177418477282	7.90025695143185	18.2505939478524	2.18369048898264	13.4724763893243	13.9864229304001	5.92353366723193	7.62500422589843	16.1255454051112	1.09750857721273	13.0077218792057	5.43936398670509	26.9298257102036	3.29347833381617	2.92202967721654	6.20267117512572	8.14340386441072	26.4867564898803	21.4946317902552	11.0782468292377	32.8996798557387	-0.0751548770751622	10.1837144655549	15.7928974253371	29.5900133515248	1.62504112040435	3.76181821966488	1.77977478367479	936.922194416051	2.12279721151886	5.82746113585311	4.42135520779681	0.794995194256383	4.94576967152792	3.0347827086848	13.4124583129345	4.26310501221217	13.6667943466297	2.10023331880954	1.97251807737476	10.9899053414214	84.5822917427363	35.9299908275631	8.46230915615971	17.550399013207	3.34052438833122	1.04381818516716	11.2235117439152	52.2746076366568	2.11910317290331	12.235593100338	13.620672686968	2.55727045433917	28.1010173021201	1.90409080233264	18.385224760762	31.3069480980004	15.0789635828472	1.77842563313755	4.24397577775515	6.02192310349819	43.4741641905174	15.6403922758866	3.74847298324847	15.2904321593645	9.40003171940752	8.8534094320168	2.62171311443488	28.4978542521808	8.29634316475551	11.9681858471023	214.01085488688	17.3038339903577	6.69412380804119	2.05962037380463	7.86355879586892	3.77809820886063	1.21992853204573	27.6649260911385	4.79649353016103	2.85634459820589	2.61037968247967	1.79541358234845	13.985684244125	59.0435623894062	2.36282702958845	27.2832825720848	57.358313211948	16.8162460020107	11.9637388937113	77.593126716176	463.77550662582	3.3468896840122	19.7298534645528	2.8868363306601	4.8572136033891	13.6092446446263	30.6847259703892	9.4800148670469	27.3425789530334	9.74144232718987	1.61057518122737	8.32130676954599	12.4281419119038	23.7942128378272	6.90591169944253	1.22846749302528	45.5671086384281	81.6021761943875	24.6470732453672	1.33663822023989	3.03739007870202	35.1432921701623	3.03739740250418	3.65236041064602	2.85623319004198	59.0131404075577	57.7915177693102	9.4399488759178	17.7368274959073	22.8104835710803	1.60241003572481	1.47464697288624	3.13406136979788	0.915987366343252	7.47140997449962	17.1556200092476	128.010102031922	14.1251164779592	1.39040103047913	9.62550969464401	10.664529994086	3.97922055944544	3.46346004398668	5.00539781998651	43.9603430991379	4.30794009074065	1.85391604352708	13.2099741412049	0.711583578707753	303.893236420605	0.497549509223357	2.69450573982847	5.12228304727071	57.5855785326683	4.11184355592632	4.21815668971958	1.80093805366045	21.7694980807494	26.0663278062863	57.1146072968928	5.47445804313058	5.92518025638071	-0.839568317659924	12.6140978211941	49.7983901954883	5.07624586722264	11.3689959580803	5.13729477031241	21.1143417628237	21.4152691712455	4.79297653944651	34.7507796162748	18.2394736978612	19.9734773333872	4.0557285506729	4.46982293520812	14.5073623682126	4.96311509357656	3.34409479686465	5.73836903894507	3.35168068380667	5.51538214307773	14.2821418793513	1.99170226384649	5.34917931094483	2.14335526887684	2.87684700455377	4.91540071898968	5.74354207939542	34.1339465267179	1.95779495780646	5.8326430619036	17.015169090551	10.5191233948622	33.7050031981379	15.2441806869049	3.43897382725855	11.0013911092279	24.6580366302912	2.94914914246306	11.1803780075955	301.697859804273	11.6049951484362	5.68480591514303	19.199675625113	11.52059757337	19.5015731450321	21.5787951047039	28.2724721730088	14.7681645071701	21.2408078705615	9.63744697451429	12.7659873249841	4.70480514314048	5.95266648400588	4.45060099166275	3.34070324959223	32.3475002211469	1.54621231050047	8.77420156152866	20.6260260492461	9.77501925675082	230.663700349022	10.7449002899773	89.2415736913316	38.4098838301753	4.09413493002032	3.63335315537756	9.49975455813338	3.244328674986	172.63474088046	5.86870522938076	37.1165905452322	11.5544870377881	1.88666000456172	12.8035780242778	12.1099275094478	5.29660284706918	3.87444257745788	15.1044742821768	12.5763621928507	14.1531039782862	12.0204619047194	37.6715158973954	12.4248359124163	38.394228045386	0.881109459036804	18.8422585785071	1.23998295478166	8.89592206696758	1.73390358789837	43.9689317228119	1.85536896068595	2.31958538814038	1.94128948366676	3.19796455791928	12.9796357274533	24.0141361188113	1.04057454878576	6.53559100960806	33.6720394794311	15.834233922552	4.9971111556472	3.00633063561167	5.48726817961025	9.11479034521342	1.8179187589813	2.80235826300025	9.70165436940783	0.0295193866468315	16.9501228120981	5.01825796355393	8.86369109480928	2.21326625811828	15.0332744048213	4.80923523783711	0.454463898253283	9.544574105603	7.58182708420386	6.21991061047568	37.5830259245096	0.790946822801027	2.92566888517521	5.45258783236511	5.6978191296103	1.10183103760933	112.045082842412	1.40439403289809	19.8923389218357	52.8397798380817	34.1313391878541	50.2598695205496	0.761447900941615	7.53109927922683	10.1664511923425	4.03830729923955	10.0749108041897	9.02776966206277	73.3477239912489	2.17792754208543	11.1654560332984	8.45796125631902	111.460841610241	17.7151010133503	1.93474601201157	2.68475575258029	89.9417643835711	6.27768529087763	83.5134349327232	2.09491876588516	24.6386964182127	4.26761329798335	1.82583134515499	41.4578992190416	2.08464057472976	16.9271493820366	3.65654121075215	8.98864157766535	10.9942310188407	6.55626595464992	16.5099875638522	25.8086992579038	23.0564879065516	2.8022128038547	118.468952568395	12.9261359108989	36.7703757821683	571.390805947993	5.25153591852351	1.26901175210546	5.86715147704759	1.65249701224437	1.76516926920378	1.37864139371484	1.41242160206619	36.698178534083	3.91321068214585	1.66697050568823	12.6471298222588	1.51003355343662	221.661965926313	4.13778891940801	5.72546789642591	27.269152481922	31.4688923190947	1.84602591928806	7.36089903869906	39.9488051590955	3.93480138548903	3.10645985024336	1.90189804064823	9.62597519967872	12.2616016548102	1.43449514972088	12.435942975747	7.66802388089386	11.4431913708148	217.576003042851	1.47996388722844	1.73026654071863	47.6556458992052	2.13828969555554	17.0824393990068	3.14886648448528	13.258630236009	5.52404122185454	5.70640540536913	20.9185253423135	4.41498898780661	5.47084817432887	4.55783226818613	5.87154515947119	15.23674933348	2.16643267862757	4.29992827922685	2.01606776930768	12.2012333408746	14.6840622292836	0.687474561503559	30.8710972616735	92.4673114135189	2.0765103559736	17.9466114002412	4.38332592802426	3.13655261449403	2.77124413046139	10.7536790111728	2.85535505595801	29.0757462671827	3.45078597921786	2.80632315530135	31.1454741782867	0.672692948268949	2.32859942775977	11.6932512324184	10.9642981755943	1.22242576328995	71.9298775841309	13.8808145742117	7.95369791344406	-1.6143221881606	22.1818114555089	158.663232323822	3.72711806100464	20.6298327527844	8.58610115559035	19.8163558967658	26.7016346960954	12.8131816663832	1.63007761320941	136.337185315249	3.87067257765311	20.2748567585927	64.2774101157311	24.1995944498034	5.32649218675854	4.62150133650539	12.874879514483	15.9495648869716	7.31647230509311	10.8638122218644	51.2632963862518	10.8463589499338	14.6169671636664	18.5479557440644	21.4225723388789	2.15730336158636	-0.595995014862647	7.27533070319461	7.72994255507042	14.2677423166333	-0.808898710900411	3.75633435824102	22.8143863634035	125.992845960215	40.2785123981372	5.65304489112779	5.30127575873515	1.38670235125534	102.119790142686	7.74850075224606	36.196069359046	5.68031306016933	10.6389070384294	8.02735960066575	8.83969932041815	108.433562756967	1.80197831661896	14.4273197777137	6.80942490928491	33.2441300602261	33.6751821667809	23.0522001829135	1.46248854622373	26.3731170932939	3.8546880587328	26.4172072782064	8.94466092208762	3.2661855443871	1.58574789140827	23.3135133789351	38.1076693988253	5.23287412042665	2.00012327365289	279.979248382077	1.397491539638	9.4216297837184	5.52955880244338	3.33670076939257	6.22738236870282	2.78368797369552	7.66985850660736	11.8969262378721	2.5668318004073	4.61809130092759	2.63605417730482	9.27782774705975	1.54121741553931	2.23319781332578	4.9004148279189	18.4252419115237	1.93441499568769	50.8408887078281	22.2785709670271	3.65160916558408	10.4611399731769	20.8408094605034	4.39558747289787	1.73483523064078	9.64729887898416	5.99615701752616	305.884139573955	24.3412556960703	0.0506770148980795	29.8848722826989	5.34267382777451	65.6954996496707	7.7526127522525	7.04829342942771	7.64955154435931	68.7032320433551	14.4742520902846	10.2000079352102	2.00896828029145	7.20497047427686	44.0567227154121	1.43271031734733	1.13138477101892	1.76481800870773	2.16136669686676	2.04651290179819	3.37332772240247	1.78883250586953	43.0120292672771	31.835081238464	15.7121735724135	5.72813853727707	1.08336075118019	15.7422033537383	35.0443004143971	5.01515370602675	42.6248883699875	17.2385712847135	0.981627131115304	22.364772508621	2.75753391153702	3.9847329734126	2.30393877343046	7.16427298124439	2.83453844326647	1.8008291270962	5.8312458573318	6.16214754874754	2.41546645947087	1.56742758734223	5.53000340140514	10.9447666588603	3.68459675660099	3.69722904277344	5.69274815228224	12.7927176839672	19.5279382416188	8.93667193792365	2.97800392195229	3.75885457018913	123.750467163148	3.03049925304376	24.2536544843472	5.2835134565609	19.663129635542	19.4936955992121	108.902970942513	4.77464631948383	8.22326085685722	18.2300436888612	121.021590468386	24.3934877970846	8.83406637923061	11.2486444066584	30.4750643368106	2.24664598777493	5.93972201836522	1.81066779289656	17.2087872462197	33.8609174772599	13.5589849421284	26.2482091973967	7.40991668742471	6.70698321203561	4.35245722130303	3.92903258215148	1.4531928175751	10.2320489697029	1.71109460762796	14.2450061427281	12.6206968271992	26.3320387538482	1.4739726708948	4.43529951388832	5.64668882049297	13.1006495515731	4.01476845038562	15.3870069424871	8.23053797068816	11.5604234600601	2.45671502171949	16.9531606286053	4.95163475291948	3.42326464425225	6.42275117428365	4.44166771183043	7.39424455609041	1.1816925805438	7.92333193532632	13.2726846285923	10.350897285082	5.88007601360154	2.14415138097498	20.4488529989405	12.0746942821145	5.79116828270642	337.7258628987	11.5980421434841	86.4812853140058	144.171351795751	10.7967775610955	2.18362212078734	11.4868490528272	58.0928608281479	5.73931655961476	1.0442252602778	4.00507838746094	6.18436966916681	29.084906449138	16.6928323479575	11.6565882106138	1.5724746334455	438.55782904296	5.88734140480513	5.9575210471206	95.3498443550486	1.47835787899858	27.2346225282246	6.55864137156718	5.07384764651832	36.0076912126994	12.4536665125319	22.9153984660554	13.0211557888346	241.585206640591	45.2932638614773	29.2587955701473	1.8480898126882	1.45956962721889	4.59064951021147	16.3299407039475	1.02981835681235	1.22041390005588	8.34875008827893	17.767201543812	35.8209566497025	10.6048234304439	219.443025916105	1.29865317383742	9.91472453666239	9.7501935384519	10.397990884527	25.9202156543443	1.82455223267693	20.2012333873676	8.67506828418737	25.606235657553	3.49363443064296	29.446378222148	18.1213245222208	22.6682713069366	1.51510024219723	1.55368810806097	1.16493055827111	30.923935629069	39.0103510006256	34.2101147047342	1.52162217470684	12.4185910905563	7.28122013414315	57.8131912471944	12.4871198944944	8.60891050251917	2.50018361102927	3.30314175101157	65.3235415601112	8.03801166843603	2.2975275590963	2.03790744512935	6.75533184997722	170.48686396288	1.6273031403304	5.26587452939865	18.0733285498322	21.836483685243	5.41199252480034	28.9770524251009	8.62847028348112	69.1912298378265	2.44653647508158	1.42786511420189	24.5932409433467	2.8228250014395	22.2730381166315	3.82114768516119	0.619609404339339	16.7844870063418	21.7589279672207	0.977088230857261	16.7749031622854	11.6908335978969	14.9743695143438	4.75735181772536	9.64720211227499	9.99880658554384	47.5396729758672	43.6624650633162	18.3204283236358	10.3044928055857	45.4702738360445	47.9977601688035	17.0654184945688	14.4400593106378	2.17683531801757	2.48720378708558	3.8707378963984	17.1311317835405	2.03333246470649	4.36056702975528	163.069423155362	27.1850562455019	55.5289352552731	11.7843520180743	8.53531622142122	3.82524078094004	1.7035911785183	8.51706402366479	45.3642220618452	27.9228431748112	8.25515725056086	2.21593825414751	2.14971731665919	164.254957939284	1.60415688598321	5.07083830251055	39.4351990743428	10.4274868153024	12.9215122411093	21.1968130556439	1.53926419521384	11.3944875182303	25.0377369079123	36.5133104072057	-0.518503284671835	24.1764900320455	9.68242973841925	-0.0520062937543546	2.12089040899036	19.336343755382	23.4857844153165	1.31977894161399	9.71114726415468	1.87889547720135	3.52509509795245	6.17769544687582	10.8747169971555	3.07232742008071	2.55220168722897	8.7915868672625	5.77691071120641	-0.965169295476937	9.24720684753673	66.6425702694372	7.81167510984477	8.43916033702002	5.23398825350483	3.44931287210108	2.85664154410106	12.3529852932574	10.4536443639135	5.4584237003679	6.62481683511734	15.1690796093931	2.44776116206396	3.97953769075579	21.3526856879891	135.303495698702	6.39147770411474	3.95713076373631	3.00771480280391	12.4692857006989	1.88373294700791	6.62656529196222	18.0987840047871	16.1526629422841	3.45893686611934	15.4746764450552	1.62182587330374	8.99719780731051	2.26589626073482	12.0462030019577	4.10257423969964	3.28376305529317	58.6457621060873	22.5163902283658	5.23396414675197	3.93716252827773	3.00327651364263	17.3193035195685	3.71536721253893	13.9272098739216	61.1039011867351	4.63616545661078	49.4063737086585	2.14148939272838	4.98750338045637	77.3031612993858	10.3724312666921	2.4168423638972	9.19016412860178	12.4230462357886	2.90491191836581	4.60638843430628	3.51444990051538	3.92713045149057	2.23503055375328	17.3838852933179	3.62461619822378	14.6902991832364	-3.2549810974517	53.0131321663419	5.56937112337258	52.1637590642576	4.82736138811855	-2.07554837008611	4.60140233961832	8.75294752158091	4.97444656631023	2.98723001666815	1.1573412233461	7.18694441454729	9.23075225819963	86.1964828394304	15.1455408465171	2.15609134120705	55.8319909940376	8.44107990947431	3.43476843118585	2.67459176565032	4.32609148066133	14.4029173256027	21.0229232452683	11.3515543593022	23.5670304249641	0.879313673927398	10.480118488009	27.3626492682686	4.66483636979812	5.73973558617614	9.93316926564404	16.6782338354138	5.30361209279492	5.54937392866128	11.4585910525258	1.28748565138609	20.2860415074539	30.6035012034813	4.43152423910702	12.1914623888248	0.804994469515823	12.1759615105247	11.2490963476972	21.0803420786971	1.49951353686089	9.76124598701985	23.3660751969807	15.6552892326821	6.26609580759048	17.3870705473557	10.9035604423175	34.64380525543	4.08682461493627	9.68153217924325	33.0199064581967	3.25900986831756	2.22597182481419	55.4985977261704	23.3236418325307	4.78575522705812	8.09352211428222	15.6547157795469	5.39059887134933	4.0431054178532	6.3079113383096	18.3611927713373	105.236868844958	5.23997122844541	64.3555271707316	1.87412193956769	2.70065965498849	1.14008272485535	3.87353086567768	49.0621559985808	14.2784392393309	5.07639876299863	23.7632762961782	5.01110094352727	17.9898974295476	1.43391392634574	1.85753308449005	21.2138379196479	8.36237712354321	1.8651993252106	2.63355397642261	33.4504502658641	52.8681187941421	4.29386872279168	12.4702943753135	111.431136157347	2.62848835289209	16.5835621212401	127.350888047019	13.7340916898208	38.8923491703664	4.47407390732134	5.03006685597958	8.40197633501134	7.62218000422112	1.22988183714075	29.9838151331284	2456.76735017575	1.69062700675591	17.4004422121996	8.86146342440164	4.34155834729587	3.13203294889334	4.84097247729552	19.4751038901317	1.881111169137	37.1475100846484	13.1093492865765	1.93881020801967	12.2528077221102	79.1188835166665	42.2526192126668	21.016690440515	19.251572726307	9.34836609595964	13.7586942128092	14.6802076295424	10.6481967293606	16.5429499975123	23.6313206245019	18.0963944419675	11.1266571669012	7.56383255317729	3.28768771623173	4.9779508255793	-3.60177329424927	5.7566603801975	2.33956159761979	7.95193909341165	0.821259438634598	15.0840675532775	10.8611196752362	8.85215237361879	1.9474976728943	8.53211161283284	1.34371785904171	9.82736931929506	2.62767746892452	13.349603219149	5.36144706226582	2.50095976319797	9.90429569800808	2.23556910595165	1.95253652262482	4.7251939809089	2.85266947938372	155.248388034941	9.33596728351323	1.33124574042998	11.0308522000556	7.47378255515541	15.8254647881378	38.5858868093133	6.13990480411778	7.38859603882954	8.48098308223975	1.7987943555099	11.5126808489677	1.34211509941541	20.9802247383732	1.89784885883261	-6.90490992850532	11.3646682841431	29.9205893965526	8.4911124897086	5.4844296579922	1.03592416246587	16.8192146700893	11.5482631870236	33.9714408776029	11.5470294877663	11.0116219461183	4.79834504981763	6.46075902130234	9.25669613759591	8.57569939897471	2.04296067242851	27.2016057474991	76.3070373524616	3.35927887150505	5.33323466772419	12.1905360848634	26.0811256731649	0.887517173556899	9.2470016606406	22.4615428575485	8.28917227858571	11.5632899643369	102.86488014443	5.64635943792956	99.0659419438219	33.9810550030389	12.8322297838824	49.5937441245206	19.8259369823062	1.52690878492259	13.3098367372113	5.76453967280288	39.4758444614828	13.9057779850301	11.8024769897645	53.3812455103599	19.3200512470987	6.42788555308238	1.28477162773783	2.94606049131446	2.76832838923237	4.42766026427394	37.0844230429872	5.82622163469334	4.57553693846907	6.65922039829819	1.67689078971835	3.10422949555007	6.13782355257809	43.1646756756891	7.07937595380679	12.9877283744046	1.57519934874972	69.1586597053015	4.56811865247907	39.0600240638268	50.0475360705912	17.7458548308748	4.40899807310844	0.582934910451436	7.84155077591176	9.69554114888819	25.003597344308	5.28285667624578	3.91339072662401	3.70193493895841	14.3915233608886	32.3683243610129	4.38345610208605	6.76342389718998	16.1053938153246	8.20744353170822	162.359843109276	3.38767316627397	4.08206411293417	6.60647207033725
GSM950427	384.9	1	17.040983601665	0.667419234961345	2.63587376031347	2.74467708331125	130.571867048006	0.291634541206998	65.0677231830692	24.3138993444209	1.67569641159276	2.31616516024603	1.63858154013511	32.2041677491775	2.94545359460683	13.0520580989277	6.11117895069406	8.96208293083232	0.7756572874554	30.7703642600221	5.79423485307257	33.9860991529558	0.233291097180011	23.6824763375747	2.55435394604342	7.17043643368658	14.2860557441428	3.34774566384452	8.59059517649149	4.13860703963645	8.44402326634363	5.81501036615158	35.0424948180589	16.8944825456206	5.89452653163957	8.85412522597409	15.0898871997069	11.8739082995193	633.408547134019	7.81759752324658	19.7362789555661	-0.0135337197988146	-1.68095723237986	5.74449278307917	4.69344754386065	-4.40044290089167	6.52648437135065	23.0802887722082	1.26230856631726	9.12853583814051	4.14465724547341	2.04319591851658	1.05395447127036	17.9423786222775	2.37992381110294	12.7279334548749	72.5274826940754	1.54460757202734	3.62691520824167	18.1672844772198	7.13544303949674	8.19560886108206	10.1827012494336	14.0443995834349	16.7923215694229	6.56680191321983	7.74548953406415	24.4590869359059	8.27351115893893	2.14068019478258	2.83983068251611	2.7947462820366	13.7646624581512	5.02897783042963	-3.11011500020985	17.5347253143918	1.3036959682556	1.45650449725868	15.1147264138341	1.4520646806111	0.0826062041900577	6.92672055588751	11.0726574561606	1.43619985052502	0.816240812779523	2.19662744267635	33.697967155946	5.44147453802206	2.593377178656	-10.7245439476004	3.39942606017939	41.8365658176892	65.3222824701037	0.899652274394823	-3.31114544108152	1.35195437212353	8.74748284173374	40.8861432391806	5.202381889082	4.09000778344455	1.30543289504618	30.1638916512938	4.71235694108613	57.2766327160985	-7.46731152930305	15.2010908034593	1.9265314931617	9.79423199572097	1.0341176641578	16.4813422863994	2.38302873631642	7.51491491155067	10.3732485643527	12.2516718798107	15.4157626822028	11.9558877199961	14.6052865678072	2.82231408203912	2.72595278431821	2.8682847890713	10.1583107393308	0.0655196449506068	2.88466415766936	156.696045343581	8.82973613639571	7.67424705603418	0.1144849279366	0.967511283086105	9.03416393263334	19.1151437537211	2.11183854475482	1.06521411178003	2.07960097123471	13.0343785178375	33.2533338894685	15.306421958606	55.7771026564242	0.851569304390095	11.093664186173	44.9143227563782	0.709587334721888	8.5459791260046	55.2034221725452	15.0213484474236	2.01081351905163	-0.501024800786741	9.44702645706964	18.3099924431127	0.876188688525571	36.351214794975	0.925613370430984	61.2866855972376	22.2026554016501	2.5288400668894	0.860863569026585	6.08966819169992	30.0830292825958	0.984592958488512	64.1749427756731	0.65870595672663	55.0526310998677	12.7965030220953	5.53227495500098	11.6344363538305	0.743058749408401	2.8562509135461	13.8878636165874	9.58233149687683	24.7443369162533	125.387559857351	4.42709795673507	8.81655779206025	1.81776192434578	6.52065073246821	7.54196088981461	0.0972350045164351	17.1425737179759	14.7431760865355	32.2184964016971	139.018903069923	14.2527955719638	1.97664259473364	11.3433104858094	0.529330696213387	10.2801796383222	6.19890009856536	4.03997767374869	11.6278568721816	35.8211352920741	0.351861818721571	41.9276952055736	29.7646640445586	8.79680098015704	8.84247323127032	94.0905845326967	0.720041248079012	1.4329449638409	0.397148287217247	1.53027088425821	38.4978653947615	4.65828703065578	34.330314991574	13.5907601517135	30.6550073934884	2.61448302033563	4.89386853737646	8.63701376530764	1.86017102884686	19.6616656376692	11.4088024689337	10.9599535456796	74.2789290366477	1.95225255023051	5.22623396958825	5.33442493551362	8.91641641483211	20.055019015802	2.9562351268759	-0.346244702061337	14.2972705973027	7.59401839760045	8.20908940616559	2.90863975721585	1.75463539345265	23.3862028642766	1.6023553055824	9.36642966338237	18.1785075272656	3.67284208553948	-2.00288260724441	1.93137228799948	6.50044322526342	100.433769370811	1.34852238050711	4.25809241481228	12.9545584765749	0.819438698146051	3.83635826140478	0.423626358847337	7.46797812327921	10.6819212788682	13.2675271100628	0.828055983326353	23.115341681239	1.02142308200919	13.7233959930846	24.1794471235696	2.04610832085231	24.8484990021748	18.6530275808061	9.84030484816002	13.2861900567049	0.404597250051818	212.265677173288	17.3760975371591	1.40029117758792	4.50350908628245	20.5858466093769	12.240502293171	3.27548683294137	7.00153985234525	-2.24077900404064	11.8961285904309	197.090978050655	0.863615915665653	19.180432891574	9.44704196173573	5.0176433387135	51.0463657598836	4.02536618312097	30.4954882175825	8.53257298190829	6.51205966026617	10.7883305599105	4.8406751825009	354.962074974283	17.2179195505294	13.9329774806045	14.5261621629475	38.3851730114811	8.12346768213487	16.0206761294833	34.7494851058811	14.6779081159269	0.747440682760964	-0.502226903766314	10.2299349886694	9.03638518905759	34.1394279371933	1.26776750212207	21.9571022772195	2.70120650879708	4.55697370505545	71.3157793362419	2.87209480574528	13.3442316562081	14.4445426436472	1.15885377563917	5.27995003855205	6.96104638276424	92.363944223804	1.01007261307991	4.62151814303154	7.20187870890001	8.46437807069539	1.28202327525036	113.556260118944	15.0773345692852	3.06728516375363	20.3996866747596	4.24732605992678	12.3253889354861	5.71896032945716	1.81674116771083	14.5691900892904	3.18595679596957	41.3534098306095	16.5687680128816	8.73174755070706	6.63205747153927	21.1871074623424	6.63855573535912	7.2143688147005	3.50795383902123	36.5605459369803	82.3347382965042	3.42201624326869	-1.88217394219144	3.94370143697695	4.09832612979793	15.4844605728167	19.7463124921148	0.518049955327504	8.9510239402048	23.5606571247048	28.5976420806936	7.96936033574831	1.93823026171058	8.27510365158919	16.1491799785185	2.62799552964395	7.95149564321904	7.79470019705686	1.53357586508135	-1.71401360748297	2.06720007866248	2.65816074864611	1.29685017549271	23.4994720890972	13.3125647303273	13.4830870973203	20.3194542884513	4.59809473890193	-1.21286039604738	15.3919203909411	1.59817524910004	14.0555888488354	3.57119201693273	21.5218786381017	0.4307293063123	1.63490006706678	23.9609918531572	-0.387762583172263	1.29714266122833	9.08952557130443	63.1846851862292	3.07373607435023	3.65928725192408	6.62792930965965	3.12149063215443	35.3536020956372	3.51164156015814	21.4859935742243	6.02337526393067	2.84372177336175	0.583405583976346	3.53028901807597	17.0638742881161	1.69773080570279	8.29089027195283	9.87310017970121	166.093645799359	12.5173245200971	72.2106074617436	-2.56064663952386	4.85471715996726	6.39687770314739	14.869432602439	0.280305240752296	2.98847237028022	10.2282993509819	84.3266909190908	19.5078929252869	12.7222068956519	396.042528497507	60.8356491949412	23.565124451896	5.46940690790009	12.5697655380397	20.5264686854502	2.59428135808637	8.68904729976329	8.40788022464748	17.2904063502668	12.7128512177361	2.747127412632	120.835451283963	1.70834617241071	23.5231117324203	4.26977671651235	13.5253758828904	22.8101448052059	6.54872681775082	-1.35055998946482	-2.12766448244362	2.56628363199658	93.245684721736	4.59530662630215	-1.61644852613633	11.5389478932656	4.96130702496737	1.8605683680202	8.10799471330704	6.6844014074772	2.98731402126969	8.33154049394506	4.59937674413088	26.3564709209408	-3.33176620328173	10.9640443954402	8.53185507991369	1.59000380631543	17.8935279956422	50.0165500055924	13.935398524899	24.8852306673907	6.20700003996395	7.0840895770882	39.1089836786073	-1.63326500416675	6.65971598938535	1.02873066104104	94.3878729818574	19.2598014503073	65.8662378118606	10.2737560431729	29.3441679282887	10.7990570851233	1.49378942941042	6.98079748709142	29.7667582669085	14.5516983721333	5.99410395438643	0.886808926407527	23.0039982613571	4.37442514261339	17.9202263869893	4.4236983396009	68.9388377029981	0.452295935016425	25.0499070625799	10.3925239420804	34.960551937757	5.15126466549651	-2.24246501140749	52.2166842239105	7.18934553125442	5.69989646544867	0.649952658261647	42.8448656864554	5.31059218955325	4.88259220011355	41.3582088829572	580.299773647051	6.86877192580158	34.3778278319571	9.68750731826076	3.4824335126369	9.87301920402263	1.57625524473356	9.95448439307985	15.6350724773718	203.22546429236	7.86911764542493	28.5466915952256	7.03346407239073	10.1388210081871	5.00484833489226	5.83593291741437	20.3782430210281	37.8353523010908	31.7459740634323	10.3170157244936	1.99053617556326	10.5304419034499	5.14479193501332	80.0983963886336	5.88415820092294	100.867160900065	43.1100859577274	4.78792430216939	18.5574440763024	2.68071222133347	2.83091166907441	0.930123485870008	8.0331610047432	1.69821444286492	7.41233282193339	26.8567649776602	0.472972065953558	26.2652729002055	1.54293061023315	4.1412422986401	14.3429115115115	29.5374402317659	47.3534135955505	63.9429956216547	24.7130646845036	24.6010140934925	2.55681560576176	-1.45910957115148	2.91823946146803	-3.72418365957975	14.400063610114	10.6979990454593	1.85439561853953	15.3885913797986	1.34129293581198	12.511140966984	0.263698452798307	10.7642617558963	7.41651174905548	1.24882934562498	11.3424481164358	29.7342712589967	3.54406774271317	7.63552059853152	21.9839885069907	15.8956256131025	18.14914528752	22.17783158185	2.380497195661	2.45902650169469	2.04126459942987	13.6173115985516	12.7465136017514	0.161647768201028	8.87211360974606	1.60248797920965	-5.01707247644668	2.55870940956069	2.25677312265279	-0.383031552067304	22.6310758095602	104.597979631852	4.40512750873551	16.2010706685226	1.94401697501045	171.036206277655	15.6646846907349	-2.97775926869752	6.53234436797218	12.0011437663757	2.08411261544422	0.416172773411176	5.02766713608345	21.1458758235572	6.79490165931193	1.02715254486615	1.10207078116802	7.68074012963154	20.7506013093928	37.9728796711184	15.1276834124154	1.40040553171135	19.4560446945669	41.3622672830661	36.5834705092922	1.76586995086914	12.2839071485278	22.2638728744983	54.0574626705667	7.49331693945041	30.4928481567969	16.6131833245307	156.500656527277	71.8083152920165	8.68716408277617	1.54277367176674	5.60364366366136	-0.623010573465077	6.88172181645749	7.86794281258773	2.74731680729018	15.5060736542753	40.9323057858973	24.5451284591831	-4.24803565983258	14.9802661036095	1.62528676080976	0.646447163396533	3.50807599752724	3.67552942990946	5.09220825703226	7.03158451725708	2.155830590084	9.70781555015598	35.3368680479467	2.81706322612794	46.2925431579101	8.55617211766033	0.336309387042079	4.88352014704522	6.077004463084	62.3375545025497	88.9851725899094	11.1188159547602	2.95092438636693	10.4999557387184	4.6582902583522	32.9335920685919	7.18226468215689	6.08630224467142	5.45103109068966	2.119851346094	1.16287892732141	19.6026202998126	0.464702339686005	3.13727928914954	4.37921003598898	3.90662424068295	7.55936365918139	12.8032612941432	11.4347591031817	8.96157189889616	4.96857031007128	2.92178127815281	5.52044790791223	6.51131526430175	10.4819474428648	18.856135718403	10.3008749928353	1.0959948719163	15.8320900658212	19.3932968581869	1.23138351736232	4.02027352918445	2.50996279428282	5.76186180244345	14.5173777221305	53.2652405771556	65.4528373938963	4.98210555247712	1.24490964664068	2.13500417053393	33.0397599583234	6.82600173484832	9.22185978895063	19.9604298093677	11.0339076950614	7.14345425733377	12.6656761800427	22.2949983685072	15.3338875701148	24.7009454127585	5.63777385503178	1.86162107466747	7.4381057455301	8.5173222519228	9.05267326058688	29.6513733464486	6.85304486994317	2.34562109010625	2.08934210176329	32.0451853760464	1.20983785742226	43.1013383024301	4.29721550011521	4.66560908417136	8.13882488098275	2.75068832173132	4.43617386304626	0.355095070324869	11.4061970590354	6.71204006831274	3.42300736134826	12.4999660394688	5.15912312227739	15.8474122165155	72.2163032833287	4.34537068717656	2.07895888251108	5.0459213489883	2.73045649334622	119.153099387188	6.08713203548347	3.16085656483843	9.86111965631852	33.3993697849662	9.79021431832057	0.974311757890682	2.67072968934368	11.9278586822567	4.78661032852054	9.47182091001556	17.5985865236473	7.94209882829222	49.8637202466315	1.54967327784384	0.305306625798311	4.30835195006622	16.2859911138057	9.38269122802345	33.9178498087876	3.83981669365075	5.08035331283616	1.04545519832779	17.9065569556497	10.5156522847141	68.7539991552699	6.64532282161338	5.2147064298152	25.4905265713088	6.13140337533665	2.06471741684672	94.9667534439897	3.1168935403193	32.3194950404271	7.19018206281346	31.1905281821901	8.44320915678247	13.1163202659179	1.33277438414187	32.6888840865867	1.92152761807795	7.66589160375438	1.4168697260221	36.4682920568367	21.5013174337321	61.6389221858374	-0.651557265639217	3.4743195885414	9.41291366905514	12.0612150932412	1.76406001583585	13.3104505286819	44.7198393420161	10.5704357043086	43.6096444941539	8.80906780774463	7.27617302848391	8.25434668107296	30.4704900854625	7.09041787061307	2.63798623932899	8.6100031974425	2.60204823613963	0.859594150245353	11.5934795060467	32.1334249056441	1.64995057269893	1.48419827978389	26.4822120254784	-1.98361934885733	18.0757784348567	8.2583955234091	2.26948196817692	12.4240319101897	0.481187378375133	5.06784195419447	10.8908919973828	0.476324736928296	48.8879604941648	6.76262568474359	15.2243788887365	12.3482658195131	31.5414264772658	15.435528210567	16.59242939187	11.5380724194665	4.28314608382183	167.925561280029	-0.0344329808055495	7.40991022936851	2.8009905081485	20.8602613750839	12.3584360014413	-0.174488193638289	0.125414196305877	13.1350482436418	12.8506002110719	4.8069410798387	33.1054173736025	3.0330237024798	12.671306754148	198.488120694497	22.8355421650856	1.30716348150643	-0.980467279759545	85.7424020511177	115.596305307657	2.38382300786388	0.472459272796375	10.1954551850017	24.3392582675285	1.85549202732199	1.7260597926325	22.8071806544023	-2.27553027453858	35.0155865385145	24.7629234979773	-3.59025427690168	6.00074595014178	10.1269240221618	40.3577348161669	22.7430835557884	2.12887353201495	-1.72727029865002	6.81658507370843	50.4312357155644	0.520078235234628	1.46995147217701	0.824935830543344	-0.679271177362632	8.08157715423156	6.58271577601241	5.97861378413079	3.86434070365249	13.9666140658033	1.97134874017394	14.1099623688812	4.48703890589598	3.43064771056079	17.2999724694977	73.6416981536341	0.848032258231578	40.9691025555635	37.8842209157609	5.84310156673974	23.7499936296289	10.6535559377424	4.6163802124226	4.25868795953404	0.982813415175953	8.76663261752971	2.64519351467309	4.18827104150079	16.6558089803821	6.41410665103765	13.905021012324	19.2526643912929	15.805972050378	-0.386895848477777	3.60266477430557	6.38961133702439	63.6518245241182	5.11023772868058	17.0410216235478	20.186152042729	5.74862683417654	4.08769902872642	6.0249655491641	51.6022822057658	3.84841795280783	6.01884632000561	8.74055620755414	19.5443192187242	13.7878740654396	11.7547884141255	-1.80105142110909	48.1414936578758	5.02281431877813	0.580534305364456	39.2061715350957	-1.53661218918	3.54021284509069	5.66371909188929	31.409771823441	5.04562336791775	89.5541274434314	10.5898528246547	2.52342991822455	8.81093868010667	16.2936845433732	2.30403133944729	0.930851331208585	5.80900546934428	77.4349934896539	1.5016139024277	6.57457231665458	10.8649829492747	11.3396448709208	5.35595078124277	25.3379096060194	8.76143159117835	24.3914253027122	14.5652562541025	5.66425505765229	1.89579832886606	1.8370878617115	2.77978403587958	2.74864935258227	6.4129989929512	8.54225341171167	4.57729319076766	4.92343742337663	0.805127699962309	7.97392147858196	2.71136792133356	5.29806767208103	7.71081453295072	1.05983787232863	30.9402825714425	7.72819564489941	12.5886625477471	4.96298952318177	-4.55874897163376	19.9416828483169	1.89011695491748	12.5336633134317	15.6954183081124	1.53754519745322	1.19567532012059	49.693256902666	3.7553938200436	97.1628724335507	17.2400572413897	6.12060233484723	21.3605564088701	5.14199860637446	18.2716183196542	20.4445727411225	13.9504221068966	3.37339732507591	8.08146234289309	2.74887188082459	21.2752444605232	13.8997825321357	14.7448919752244	0.125780304860543	2.86202649769573	10.9330311879669	28.0598516055094	27.3924590544301	19.3111134327478	13.3111812779741	10.896020443031	2.59872242227712	5.29282513718869	3.74029749485804	4.72507093947191	10.68824546627	5.88327522494527	4.95925749701032	28.3852010547035	3.47785044672661	-0.0907440248932576	37.5056468932868	3.5312887495204	6.5981206659706	8.40702292294283	16.5221762509009	72.2029961240098	4.3714827117606	7.82214337536894	27.752883116368	-2.72414164902996	29.6726735077673	63.7502062283588	5.36646290359716	4.58446790310966	5.84297983535732	9.11907429175973	3.28085349492058	1.99886400863682	3.61815270869055	1.97725320758721	18.7184432271332	11.983429114158	12.7553431512883	18.102875189732	8.7484532398452	8.74703495672825	4.05867189294156	150.148850642683	90.6662366681358	9.92133390123197	1.4327794006619	7.39988050068224	6.43572067853076	12.3451510986792	8.90040505971244	13.3039807708325	1.77549880906605	4.73946280207525	39.475503748595	18.077408709885	3.27743484703133	15.4168162945579	1.49534848853419	29.1551831710536	5.53870018063621	44.6149971274767	5.58679178357577	2.83209028712067	3.98431221549498	2.25451350996405	6.76827070784486	2.71938721866546	1.75663449723648	23.34008843216	2.35938547536735	9.38928845365204	8.13083453637316	2.57429293390325	15.0461532012144	9.39716784537062	30.3850191289878	36.8702178234638	5.87920148197063	1.99502971374592	168.953373558356	-1.73548028364611	2.39598495248539	12.8152230935806	7.29687344354473	29.9324656516154	14.0953951982835	7.11572782648101	0.876310560924543	8.46318187797965	51.86674008118	0.626880868768286	1.32004939190366	-0.595130217278677	18.6611275308389	2.50954563279252	12.1657934937891	8.64892214202937	2.49613313717475	30.9878385348966	12.9795134549981	24.4181991054113	0.77998611584465	18.173949539259	15.2617899342786	2.11750142282884	24.7715032546694	0.734049199779248	97.0363254768211	0.73342328356412	2.87925839036892	10.0226340817443	5.53222333723354	5.9121095011336	8.11452281433172	-0.332251574826794	4.22386476837613	9.15905898158782	19.6790633462206	6.08946201897988	-4.48504343873065	2.19230406011148	3.23965140825952	5.08957399830515	4.39297587999887	57.6615442294743	6.88135969545002	13.436633391642	-3.41998480181417	5.52048000956822	4.97327485879999	2.80386796924089	36.5062219870217	28.9914294841958	2.78870997956028	11.1651459927602	25.0338486328875	4.35313269904606	0.0588995274761195	228.082892660337	2.48744660230723	8.18932245074183	0.943932907316694	12.2163738478511	7.40240641134013	12.7406252435867	5.94974249232739	9.01499804953749	1.87452722496671	29.4792763625558	4.2066565346597	40.7780565583857	98.2393615099951	15.0147894586276	11.7316884684989	33.2483297488079	2.0864347975904	-9.58778993194663	28.3927496376523	7.07066645533108	33.0979483540376	22.1072742200049	6.73917327378015	13.221868329613	4.14584013155621	1.83622908523091	1.24266645183874	71.7893257615113	1.49378385999549	46.7877680753145	27.070788982759	0.930136424395509	2.76281570028288	6.54977504755294	3.75732779146661	28.2876441621651	7.39906212222897	20.4029637424806	1.16996919264219	2.11910798224077	4.9588367996145	0.957485094723827	39.9556299313357	15.2979524752691	1.9959649995556	0.101225760942339	12.4315877310161	-0.393151356513617	16.8560032386155	17.8369887303461	2.05215335898221	31.0768647584435	15.3749289452895	40.7947709577384	2.91628115628831	8.52460248156967	24.7711446851813	5.91567300335899	17.5391116430044	36.2290911977325	36.5338758091898	25.2936289605968	0.669446102569784	17.6987284087449	4.78067271071772	6.32956510356551	2.89476154968514	0.315457891360709	3.6431565349131	47.1292495492814	5.68996738168394	29.4003366973366	57.0686719502244	1.97966880943674	18.0558646807955	4.83874302827716	9.30749457280263	6.9450894122938	13.6492313331894	1.25290630220806	35.5627075528909	255.544173092206	6.61582041022782	9.53319326854666	2.20638890488802	5.55748874471783	6.12881851876232	0.565996699093755	3.45228710315317	5.34679237218031	66.8858000118689	1.02789106528343	3.89771376738417	12.5907075075809	-5.164723949716	0.476076432806757	8.56946285779681	16.650352305906	9.08690578701848	4.62917133164187	1.30791986392795	7.6977572216459	1.13036776692727	8.50139963794985	4.1290047192086	6.44240295565672	1.59060483882404	16.1586911052701	29.2828574557128	-10.3863834300856	62.9126869493221	2.57472398482802	7.65203171449035	10.5498734357537	4.57419630286598	13.8209987886418	4.45912970947959	12.5432430080041	5.93391694917713	11.4716749885336	0.118875233456897	-0.793655596648899	2.02279404117519	1.24132152027306	2360.60049256823	12.8971361944546	3.52969754193528	28.5884458140592	13.9421002123868	1.57896431914472	23.5509231093489	5.34555918959237	0.684781329226881	12.0257191993127	1.59363939808071	5.73178196669695	152.980639466494	27.7327825716068	19.6426141333388	25.6395540091398	-0.603403130366984	1.5306533022467	6.69264557536144	4.41650829882344	1.52268871712533	3.59391127034956	-0.0156125851385234	2.42610215384973	2.18113138784116	2.96472175441826	21.8069486960498	11.901416909213	10.1263961189177	13.6058294861197	3.20239410847635	18.3008566246	11.9972041334009	4.55450221765224	34.4017347473861	8.79585174450718	1.10313363762544	52.2040101492871	4.62242673766955	20.2075112811453	0.878857119843915	11.6406777745607	13.7626522293284	17.7514961129069	12.4895361330219	3.7728943628142	0.711168194214873	3.32359692520526	8.14990872774823	0.356336898935593	108.803888690616	6.5023276201584	16.796415650087	2.39906109718568	4.72019989518232	6.44646510035555	1.68250841073931	26.0112001957731	15.9582480547186	16.0931474443262	49.4199453526404	15.8595004671042	-0.850332574614196	1.38897463153712	32.6493053395495	-0.83983601818403	7.83967546109367	0.476235532440798	6.18205712134194	-14.1524672715617	9.48835660698554	25.9359223373192	15.69251163616	3.59332099831434	8.42317414234859	0.0242578970921699	29.5945990042839	188.810579236767	30.5548231122532	11.4386718355559	43.6503748516058	0.0554445758118911	25.4284905283279	62.0792202203244	4.35435176633637	4.90080980732959	6.15894390190337	5.37108017442627	23.9586886483828	11.1914370527002	12.9283021752338	9.63246024070212	14.3113692753086	6.05998772510177	7.57149981123592	16.4380011963537	40.9259892018725	1.76955999323546	22.4617055299876	4.12691004245789	15.2555154940581	16.2827624540927	11.5704252246664	19.5935335815889	1.74674591444208	1.40741313135903	32.2693910063533	7.88086389775589	1.03759835256049	3.82834786078227	1.20526585235765	6.51475323565565	11.139894959239	13.2859525677989	5.43449139531754	9.05309925551323	11.9121291392309	5.71487683423852	14.9877725325542	1.56699285782665	53.3350629514412	8.75972873517721	23.415581409279	13.2831422173022	1412.398283845	10.109355874743	8.5587567873633	5.96069551519681	21.7494659345465	50.4517219198514	9.18405546699216	46.8030420254559	144.614526917188	12.0115386792715	12.7058607926317	0.151510800174803	16.201218632771	47.2981727812896	12.9010474737472	12.7215023012596	5.17382307033798	1.43980043187643	1.08449079445012	3.53154240448234	146.118399423075	-0.55465120576922	7.01670996117375	1.44007788042038	1.81843084519054	0.700796310028794	2.95923023681329	11.8512674150975	14.18078847114	5.57780842687309	2.25162172107196	0.798964557573604	7.56708657966275	1.56867379741368	42.2098114940623	0.606467419550518	3.85250331188586	10.3459744330148	2.19120158549648	2.41030417871727	9.41881286167858	2.62027845961294	7.25363776331103	1.32818241908672	-8.64731709648155	8.00072057344486	28.9416161946298	119.414399161932	9.41474946730955	1.46419929212769	2.96026816149324	4.58822210176726	1.36455197356305	4.58569050127947	14.5335179243363	-1.98739268089802	7.61727303445714	8.05710185593288	9.38141000841217	69.119553917357	7.99694810980477	15.9868940544228	14.0594041985683	55.1869149796829	9.08852685790567	8.14292753437267	145.711735994321	-1.04606766604083	1.50197179298	3.5294154238848	6.72266463684733	1.49440956398017	53.8236121082003	15.6746299425357	24.9054192408854	9.94073146061187	14.8015977437044	5.33558579367243	3.61021670800655	7.2832224101438	10.5112072712989	4.805291952227	2.03214014298162	0.617569506208197	2.9426539356539	29.0991609687226	0.380887535796089	8.92726823570438	0.406661807711439	1.05377598205543	3.11143153981301	4.62449742024518	3.16446788071044	13.6532814586706	-0.0971077126691178	93.4716918631865	38.6478875242468	38.719230223455	7.67138060117116	4.45883063513635	7.74833338388698	8.42049932933688	2.84335815866365	94.5153820060759	7.65489335590891	7.66080566001048	6.33317685972247	27.5190324877383	84.5727843508785	-0.0777713651672844	19.1774864196314	35.7443651381736	2.71097324591533	8.20838153272023	7.16434741570032	15.5752868223039	11.5722142175438	78.8410726628483	3.49939501668617	21.8239823811209	12.7498053812542	19.6645262943302	6.12435712200568	20.1812876415885	11.8415861832758	14.9966698776123	2.80435948882168	0.701686513012772	111.262478300946	52.9674636176616	72.703810100677	16.9596174339622	8.07539012829508	2.73855007829443	9.06403244345154	5.83148615705802	1.69595505026298	1.33735408265948	29.9515506076417	1.93965230955758	13.0146676033088	23.4340151484526	17.4112236008949	1.66811556011323	16.8959612180672	1.70456822637169	2.42382468570066	0.935358680147824	8.42822170081487	4.37678546524974	2.51862421458401	20.7787547481929	0.137403980736747	9.92109974260311	13.1176144800745	4.22763928166709	0.979540478886237	17.5466630847205	3.79237050043791	15.8773536809453	1.65185249469812	1.66922229214232	6.77652153902501	9.63461052329833	4.05637888875388	6.9902345969271	3.4825430138564	-6.13507900482106	8.27536114112245	18.7026018575776	5.41527260844751	0.640697933895151	6.09576454676496	9.74255555544227	1.42003811931241	38.8825184013093	4.02979626343229	7.00616938179014	0.981920227428815	28.3691046141924	29.9343230726545	6.28294063616843	7.37982390019669	100.736618856278	7.2657192084693	7.65849987881428	0.742118710570271	3.19412920093726	-3.48819199342465	1.59291140146659	17.2299527436751	0.352602784060354	5.17721093869178	211.76455775221	4.13786931077095	12.1353129871704	38.266126769856	7.44870453594064	5.72335698879622	18.0241705175545	-1.30789501931671	15.9112570256117	1.12038650536442	6.41869045035025	7.87872367645005	3.1780449750831	-2.87285791015812	18.6638088121411	11.4773698258585	9.60326428027403	3.65671434536488	-0.342089008500376	26.8501909664052	2.05107911837131	6.05619590750832	0.914010861514297	61.3744862845151	-17.9873978420379	10.5999783660679	11.8220155764812	28.2130502225656	11.4156124073123	67.8772237336611	16.8685987028352	22.1330336196595	2.31842107689288	7.45104610146874	-0.0985157405347981	17.2730509637923	5.15605626636128	7.40687014773098	-4.01240528783523	0.987071023504101	2.02601519422704	3.34485710314053	5.19776757216815	14.7284727081681	3.07052248186256	7.15620113392986	14.8059274959541	36.1881980190904	2.25322086012923	10.5047089325238	17.3104700586022	0.793102664254872	4.03820015572066	0.540297383429984	19.0481921409932	34.2068979582246	23.7589473798419	0.270307062445159	6.43336713897852	2.19706906777173	31.6630961591576	6.95151819227442	37.2742606787074	12.8298998578275	1.89610957970368	17.1111143582614	4.98682578809111	1.72206792133907	0.361312917202429	46.8473717896362	183.803298814769	0.300324825714792	-2.31610315921528	4.51104697526088	3.60216561372276	2.92022923108084	1.0218716885625	28.7858266197656	11.9240903596891	1.33305676106522	5.26170515481712	12.2593390027719	10.3148346873678	2.88273494220392	16.7993509653183	-2.37975464450718	36.6919806193349	0.796643246963896	6.72584144878921	8.83388643600429	3.34014555647487	2.57413836314051	2.87185930204297	3.10921463054692	16.6444329363094	8.92752441245815	1.13180818941053	5.32514369903692	11.8744307148943	1.73224599432903	1.23023863525375	21.0843651201367	2.9763215576237	12.4855358786758	3.69376083901872	0.193535287608372	8.85486300230332	18.8040943869541	16.5496629130656	75.2260994961063	5.63729239965835	19.2396020545826	5.05139712272872	-10.4158110791651	321.835047610744	2.49253743759062	-10.247638418117	6.56666735314996	2.57937531789637	-0.26239093523984	6.53003058722252	5.62348138398966	3.29448798640852	4.55132068077463	12.7425056847073	-3.19376366404609	5.10923955550392	-15.8627754541964	27.8839090336791	-2.24233002447657	2.07309242367826	2.22032575683306	12.8217366029439	3.80258560601242	0.294015469453002	31.5822324296377	12.3706408720661	18.5071476188186	7.36062854003846	511.553053576332	29.4020913658606	14.7240670535121	12.4334378935819	7.72533267758527	1.6235021265602	6.70509136021044	6.34957059260743	12.1254312706187	1.00848816184539	2.62200634477713	10.6296171910246	18.4306481175704	24.8142048388467	19.9363729184492	7.21820612140219	27.5094708001108	39.6244929432009	97.3818791592437	17.9539170224891	-0.744723478167052	5.27879754333291	2.38567393276206	12.6675874605968	16.7211801492778	5.04210967006206	10.9910884101411	42.5965129239272	3.33591545645403	4.74860170961895	2.65336177457653	1.22525315392303	18.8698595113677	85.2852392580324	1.61017907954068	17.3148495948218	19.0532856134818	32.8335679956402	49.3471934344184	15.5764012520155	4.35297526760918	1.12208466243978	5.49864241677191	4.15317421990894	11.0678884463481	20.9211939977035	-0.00313467402425061	11.4958291785743	34.9779742533877	2.51999629468608	33.9366121020826	9.16229346971331	15.9231045253588	-1.2546734265189	50.4354345519153	3.75833649408825	27.7626848917855	2.34692914196596	8.33130080178931	1.70116678885888	3.34344161611693	5.26949434706164	25.1837281827079	14.7188292757021	2.48600693511217	21.9986700210173	6.42171241843214	37.3241476200119	8.28400525785327	11.9471522338313	16.1879698768438	8.57811643351975	392.852149343841	2.52961899888687	0.641199081156998	8.22490687852919	109.547257027794	1.21362351261335	15.210696267309	8.01863701117501	4.79908149271301	15.7995351811879	15.1523409322993	17.1190450038357	2.62269422305824	0.696504258424247	2.42459116271803	3.60631247294662	8.78229999426897	4.12735720836667	4.91254630802955	0.803808339262583	25.4017443932358	0.346276803365274	39.182093609497	5.53935740558975	12.8135728417862	36.6841297351521	7.40734090363601	34.2478427664761	6.12217943540596	2.91895442648106	22.3274109391665	5.05188012973519	6.6676711941255	15.1497914821452	1.77555494989596	2.44142765660444	12.2062020516043	5.21175077493703	-1.48779493648089	6.95755929091431	-2.19072004278064	2.10732987375184	2.6649166546026	207.935177441206	0.552972035172123	1.21202644424749	1.47872423680157	34.0278031083551	3.1209216492099	19.5986050558716	9.20861833690908	8.73009994644455	3.53550723172042	-8.46571731889407	2.9690106363477	0.0508513757180458	11.5257176238266	14.6330567335826	1.63255361459708	73.9162495262235	101.928550716103	28.1037717878575	94.6140566895317	2.74867881432174	4.21315338788043	-1.00152031713726	5.21878551857009	23.9648289863903	12.6590993289389	17.369410876554	45.15164627032	10.7331965077503	11.1564481965427	3.10904491546186	7.72744945697423	22.609806387888	49.7885745423734	4.00861170190064	3.14405264749088	5.75316067283994	4.62718768337505	29.1880991811616	1.95288954168566	10.5676493271217	32.5568958958042	-0.442777585234194	1.60672732931057	9.76454870497493	29.7204636745582	20.9714633746215	26.9587706214999	4.97994357396624	2.93102499543778	2.35585091958266	19.8122096471282	2.62188256006946	11.9315807179072	20.0232424330351	5.63912664269233	5.24102573573828	13.0617098159837	-0.528716753271651	159.523551562336	248.32557659553	18.7300784450398	9.4994911363817	14.246078896929	1.58047162669022	0.899326413085454	19.4693371612905	8.2672333228896	5.36683428349849	6.88049467262246	2.79256297387515	3.23179191537754	4.4309468509352	23.1242788814105	5.33590157024268	1.8179244889594	3.74431019699802	8.6672754913672	18.3219024288291	9.18348688353658	8.12627263458814	40.5864488237675	3.33397225643132	9.57597249664775	-4.915970974121	21.6666099818924	4.34738849630314	5.56878997753042	2.21768817431022	945.264439196482	1.44199141473766	2.57805068026301	-2.33241477797985	0.813483993055021	5.46627785399552	2.25182229133084	11.9840570569001	3.31749469524858	16.7055864205694	3.68493825547028	1.65795279392785	8.21090969637032	71.1878727218413	19.0144165847036	10.9210080212779	12.6186792801336	4.74432449315532	1.43376915174438	4.38979513527825	69.0132277695126	2.81884575073771	-2.87364677388367	13.0458406122151	-1.70262426763598	23.3601031809238	-0.711154051889205	1.33187880929118	28.611668084507	3.248703853424	3.53092937594625	2.80759367191746	5.8517999474119	22.2971014315337	22.7134586299931	0.644755850152776	8.57427078226548	5.2567077651809	3.36985448068016	1.83991683141683	10.3462601062313	2.27018076914596	1.7096653566355	200.900039509574	19.499146785988	2.45175464137519	0.154512766284544	6.82698661989527	3.79654180154484	1.09480849210582	35.6273656563829	2.12118402515068	1.27840017478109	26.3856105998164	0.124804165628713	18.7159929628219	34.3347684592022	0.519191087947906	33.7890600889655	42.9296434897424	20.6530859284753	20.754561798476	65.6523915774274	477.216626769236	8.81621215616457	8.39211185684517	3.25991032649472	1.14321711510382	11.4948227200058	23.9355655580205	5.02243438273561	23.7544812278993	13.9636693936315	4.19997496951752	11.4040714861436	8.63190736825525	17.9562753727718	14.2684302360443	3.95690298851788	51.3850807215577	105.975398920459	18.6872015058833	2.36236965577068	3.42226848518339	37.5818606406555	0.432443254051019	4.27269828192866	1.78769794770443	49.4739959950172	49.8154101687729	11.8287348761079	17.3947686909492	-9.17006404023411	0.855504185170441	3.38335175936696	4.35520955329708	2.72902605401957	12.1718675962497	14.2656157719966	139.748499589576	10.5383752421513	2.34359172947852	3.91566415928529	8.21900540533405	-1.21924770699444	4.11896946933784	8.19827497639461	24.0384711643164	-1.59117334227851	1.84848077027221	9.91398049932208	2.06368766676334	294.824117763972	0.498566157134361	2.18850928788285	4.12730500201403	55.9528528518493	7.83862618066859	4.32841783215715	1.05697069776167	20.3082633472503	23.0979400338019	44.8559395396303	9.47762354546098	3.40075046917417	-4.10233822094517	9.3542472732846	38.4965441931559	1.50580753748984	1.17232127201762	6.23392673475195	23.7578274701004	14.1755348446285	4.5031575543565	25.3919832001237	18.9486383084868	18.0364536962684	2.22124804705097	4.88816574107803	9.73386177235493	7.09601628653843	4.70136557658981	5.6685140871303	6.55591628991585	2.29930011523159	14.3079403229392	6.62910155598918	9.14905204552367	7.55371149629254	-0.522916760844248	7.68264361274901	4.97141513050273	42.8736062914819	0.598789330805467	9.5696887679595	13.4422282054652	7.01985301554483	28.1329417087945	18.2700467991545	2.43741731198763	9.64508064661976	19.6174470037177	2.65082007084734	4.41628685688366	260.954087901835	15.820417709617	6.32909103588102	9.87713367075507	8.53412229542168	14.1032803059409	25.0681077352126	12.2045226962103	14.9775737996432	15.0775938747341	7.93052573984182	4.29957209106481	0.764678968010758	13.2024749289684	4.96768229648667	1.54995664254197	37.6644857883657	1.42101777372699	7.20937295558761	16.0810955530437	4.71654891784575	226.660351444537	15.5746293126349	74.3702017586	29.7477144917976	1.78765395759711	1.24552109121507	7.38744375029976	3.80098548123168	194.285652085129	4.81906919731342	30.3185239882376	18.4109381121573	1.12442556620459	4.95413556277951	9.09980452726099	7.47614835080043	6.04930314342743	8.16407568352265	23.1009528203419	27.6980253478935	11.8354861684064	40.8858797985977	17.6027568530109	49.9890113420664	12.0551524593261	11.2598711645591	1.59198090013049	1.69649641178589	-1.26230818335625	57.2269883790556	5.03211961433381	1.20921185794169	0.39790226000998	1.8386385813144	21.8394352350747	22.0162893783134	2.28504195297138	10.1393054276786	52.1989867459767	10.9680525543578	5.89943176420693	4.95625920345421	3.17624622548398	9.45728215525152	2.77098754272902	2.64407094435184	3.92932767385031	5.23095640146128	8.25521795504257	2.14214425192938	1.11402698444826	2.80619234385963	7.91934356445378	7.16635654318347	3.82006100115036	8.26375955721099	1.52415496635073	8.54532986574247	31.8437094277886	3.08067731188695	1.02064805898023	4.94487529976237	5.63679024629272	1.00156324620103	102.811187422678	1.06158567548363	-2.01755375744685	40.8474975387444	42.3911172909655	9.98855128029303	1.03848083154847	3.5423294324354	3.1120273851298	0.327519561830489	9.70133626726366	1.13191513503931	68.2570039165975	2.88453832951382	6.28309423370657	10.9932356389755	102.701831933388	14.7946214466833	1.94060965690701	6.990269985424	90.001161212241	7.52285937739053	69.3786549113248	1.17695696205913	25.0577101832382	1.60616689990423	1.47806841424139	35.7936304421973	3.31912493246544	1.86045796902353	4.59542572066321	10.2931100103963	12.7439974666119	4.76061883096042	17.672511534282	27.0128347823651	18.1368352996013	2.05973345915108	83.5020565027856	1.15997625163239	25.1330345354163	561.948237496084	5.42680508992195	0.820556478778663	3.61523298038501	2.97994140570216	0.893479034195674	1.14150117623884	2.3559744833236	21.5803667423631	9.0044116555855	1.05966584568094	9.04441336092163	0.601994106761328	184.796850394972	1.45787114245125	2.68008526426466	12.3534035616842	17.4283647027207	1.7742804438706	0.880808734177914	49.2171015819993	3.11127299058178	1.18161484846373	0.186507667680896	2.03828713250886	4.07047545332173	1.31122766062157	26.0702507444529	0.227908930238661	7.05918360743985	207.700091534641	1.61307906199592	0.994547331168573	43.669614977387	1.09895493520925	12.1419666223919	8.4367366697779	3.29308066678917	9.86373017362399	4.68142416378693	13.6949000942166	2.33516801156831	8.70565375285759	7.98994549279638	8.0883909923594	24.7200539843595	0.753107202517968	3.45060358376349	-0.105700024809291	12.5172981563568	11.7464842177835	2.78362743177916	23.2558065933099	68.7898406083966	0.714733925191353	17.6601558402487	4.35266182130669	5.43757250867262	3.27574184979763	12.3920824602048	2.21275590615154	36.0852354863085	3.54350458547402	1.79340547265799	35.5055194244082	3.24003694470666	6.04302368380737	7.94964876646679	26.2397999043905	0.476409442891375	40.8203007078902	6.46298639776968	7.84804807879985	-0.501851299308162	13.8835376273521	155.359390681038	8.84257931172001	25.9746720500978	9.10658815987687	14.9335316196221	16.9082220705694	7.84892945611008	0.261140662638794	114.219802508701	0.117847772733143	23.6370501924911	57.4932337236493	19.8526266627077	3.81206079793198	6.37926937138795	15.4701656510837	15.4004351788932	7.93404453938963	5.15580073379344	29.6559729483547	23.1436832570738	8.62781979918448	22.4201187074883	-0.323066852226667	0.860860887456212	-6.47760801747799	6.29211040081767	3.34552908803406	10.005076459061	1.73051519369361	4.89724538056549	11.7028048152386	132.301705897655	27.4332145476875	3.915893845707	1.40077482438648	1.0690309030424	100.387254371475	7.22776893351933	35.6461716118093	5.96931104004275	8.89297026885222	7.87916551798197	9.03947869731359	114.586668249463	1.87300360576044	22.6834698193826	10.1242051577622	7.60033420243737	24.3269288914592	20.5278495364309	0.985775650061626	19.6362946144361	3.19164657433271	38.2976693938585	2.48580273751906	5.71932499048591	1.38408158756749	13.2501698302798	38.5064862265587	5.10476398613185	2.10659178334661	293.007923942673	1.10195103969428	3.42823940246302	1.42234120912654	-0.5104777388208	9.61205398865507	2.43511625195844	8.61663786435864	-5.41664609575528	1.62577885285807	5.46659875844647	4.37742201551387	7.31466405945852	0.848096508446351	0.831219914002213	1.73279545233139	6.90259005588322	0.0679721584394977	41.3918278517542	22.8704984506169	2.49690631292772	14.3337187818223	16.5845114042693	11.9587704818015	1.23791611986207	5.67220173646115	5.97310076060947	304.748583519878	12.7058338753548	6.70371260319228	18.2257684558943	11.8907978092573	89.8270537960538	7.49116332800384	13.6397466369209	5.48835620605579	56.9079591681278	10.0856405390846	3.34583917208571	1.51462741086698	4.99156039970082	28.8614471165904	0.916816013221419	2.5616133345195	0.924037608368763	2.1539999663261	1.16939656032173	5.08122679009763	0.459885109039197	35.1905329687411	14.4455740994393	13.8106888365931	7.22389188816213	0.521102386477484	10.5958443804418	32.9193490340972	5.2326066403371	46.5671918725988	11.8470132650895	1.92257946161284	15.7634526697455	4.37514462503454	0.878895575499475	3.17859324715706	5.43853673371125	3.54242779312385	1.43503005124295	4.43871956902057	10.2516232748337	1.11195863385618	1.18307136283021	-1.36008596459208	5.91235809061702	4.86630861850488	0.170933784866303	14.7983088179661	18.4562411721219	19.7212419970145	4.62915987332651	-2.12627861055056	4.39572838896458	113.433686834392	4.64484252420529	25.819125404843	8.31629193065195	20.9793382074015	25.1800030728843	122.696323164088	8.78055925395806	2.78105992286527	7.88367510267552	93.0310760849973	23.3447590321209	0.909089443140418	10.7249218389218	38.8148544056817	1.32799984336223	7.37003787636275	1.18705879907181	10.4804509107709	20.3614647894806	8.55652720382278	35.6945246696329	4.9917963554714	4.10595622750157	2.2526192973881	24.6228863601764	-0.571771371149961	-1.20291738735111	5.31118632968942	17.8504548940018	11.4992914906508	6.09878293997393	0.373929198248209	6.18031578744442	14.4470102879285	2.77462861550424	5.98142862911315	7.16620290573912	12.2504057825712	16.903123072598	-3.04414149935219	14.8149745963891	9.17277894252717	5.80186241433178	9.41939007251503	-0.848959865793925	10.3625205219689	0.832659410813087	6.49741639965601	-1.13826186951006	17.0030561586396	4.53976329488628	-0.325582205756571	22.3892749928584	9.57623309672508	1.21883330131563	329.679703638755	12.3188913930685	67.5179574728101	141.797281395753	19.5431242697469	1.56709859974943	4.62054190439151	49.0880074410035	3.12573951971115	1.0160611840378	1.20892985477728	8.06458575031005	38.0627649458284	12.7051171203517	2.84502184783101	1.04329139412278	431.711000231888	5.43724471975632	6.62546621768079	98.4795937853203	1.51390639183896	35.8307271102829	4.86217638381074	3.63342482125043	35.6104517038257	10.892367946152	19.8076611304034	15.4327167954596	252.638724216423	58.5111354534003	27.1035363594181	1.57337806849621	1.90061821701337	12.7839720469676	0.965523636900244	1.11427786905351	3.15087049485485	8.42200547388683	14.0907765665948	29.3804628508162	11.5082807934531	213.921666287244	1.65392361555576	15.7039901918631	6.22733193730193	10.0199756821223	0.686154122290201	-0.588629421822835	14.9915612240702	16.2915438469601	22.2881353393572	5.19333026238439	20.054174430873	16.9384261696377	14.3725616724278	1.43332051023707	2.35392040950103	1.34905479210431	42.9053457670257	21.2956469120008	29.5941372527227	0.064475279076857	-6.95832867470814	7.17162153477679	48.7076176902715	-6.27900202395614	6.63691532627432	3.47725545789541	6.41341187062685	81.2596365055008	6.38396871951781	2.69723135872493	0.781531927661294	6.18323107050446	176.672755996587	-2.93157702928284	6.67991037375699	-9.08646517607931	-6.39704567041137	1.04976840624299	11.1649999384878	2.90309040901062	62.4374311027734	1.60066098227413	1.53450191532974	11.5388543660802	3.44839127627168	14.0589280344455	2.09466110445635	-0.396753042466644	12.8173563221533	19.2197685930978	1.00214000088063	18.5256907531539	7.82614485842897	12.6341528487515	5.97392957842211	-1.77795082185932	8.73375196275866	50.411257671164	49.7408645527936	8.48665813223525	4.53007268974709	31.8019803775719	65.3238071017726	-3.08470051797062	8.55316806925774	0.72063290702379	2.02775186575133	3.20757457546927	11.0143899587622	6.68638905514681	8.29581891678303	158.608644620082	23.5240133578677	34.1070829776962	14.9294924489437	7.58853657705524	9.45789346146656	1.16210673255956	3.82392940630685	38.971372369368	28.5504073883518	4.16031298524412	-0.13228397251591	1.31103819511908	167.436761865406	3.42114474222988	13.2393793568066	36.2313831224886	11.4086064283323	14.3433800509782	17.9761723380051	1.08388609890547	7.3576589150297	12.1117164107883	43.4708348108763	3.82724149294361	25.7524667242398	1.7478251625475	12.415051972681	-0.270247031748738	15.7541960459595	20.2022423618595	1.00356982182802	12.3681183511801	1.14545682997134	3.49923742685252	-6.97315855620958	7.74305265984797	1.63270140321133	3.50488626829613	-4.97043312109507	3.85273911999795	4.48594514302158	3.30823408919413	60.3337589021807	9.518725404888	8.19408312241837	2.94132662001833	1.74377276065141	2.37021049408744	9.76857685547056	8.46198714627145	19.7535174334049	10.8219871928469	15.7955234757334	2.16160497107292	1.12611539965849	12.718584388573	128.741141120614	4.47449068594228	16.3971849795583	4.99542428025312	27.0152002125867	3.15347781050509	3.66418864269077	4.31655763841288	14.00110158277	6.14995789935042	6.70124701097413	-0.797085122990913	-3.38504723305665	0.765753285769813	7.84016313650844	4.48146767274102	0.492666854787138	59.3400110685446	27.4889220023543	5.71370251185778	4.87131838427817	4.44772816303571	13.6953036480629	10.7955742128975	18.8693926415344	67.4911178198306	7.12013888336898	47.2015688136149	1.74687171199841	8.60982744340348	80.491850727596	15.843368849036	2.04639783621272	7.93045153814388	3.52071028274069	1.05425219598594	6.47703272622005	1.65744925365787	3.45813977358338	-2.95777611739143	24.4601681168248	2.11323903482387	18.8023044660933	34.6248328415917	22.9564383969334	2.62686535859446	55.819601161558	3.87193811956936	19.9423827738867	1.25311542772862	4.74764287745623	1.96631424153476	-1.23742652480355	3.24529360717916	19.0147996562635	10.8434816059544	28.4902429498169	16.5882897627855	1.37455970007722	47.3952031138821	8.14698697387016	1.78094103002018	0.624247079777595	3.23478395229157	14.3402194372737	16.2241561669179	10.6629592808457	25.3772745817329	1.66223856796499	14.890479521107	21.9180437580819	5.89038826335887	9.01502605760963	16.9773386658841	9.20651526703897	-1.14137757346683	7.72392520125071	16.562353118281	0.50431757973563	-0.685207361691837	42.2170795959929	8.29491838902764	9.38226028333312	0.666605024267207	11.9296234380991	10.4038598288819	17.784271220135	1.30408792486062	2.71671926164258	15.188407169872	4.35139600814246	4.86682949375809	8.86560953156523	12.7046357320207	33.9522707207671	5.15127965838091	7.6486706282596	2.73146679202976	2.89053775267705	0.749600009783637	57.9401047883272	23.5503581088501	4.19474509706738	-1.85992638336837	13.9096983778735	5.2923452599849	4.93008264511472	2.80179894821601	-0.4553715422278	102.822242237068	-1.04552339612348	33.7692008575447	0.251565394091236	-1.11693299394876	1.02679056297035	3.14428749891576	47.4366348613864	9.52364249317036	30.8934249594018	23.4236253119048	-1.56270787055268	3.84754525286848	2.1918317984405	0.287638558911402	35.103884766157	9.39772251080477	1.22081302589894	5.64817696397883	31.6418310877505	54.4922615179091	7.18206927712007	11.3634718603022	95.7164221760256	2.16369964961477	12.9276115606426	134.405624204803	7.9646482015519	17.8837628332036	3.00120291621885	11.8679961733114	4.44006139520325	9.40626142309941	1.16211409838621	32.8725404553435	2471.70452815232	5.89846035959279	10.9341508487453	9.27588068634097	3.1635811424989	4.31678505623413	3.4159250204319	14.7942548661588	1.94906049751854	12.2958545186285	12.8456758714583	0.699212717808131	11.7089368510127	45.654978738218	56.5472246058109	25.7637419979105	20.9750192838353	19.5815351640704	17.7373331983643	9.30857277234166	8.51452539335367	3.55496439819785	5.0172992617923	13.2316970055942	4.79572747094914	5.9904065983381	0.863120170876527	-5.54188149871215	0.859489915304622	7.84560469786636	0.803889531853131	9.74082392914228	1.19116476911142	9.90397293007181	7.93484108797709	10.6012186396227	-0.548984491743691	8.09809999533368	1.47820113357642	9.27741232080694	3.50614457180803	13.9465961152157	6.30231920513076	3.11842368648751	2.5001627033785	3.4668029504854	3.5130803281284	3.93288267660258	0.18509172506922	134.225031614138	4.33584431728726	1.13949213157212	4.17240279250872	5.37466223616506	26.0056957094379	46.1986491990252	6.16388886821486	12.5896554375628	1.5396276790932	0.967793068504763	9.51660599411781	0.942385428409485	10.0162464215394	1.84256398618616	-17.5331273224753	4.22639036832333	26.1687665012678	10.8373335820055	5.41993229202245	1.1025864435056	0.346595686966289	5.75442085007514	38.2604113113189	-1.18675903876231	2.31913622754256	6.80155124310059	4.65643084364722	10.1681994556159	-1.98605648721793	1.45112472474331	25.8389356018258	79.2769873196122	0.294059818203872	0.151249492286468	15.1480815464989	23.7458068868625	1.60613387439121	5.0054777430212	26.4575030416924	16.9236401502123	10.4827044046307	46.4360838189155	4.4732109826859	91.6301076995969	22.948973404778	13.8074959594702	43.1982575055485	7.28636269008565	1.50547087521559	5.19297152761135	4.98290960990872	36.9096096939232	19.9553270272305	6.23980174335072	64.5291403853834	16.7479632287668	2.82909256727225	0.810887714323267	1.86422137459995	0.202311719892041	4.697255143631	33.1569022580878	2.48323684095994	11.756972749033	0.978584810456626	1.0700653785807	6.31795500740405	7.81832513230969	56.6030263639902	-2.64057331034579	13.2417014566264	0.547988488130028	49.12654069434	12.7731575616605	42.1284300882141	36.6912806326889	7.04032486779844	5.14429862730199	0.67007285924426	4.84612541675332	6.54729227832189	24.6075560827141	2.37730377045404	4.48318105426229	3.27963721863218	13.6164375968066	32.6812153573803	8.79327369230793	9.71867251686559	11.0821197413921	5.81820885516289	165.882542987457	3.82941159192659	2.88401115924491	5.85950503434195
[truncated: 5,491,169 more chars]
