# Supplementary material for: Hypoxia Constructing the Prognostic Model of Colorectal Adenocarcinoma and Related to the Immune Microenvironment
Source: Front Cell Dev Biol. 2021 Apr 20;9:665364. doi: 10.3389/fcell.2021.665364 (PMC8093637; doi:10.3389/fcell.2021.665364)
Supplement: Supplementary file 1 [file Data_Sheet_1.ZIP › Supplementary files/Supplementary file 6 - 05.uniCox.xls]

id	HR	HR.95L	HR.95H	pvalue
RGCC	1.034956753	1.014879475	1.055431218	0.000586691
CTSD	1.004120837	1.001692399	1.006555161	0.00087255
IGFBP3	1.006791298	1.002745479	1.010853441	0.000985976
ARL4C	1.039419748	1.014698789	1.064742981	0.00164335
PSMD12	0.848772826	0.764665051	0.942131866	0.002073096
ENPP2	1.067143123	1.022880362	1.113321252	0.002641634
CAV1	1.022421822	1.007748942	1.03730834	0.00264193
TRIB2	1.068587146	1.023003348	1.116202104	0.002859486
INHBA	1.04684091	1.014604479	1.08010157	0.004124251
PTTG1IP	1.016109335	1.004980165	1.027361751	0.004454223
MFNG	1.046869597	1.012924185	1.081952597	0.006459297
BHLHE41	1.067191044	1.018334222	1.118391879	0.006531438
KIF20A	0.849956503	0.75538306	0.956370477	0.006909422
KRT80	1.028713793	1.007690496	1.050175697	0.007206095
TOP2A	0.963361092	0.937005874	0.990457605	0.00835325
CARS2	1.120447963	1.029246526	1.219730751	0.008653724
SEC61G	1.012086276	1.003039289	1.021214862	0.00873198
ORC1	0.821961986	0.708460999	0.953646716	0.009710567
KIF2C	0.901816924	0.833319295	0.975944958	0.010344441
FAM207A	1.058005672	1.013221249	1.104769568	0.010613552
MAD2L1	0.893736931	0.817117941	0.97754028	0.014021693
NDC1	0.921124422	0.86211696	0.984170641	0.01500169
POLR1D	1.016473838	1.003052996	1.03007425	0.015975246
FLNB	1.013566799	1.002413587	1.024844106	0.016987636
BIRC5	0.947921269	0.906921333	0.990774722	0.017749943
PAN3	1.041557318	1.006943358	1.077361143	0.018214639
MRPL37	0.972252971	0.949677706	0.995364883	0.018897154
SRSF1	0.976617825	0.957402841	0.996218452	0.019613603
TRIB3	1.016726599	1.002608951	1.031043036	0.020062006
NEURL1B	0.90355609	0.82926351	0.984504441	0.020519779
NOL11	0.905382633	0.832005754	0.98523082	0.021165847
SMOX	1.046370108	1.006763871	1.087534461	0.021313995
FKBP5	0.825729475	0.701355347	0.972159361	0.021507671
CCNA2	0.953780368	0.915858691	0.993272214	0.02224985
PKM	1.00319779	1.000455237	1.005947862	0.02226486
ARHGAP4	1.032248519	1.0044862	1.060778143	0.02250371
PARPBP	0.77901411	0.628456385	0.965640572	0.022664186
TCF7L1	1.365749218	1.044603369	1.78562599	0.022666004
OSBPL10	1.446036801	1.052852987	1.986053567	0.022721867
PBXIP1	1.039795679	1.005406071	1.075361572	0.022956548
ALDOC	1.03329297	1.004430022	1.062985313	0.023465766
MEGF6	1.095832546	1.012044197	1.186557833	0.024135407
LTBP2	1.061301092	1.007752984	1.117694541	0.024300886
RBCK1	1.016584951	1.002065062	1.031315232	0.025024755
NUP85	0.862824094	0.758142545	0.981959688	0.025362484
PELI2	1.307825505	1.032733415	1.656194646	0.025928518
ELOVL6	0.823483069	0.693064276	0.978443685	0.027266439
GLMN	0.745131897	0.573783294	0.967650243	0.027340876
MELK	0.927314682	0.867179282	0.99162023	0.027386907
MMP14	1.004283922	1.000472155	1.008110212	0.027576436
IFI6	1.001134087	1.000124944	1.002144249	0.027611098
SHCBP1	0.746782216	0.574630674	0.970508022	0.028972075
CPD	0.917791595	0.849292646	0.991815266	0.030186985
FKBP9	1.026774917	1.0023077	1.0518394	0.03177045
TGM2	1.013873044	1.001201436	1.026705028	0.03178689
ETS2	0.992895421	0.986427984	0.999405262	0.03248517
SNRPA	0.96609439	0.936006891	0.997149038	0.032611942
EGFR	1.039771977	1.003227876	1.077647252	0.032638472
TCTEX1D2	0.738526526	0.558988714	0.975728875	0.032935917
ELAVL1	0.883812374	0.788894905	0.990150028	0.033111186
ATP6V1C2	1.086750256	1.006651241	1.17322273	0.033198979
SORBS2	0.679615474	0.476114876	0.970096116	0.033405615
ISG15	1.004097422	1.000315749	1.007893391	0.033674719
CEBPB	1.013060223	1.000990359	1.025275624	0.033851924
SGCE	1.114523728	1.008279602	1.231962978	0.033898242
HADHB	0.945802678	0.898041702	0.996103748	0.03506342
SPHK1	1.06382779	1.003965571	1.127259341	0.036268899
MED10	1.069673842	1.004171358	1.139449078	0.036700916
AXIN2	0.98296804	0.967198811	0.998994372	0.037351762
PSME3	0.957485384	0.918718607	0.997887987	0.039377032
PARM1	0.982960633	0.967017563	0.999166553	0.039408033
NOVA1	6.541106307	1.093792324	39.11718047	0.039569774
GPI	0.979532554	0.96022157	0.999231901	0.041790517
PRR11	0.876772296	0.772456559	0.995175264	0.041871318
OAS2	1.026805406	1.000900493	1.053380781	0.042457865
IGFBP7	1.003036907	1.000092237	1.005990247	0.043233237
DHX15	0.939292558	0.883909985	0.9981452	0.04340008
CTHRC1	1.011625709	1.0003057	1.023073821	0.044093552
FJX1	1.168673743	1.003076974	1.361608683	0.045568077
SERPINE1	1.005144105	1.000086577	1.01022721	0.046195588
AXL	1.052296766	1.000640144	1.106620088	0.047157595
LGALS3	0.99795698	0.995939756	0.999978289	0.047591836
SLC2A3	1.061862834	1.000358579	1.127148506	0.048639206
PADI1	1.049913252	1.000098074	1.102209738	0.049539577
INPP5D	1.066009211	0.999904994	1.136483611	0.050340988
PLAT	1.026240652	0.999835339	1.053343322	0.051464982
EPHA2	1.011560631	0.999853362	1.023404981	0.052956803
GINS2	0.931710958	0.8671349	1.001096034	0.053597791
IFI44	1.035488811	0.999349755	1.072934748	0.054345003
BGN	1.00173652	0.999967421	1.00350875	0.054374862
PSRC1	0.856926667	0.731947162	1.003246342	0.054899838
BUB1	0.887041959	0.78473341	1.002688845	0.055235657
RPL36A	1.019211125	0.999555555	1.039253207	0.055464252
COL4A5	1.501831165	0.988459523	2.281830257	0.056705347
FOSL1	1.017130828	0.999511681	1.03506056	0.056756788
PSMB2	0.96274353	0.925786751	1.001175599	0.057284426
HIGD1A	0.976511536	0.952857107	1.000753179	0.057461142
TP53	0.980902776	0.961561265	1.000633336	0.057741783
STIL	0.81709091	0.663048968	1.006920436	0.058058171
TH	1.252071202	0.992346347	1.579773332	0.058067111
RIMKLA	0.615644087	0.372757589	1.016793899	0.05810482
PMEPA1	1.007726059	0.999711307	1.015805066	0.058879342
PRDX6	0.985028174	0.969668653	1.000630988	0.059931598
WDR45B	0.966960572	0.93367417	1.001433667	0.060134418
RIOK1	1.100291999	0.995751064	1.215808374	0.060604514
TNFAIP6	1.062655744	0.99684645	1.132809602	0.062444069
BRCA1	0.813724545	0.654738621	1.011315988	0.063096444
ZWINT	0.96878933	0.936910607	1.001752738	0.063256719
SPP1	1.001600226	0.999911089	1.003292216	0.063351765
CCNF	0.85655468	0.727149895	1.008988552	0.063899321
HNRNPH1	0.957199468	0.913837601	1.002618869	0.064401792
LAMC2	1.010273887	0.999316234	1.021351693	0.066204944
GLO1	0.987921082	0.97516803	1.000840916	0.066777704
BOK	1.02936563	0.997926675	1.061795046	0.067426632
GINS3	0.717763655	0.502964419	1.02429644	0.067600927
SCD	1.003144763	0.999754438	1.006546585	0.069097725
UPP1	1.018883968	0.998456662	1.039729193	0.070219951
SRSF3	0.975500875	0.949621975	1.002085021	0.070585923
ENO1	0.997890073	0.995603155	1.000182243	0.071184606
KRT15	1.098041843	0.991849072	1.215604191	0.071505248
ALPK3	1.072086009	0.99372153	1.15663028	0.072282635
ECT2	0.958676897	0.915439242	1.003956736	0.073092028
RPS6KA1	0.964131475	0.92633414	1.003471059	0.073430033
CDK2	0.912888169	0.826090195	1.008806079	0.073781212
ASF1B	0.966190785	0.930338527	1.003424674	0.074626214
KRT7	1.008091816	0.999143605	1.017120166	0.076456611
PRRX1	1.070079186	0.992786452	1.153389495	0.076610536
LMNB2	0.975632583	0.949288056	1.002708221	0.077342635
PLCG2	1.396012739	0.962846015	2.024053209	0.078373455
UBFD1	0.867125709	0.739231042	1.017147485	0.079922652
RRM1	0.960597828	0.918215246	1.004936686	0.080799452
TUBB	0.994862998	0.989126314	1.000632954	0.080895777
PTGES3	0.992770542	0.984706388	1.000900737	0.081227619
APBB1	1.273873333	0.970145274	1.672691001	0.081533014
FEZ1	1.403684809	0.957709318	2.05733724	0.082133649
RFC5	0.891784475	0.783494366	1.015041822	0.082929686
CDC20	0.98436507	0.966936184	1.002108108	0.08382361
PBK	0.957128069	0.910735409	1.005883962	0.083892559
THBS2	1.006326251	0.999136998	1.013567235	0.084717741
GPD1L	0.93592379	0.867892076	1.009288327	0.085460082
CXCL5	1.004224732	0.999361221	1.009111911	0.088755981
BHLHE40	1.007540329	0.998827878	1.016328777	0.09002065
CDKN3	0.950253629	0.89549781	1.00835753	0.091967466
HEATR3	0.899676527	0.795325245	1.017719303	0.092815328
PAICS	0.976526342	0.949823032	1.003980388	0.093123315
ICAM1	1.027005196	0.995508117	1.059498818	0.093603509
LYPD6	0.697903328	0.458305161	1.062761444	0.093684439
SPDL1	0.813227622	0.638207713	1.036244394	0.094518914
GPC1	1.039657736	0.992750745	1.08878106	0.098720978
PRKAA2	0.241738147	0.044430076	1.315265162	0.10040586
NAB1	1.063260582	0.987769548	1.144521074	0.102581648
SPG21	1.040164456	0.992119339	1.090536242	0.102667663
FSTL3	1.021371575	0.995711805	1.047692605	0.103327928
PLAU	1.007186046	0.998488779	1.015959069	0.105623409
RHBDD3	1.076243515	0.984089105	1.177027667	0.107662243
ENO2	1.03601321	0.992280951	1.081672856	0.107875478
TTYH3	1.016325877	0.996426576	1.036622581	0.108463931
KPNB1	0.974732385	0.944723786	1.005694189	0.108697342
KLHDC1	3.119051015	0.774389713	12.5627692	0.109537873
IGFBP1	1.11530508	0.97572745	1.274849265	0.109653401
UBA6	0.845655575	0.688458287	1.038746085	0.1101145
SDC4	1.003699026	0.999162279	1.008256373	0.110180389
TIMP1	1.001758181	0.999582803	1.003938293	0.113250795
AUNIP	0.778467681	0.570839762	1.061614782	0.113603124
SFXN3	1.034371224	0.991901935	1.078658879	0.114143098
POLR2L	1.002904116	0.999298529	1.006522713	0.114543242
HNF1B	0.876516049	0.743849287	1.032844149	0.115481409
TACC3	0.940885857	0.872044845	1.01516132	0.115995558
PDLIM2	1.234303223	0.948839921	1.605649606	0.116732837
RACGAP1	0.953027968	0.897314962	1.012200116	0.117487677
NASP	0.950875126	0.892694672	1.012847431	0.117890841
SUSD5	2.899315074	0.757582655	11.09585581	0.120057791
EIF4A3	0.964841454	0.922055741	1.009612532	0.12196415
DNA2	0.820337442	0.637710553	1.055264831	0.123241114
UBE2T	0.97670261	0.947758679	1.00653047	0.124571489
SUCLG2	0.983932492	0.963749681	1.004537971	0.125573508
TFAP2C	1.09894947	0.973768706	1.24022258	0.126222622
RAD51AP1	0.927008601	0.840949706	1.021874363	0.127340556
TGFA	1.083614508	0.977329623	1.201457906	0.127359784
LOXL2	1.018015395	0.994909444	1.041657963	0.127439814
PTPRU	1.050134079	0.985907453	1.118544728	0.128713992
SPATS2L	1.056127343	0.984259222	1.133243092	0.128833669
LAMP1	1.006274925	0.998164992	1.014450749	0.129747322
PDGFB	1.065041368	0.981616081	1.155556779	0.129996178
APPL2	0.923953629	0.833787884	1.02386989	0.131120234
TPD52L2	1.015381581	0.995347765	1.035818627	0.133270567
C2CD2	1.172879664	0.951591961	1.445626659	0.134959698
NOL3	1.080829411	0.976101183	1.19679418	0.13496961
HOMER1	0.756876448	0.525174325	1.090803435	0.135213942
APTX	0.895565435	0.774468902	1.035596711	0.136731532
IFIT1	1.072589348	0.977657475	1.176739236	0.13832156
ARID5A	1.054280879	0.982857491	1.130894543	0.139714129
SIRT6	0.951793149	0.891299581	1.016392487	0.140302637
HRAS	1.026926736	0.991246662	1.063891119	0.140838809
PSMA3	0.977247592	0.947647879	1.00777185	0.142478191
PRAME	1.128392098	0.960156853	1.326104922	0.142543362
PMP22	1.017438315	0.994179498	1.041241271	0.142861992
BARD1	0.778217723	0.555167158	1.090883737	0.145627094
NRP2	1.080426705	0.973400781	1.199220184	0.146104662
SLC7A6	0.829486903	0.644143598	1.068160151	0.147359702
FBXO8	0.860047599	0.701148267	1.054957856	0.14800303
MMP13	1.069184007	0.976515587	1.170646384	0.148120156
CENPF	0.930236434	0.843191936	1.026266721	0.14910253
TCF3	0.969033174	0.92846138	1.011377869	0.149440622
ENOPH1	0.974622927	0.94099718	1.009450263	0.151315089
MXRA7	1.066318189	0.976512797	1.16438257	0.152578394
GDPD3	0.936365396	0.855486589	1.02489059	0.15371368
ATAD2	0.947240821	0.879110359	1.020651347	0.154670389
GPRC5A	1.005083815	0.99805585	1.012161268	0.156658248
TMEM33	0.940556031	0.863588777	1.024382983	0.159453112
ZNF703	0.993153127	0.983684781	1.00271261	0.159810963
PSME4	0.897676746	0.77201907	1.043787092	0.160626131
NOP16	0.956918123	0.899793448	1.01766944	0.160842156
CANX	0.994293823	0.986361596	1.00228984	0.161427585
FGF2	1.460402596	0.857413079	2.487454174	0.16337954
IMPDH1	1.017948146	0.992779409	1.043754955	0.163729276
LOXL1	1.048993922	0.980549663	1.122215722	0.164709444
RPS27A	1.002886789	0.998814541	1.006975639	0.164959917
KCNMA1	1.178603218	0.93438529	1.48665177	0.165409624
DHCR7	1.014727734	0.993967638	1.035921427	0.16566756
SPARC	1.000690123	0.999712127	1.001669075	0.16671076
HADH	0.9833866	0.960308712	1.00701909	0.166763563
SLC39A13	1.06927784	0.972419711	1.175783548	0.16676936
NPHP4	0.645744886	0.34735984	1.200445215	0.16682717
TPX2	0.986700631	0.968136348	1.005620889	0.167104146
MARCKS	1.013564796	0.994321229	1.033180792	0.168307849
SAP30	0.938843552	0.858214764	1.027047367	0.168376886
SLCO4A1	1.014333852	0.993875103	1.035213741	0.171001008
FOSL2	1.02331517	0.990090296	1.057654985	0.171129966
PUF60	1.011263074	0.995166405	1.027620104	0.171279367
CXCL17	0.866762626	0.705958666	1.064194669	0.172029618
MVD	1.027613402	0.98821559	1.068581912	0.172052229
FNBP1	1.079908753	0.967081564	1.205899233	0.172113819
CHST15	1.06857699	0.971247513	1.175659929	0.173440035
PHF11	1.078691417	0.967060093	1.203208758	0.174137898
POLM	1.066673788	0.971723953	1.170901435	0.174798591
ITGA2	0.954413035	0.891937208	1.021264987	0.176763104
AREG	0.99597048	0.990152199	1.00182295	0.176792464
TROAP	0.933365554	0.844343491	1.031773521	0.177543911
CPSF6	0.917978319	0.810487021	1.039725711	0.178023207
NARS2	0.947277944	0.875481713	1.024962016	0.178026123
MCM4	0.978420566	0.947845846	1.009981537	0.17804364
SLC25A24	0.953158146	0.888881905	1.022082288	0.178047475
CENPU	0.951510178	0.885075631	1.022931361	0.178302603
ACTA2	1.003169606	0.998551337	1.007809234	0.178888028
ZFYVE1	1.201631198	0.919007375	1.571170782	0.179401676
MCFD2	1.04613173	0.979228002	1.117606517	0.181071671
BTG1	0.970701606	0.929218121	1.014037056	0.182064759
CEP83	0.763085141	0.512733395	1.135675846	0.182591862
GNA13	0.947539028	0.87532182	1.025714415	0.182774967
UBE2N	0.964269317	0.913956209	1.017352151	0.183268768
VAMP8	1.005248417	0.997511932	1.013044905	0.184183849
ATIC	1.018290037	0.991402201	1.045907099	0.184339037
COL1A2	1.000655866	0.999684048	1.001628629	0.185987576
SLC12A2	0.992306747	0.980965477	1.003779137	0.187900832
ITGB3BP	0.832590592	0.633682458	1.093934487	0.188381694
NOTCH3	1.020883726	0.989911667	1.05282483	0.188542546
ORC6	0.884672372	0.736927981	1.062037576	0.188724083
YPEL5	1.035298258	0.983073814	1.090297053	0.188996972
EMP3	1.014071567	0.993144689	1.035439401	0.189048506
CHAF1A	0.940579255	0.85819729	1.030869411	0.190236209
YWHAG	1.012618566	0.993757991	1.031837096	0.191139689
C1orf159	0.822296563	0.613149142	1.102784935	0.191351735
FLNA	1.003048096	0.998474034	1.007643113	0.19185926
PNP	0.976229671	0.941493673	1.012247238	0.193106521
HNRNPA1	0.995386407	0.988475904	1.002345221	0.193274861
VRK1	0.944530387	0.866496944	1.029591228	0.194588435
CDK1	0.974739459	0.937680225	1.013263357	0.195765518
NCAPG2	0.910557114	0.789506631	1.050167566	0.197953812
MFN2	0.968737601	0.922999258	1.016742463	0.198056924
CDC42	0.989556019	0.97384991	1.005515434	0.198388055
PDK3	0.906949704	0.781381591	1.052696626	0.198953457
UBE2I	0.942032383	0.859620619	1.032344956	0.201089644
COL9A1	1.190846363	0.910227611	1.557978514	0.202689505
MYL9	1.002753001	0.998516677	1.007007298	0.203106673
ZNF367	0.902163935	0.769881183	1.057175814	0.203132114
CEP95	0.838608145	0.639114571	1.100371752	0.20412568
MFAP5	1.061844343	0.967802557	1.165024208	0.204702261
ABCB1	0.970537837	0.926519199	1.016647786	0.20666988
TUBG1	0.974516098	0.936182922	1.014418874	0.207390904
PPARG	0.972390123	0.930933763	1.015692618	0.207846876
HSF1	1.017942072	0.990128396	1.04653706	0.208354487
COL5A2	1.003609504	0.997955751	1.009295287	0.211294535
PML	1.043319864	0.97613817	1.11512527	0.211743914
PSMA5	0.97438762	0.935206398	1.015210371	0.215323547
TMEM30B	1.033607407	0.980740194	1.089324448	0.217214955
TMEM216	1.075714703	0.957924422	1.207988955	0.217397448
FAM162A	0.97043809	0.924903859	1.018214031	0.221021389
SOX9	0.993981199	0.984364896	1.003691444	0.223563168
DPM2	1.029869246	0.982171128	1.079883774	0.223818407
GABRP	1.012515367	0.992411933	1.033026038	0.224157385
PFKFB3	1.032088776	0.980821117	1.086036204	0.224360432
ADAMTS2	1.016672839	0.989850184	1.044222326	0.225463265
C20orf27	1.007828176	0.995180413	1.02063668	0.226212334
IL1RAP	1.386843103	0.815115367	2.359584752	0.227794598
SRPX	1.072406722	0.957082727	1.20162672	0.228481009
MRGBP	1.028672956	0.982384248	1.07714273	0.228821476
CNN2	1.012308684	0.992280892	1.032740708	0.230174516
CDC6	0.94975883	0.872746876	1.033566386	0.232186744
CITED2	0.953965972	0.882982899	1.030655381	0.232249912
P4HA1	1.016806258	0.989313498	1.045063036	0.233368811
RIOK3	1.0212464	0.986501646	1.05721487	0.233874268
CCNE2	0.762510307	0.487872908	1.191748831	0.23403277
TNNT1	1.036812402	0.976816028	1.100493774	0.234566351
PAXIP1	0.770649721	0.501400306	1.184484702	0.234855977
ANKZF1	1.062787038	0.961021602	1.175328719	0.235713016
RNPS1	0.958546909	0.89370837	1.028089484	0.236117046
ATP2C1	0.943350387	0.856296332	1.03925466	0.237790434
PSMG1	0.980732902	0.949554851	1.012934665	0.237886226
FBLN5	1.069407706	0.956474389	1.195675341	0.2386139
STXBP1	1.033213475	0.978446904	1.091045493	0.239657069
SLC46A3	1.035844895	0.976479259	1.0988197	0.242189067
RANBP17	0.536669915	0.188631223	1.526865986	0.243355591
FAM216A	0.83431344	0.615006612	1.131823468	0.244360708
B3GALT4	1.069443102	0.954978868	1.197627075	0.245074124
ESPL1	0.878806942	0.706322011	1.09341296	0.246506039
TAGLN	1.002403036	0.998341312	1.006481286	0.246614778
GAS2	1.152365465	0.906043438	1.465653973	0.247757156
GINS1	0.955794296	0.885227516	1.031986376	0.247936848
CASP4	1.054945573	0.963382682	1.155210885	0.248225345
TGIF1	0.961505724	0.899485552	1.027802231	0.248549047
WDR74	1.055360619	0.963011952	1.156565123	0.248796926
UHRF1	0.92799081	0.81718549	1.053820648	0.249348617
DUSP4	1.014479459	0.989956104	1.039610311	0.249557484
AMPD2	1.067404817	0.95482706	1.193255922	0.251345442
SMAD6	1.152504644	0.903650914	1.469889462	0.252768909
AP1S1	1.005135842	0.996343005	1.014006275	0.253158945
TMA16	0.911685992	0.777854945	1.068542861	0.253666842
RBM3	0.994322031	0.984646836	1.004092295	0.253719997
EXO1	0.88989289	0.728328859	1.087296413	0.253785989
BCS1L	1.058993715	0.959659226	1.168610335	0.254041865
PPP1R13L	1.029807361	0.979113623	1.083125775	0.254111888
COL18A1	1.010902576	0.992190442	1.02996761	0.255324748
FBXL8	1.129076137	0.915904412	1.391862412	0.255478761
TMEM140	1.055741979	0.961480655	1.159244464	0.25563485
PARP1	0.973414647	0.929177697	1.01975766	0.256172876
TBC1D8	1.082994027	0.943580884	1.243005325	0.256798632
TSHZ3	1.148650545	0.903557298	1.460226238	0.257734144
FAM83H	1.010396886	0.992427599	1.028691533	0.258590917
KIF11	0.960113324	0.894511178	1.030526636	0.259646464
SHISA2	1.055531877	0.960495712	1.159971386	0.261571785
IMMP2L	1.110460625	0.924693027	1.333548284	0.261973156
PPAT	0.913841492	0.779989918	1.070662906	0.264851169
CA2	0.992154257	0.978505896	1.005992987	0.265058502
AP3M2	1.097790047	0.931558627	1.293684533	0.265411487
FZD1	1.11446498	0.920874664	1.348752703	0.265611256
LEMD1	0.932313626	0.824021455	1.054837458	0.265913897
ZMIZ2	1.017248014	0.987049631	1.048370304	0.266050808
AVPI1	1.021166501	0.984157932	1.059566751	0.266095003
NTAN1	0.884257074	0.711693367	1.098662161	0.266783875
NAE1	0.960436087	0.894107095	1.031685671	0.268895452
SMTN	1.034716408	0.973939452	1.099286041	0.269167456
LAMB1	1.010785204	0.991710952	1.030226325	0.269750941
DBF4	0.916486903	0.784970164	1.070038432	0.269840547
KLF6	0.986272913	0.962340047	1.010800976	0.270106584
UBE2S	0.971666554	0.923259632	1.022611472	0.27029327
BID	1.029692835	0.977471697	1.084703871	0.270508609
CALD1	1.007834544	0.993905287	1.021959015	0.271755838
TSC22D3	1.017031923	0.986854931	1.048131697	0.271794507
RHOBTB1	1.082174499	0.939978541	1.245881257	0.271872519
COL5A1	1.003578044	0.997188504	1.010008525	0.273075779
CCDC137	0.956061811	0.882221581	1.036082324	0.273237962
TNFSF4	1.167082283	0.884724967	1.539553088	0.274262361
LRRC61	1.034135169	0.973602455	1.09843144	0.275414897
CKS2	0.996102362	0.989128198	1.003125699	0.275980792
EIF2B3	0.927525106	0.810049775	1.062036988	0.276213193
ING1	1.11907849	0.913859399	1.370382215	0.276387394
SKP2	0.963579647	0.901190016	1.03028853	0.277352483
EBPL	1.010849247	0.991320869	1.030762322	0.278293814
IER5L	1.027758277	0.97804154	1.080002263	0.279119365
DNAJC9	0.898953818	0.741182253	1.090309386	0.279315715
ATP2A3	0.984499661	0.956965142	1.012826423	0.280423178
SYNE3	0.420094599	0.086772832	2.033810207	0.281140842
NR3C1	1.122806105	0.909035343	1.386847673	0.282412646
PLAC8	0.981065225	0.947427413	1.015897326	0.282861903
TAF1	1.070169701	0.945512782	1.211261457	0.283149629
COL1A1	1.000260523	0.999784513	1.00073676	0.283458068
IRAK1	1.005462616	0.995501946	1.015522949	0.283511899
CDC7	0.907133476	0.759011265	1.084161965	0.28392018
PPP1R3C	1.175084489	0.874792125	1.578459063	0.283927389
RUVBL1	1.059366292	0.953225309	1.177326	0.284330535
RPL37A	1.002810356	0.997670788	1.007976401	0.284405218
OLFML2A	1.094887377	0.927050207	1.293110511	0.28563034
VIM	1.002700021	0.997745964	1.007678676	0.28597167
COG6	1.074334655	0.941741488	1.225596372	0.286037706
RAB42	1.209075298	0.852840587	1.714110584	0.286377532
DPCD	0.963176993	0.898958746	1.03198275	0.286554286
ASNS	1.017619996	0.985408127	1.050884834	0.287198162
RANGAP1	1.015464748	0.98708112	1.04466455	0.288696176
FOXD1	1.080301615	0.935649681	1.247316815	0.29229396
RHOF	1.10491893	0.917366992	1.330815097	0.293152892
SRSF7	0.980922562	0.946255197	1.016860013	0.294075082
MTUS1	0.93921862	0.835354572	1.055996634	0.294299643
SRD5A1	1.073939655	0.93989903	1.227096046	0.294307435
PMAIP1	1.035216417	0.970356601	1.104411543	0.294442914
GTPBP3	0.90412945	0.748867516	1.091581682	0.294451916
NHS	0.817782584	0.560532482	1.193094739	0.296564515
GPNMB	1.009536402	0.991693648	1.027700187	0.296860054
CCNC	0.962768918	0.896279191	1.034191131	0.298724719
SLC19A1	1.09940692	0.919374458	1.314693447	0.298959832
PCSK5	1.162633438	0.874377444	1.545918779	0.299949967
SLC1A1	0.947920902	0.856735105	1.048811973	0.300000475
C1orf112	0.804367479	0.532882787	1.214163896	0.300083882
GSTA1	1.068148342	0.94252513	1.210515077	0.301732755
HMGCS2	0.9977363	0.993441452	1.002049714	0.303173141
FANCG	0.939373201	0.833297799	1.058951568	0.306295015
MRPS12	0.983668112	0.953077291	1.015240804	0.306981755
EHD2	1.010272209	0.990605907	1.030328942	0.308235706
FBXL16	0.920080903	0.783763283	1.080107842	0.308643413
CCR2	0.738437423	0.41181913	1.324100287	0.308812337
CTPS1	0.951460802	0.864388802	1.047303778	0.309579374
HLF	0.451626966	0.096709686	2.109063984	0.312054523
EIF2S1	0.969932218	0.914175446	1.029089671	0.312170157
UFM1	1.015026496	0.986025999	1.04487994	0.313236967
ASPSCR1	0.928019107	0.8023922	1.073314848	0.314126048
BCL2L1	1.004527263	0.995719305	1.013413134	0.314772037
CLK1	1.040638905	0.962389585	1.125250468	0.317904623
KLF4	0.988010848	0.96483016	1.011748467	0.319379507
ANKRD39	1.173828876	0.856112054	1.609455474	0.319615382
BIK	1.008502495	0.991720422	1.025568557	0.322717723
DDX21	0.989506689	0.969007815	1.010439206	0.3233273
E4F1	1.052056962	0.951004219	1.163847468	0.324655582
ANP32E	0.981419029	0.94543573	1.018771853	0.325053898
CHSY1	1.04529771	0.956917677	1.14184044	0.325652398
CAD	1.029821517	0.971103702	1.092089708	0.326572164
NME1	0.98439933	0.953906632	1.015866761	0.327380397
MICB	0.926940233	0.796158337	1.079205173	0.328236973
RPL26L1	0.97193275	0.917996097	1.029038439	0.328419772
HMBS	0.955480323	0.872045287	1.046898207	0.328635824
ZMYM2	1.048140331	0.953702537	1.15192957	0.329076387
LPCAT1	1.018398863	0.981706973	1.056462135	0.330146375
EDN2	0.793228516	0.497191008	1.265532698	0.331096843
NOTCH1	1.015429108	0.984484116	1.047346783	0.332219888
SYP	0.614006251	0.228975689	1.646479054	0.332463473
RBP7	1.115141713	0.894531556	1.39015894	0.33255256
CCNE1	1.025811509	0.974234476	1.080119087	0.332935358
CEP55	0.975048809	0.926402404	1.02624969	0.33321252
CALM1	0.989286986	0.967916405	1.011129408	0.333719454
INSIG1	1.008676589	0.991121945	1.026542158	0.334827995
GYPC	1.071948051	0.930630766	1.234724518	0.335426789
SNX10	0.937188227	0.820784564	1.070100257	0.337713852
SOX12	1.039687482	0.96012859	1.125838842	0.337952234
ELANE	0.124888318	0.001762515	8.849337575	0.338577489
ANGPT2	1.172758496	0.845543806	1.626601107	0.339694726
SYNE1	1.433112391	0.684498611	3.000460616	0.339834893
UCHL5	0.935318159	0.815231933	1.073093464	0.340205719
RAN	0.993594396	0.980543357	1.006819146	0.340805821
GMPR	0.971320219	0.91472039	1.031422255	0.342135282
NCOA4	0.987225593	0.961375647	1.013770606	0.342265769
RRAS2	1.069960446	0.930517721	1.230299359	0.342541768
THBS4	1.039263324	0.959456584	1.125708318	0.344808712
TK1	0.993433235	0.979899299	1.007154096	0.346505918
ZBTB47	1.069601823	0.929460913	1.230872697	0.347698936
E2F7	0.807728362	0.51696053	1.262040464	0.348337878
POLR1E	0.961345801	0.884845061	1.04446054	0.351455052
PRDX2	0.996469151	0.989080624	1.003912871	0.351591524
PTGER4	1.037669294	0.959912475	1.121724732	0.352132705
PLAUR	1.014174771	0.984543075	1.04469829	0.352199928
CDC42EP1	1.003617507	0.995986945	1.011306529	0.353761597
PA2G4	0.991566472	0.973920828	1.009531822	0.355248935
SLC22A5	0.75979999	0.424318734	1.36052448	0.355390493
PERP	1.001683882	0.99811419	1.005266341	0.355655455
CD3EAP	0.864038317	0.633605636	1.17827584	0.355805947
LYPD6B	1.108134362	0.890619608	1.378772434	0.357069764
LARP4	0.939510027	0.822415931	1.073275769	0.358231857
FKBP4	0.99168441	0.974158191	1.009525946	0.3586969
FERMT2	1.056009834	0.939610274	1.186829049	0.360405242
FOXM1	0.974361725	0.92159423	1.030150514	0.360564241
ZMIZ1	1.044543856	0.951114311	1.147151141	0.36199236
KIAA0930	1.048750392	0.946513319	1.162030542	0.363055518
CCDC28B	1.161015489	0.841381101	1.602076589	0.363497997
USP36	0.938686463	0.818574374	1.07642299	0.365062447
RRM2	0.986802725	0.958836865	1.015584248	0.365090288
NEFL	0.424196651	0.066167164	2.719518077	0.365670302
NOD2	0.869735612	0.642092421	1.178085912	0.367361337
SLC25A15	1.038780772	0.956070142	1.128646785	0.368777506
KNTC1	0.896955424	0.707392198	1.137316803	0.36931949
GSN	1.006498339	0.992351643	1.020846706	0.369786519
VPS13D	0.868984108	0.638893664	1.181939065	0.370876744
GTPBP4	1.041371384	0.952699304	1.138296581	0.371965876
MFAP4	1.007681058	0.99084425	1.024803964	0.373437134
ABCF2	1.029826367	0.965029082	1.098974493	0.375409843
HTR4	0.437829618	0.070453397	2.720873405	0.37556742
ATP13A3	0.965353392	0.892863006	1.043729178	0.375974942
GPALPP1	1.076126713	0.914747567	1.265976259	0.376128821
CLPB	1.076558966	0.914256788	1.267673616	0.376271727
PHF19	1.051230409	0.941072913	1.174282415	0.376368991
WDR77	0.984864789	0.952048711	1.018812002	0.377746652
IPO4	0.842130994	0.574652962	1.234109382	0.378219672
ENPP1	0.825721816	0.539200163	1.264496127	0.378481436
PRDX1	0.997778342	0.992846678	1.002734503	0.378979405
COL16A1	1.025953043	0.968991615	1.086262905	0.379320283
CPNE1	1.003010517	0.996297828	1.009768433	0.380280118
ISG20	1.040030315	0.95257297	1.135517267	0.381142359
RRS1	1.010873348	0.986690082	1.035649332	0.381368627
OASL	1.023771093	0.971210965	1.079175677	0.382308434
YEATS2	1.108760137	0.879326195	1.398058021	0.382772332
ITGB4	1.002295963	0.997146061	1.007472463	0.382904584
SNRNP40	0.962869455	0.88400873	1.048765194	0.385467177
POLE	0.915963177	0.751212235	1.116846214	0.385587716
PDCD2L	0.951288449	0.849700574	1.065021893	0.386119563
MPPE1	1.186900301	0.805595625	1.748684178	0.386151678
NIPAL3	0.909871382	0.73472645	1.126767565	0.386573672
LIMS1	1.053329381	0.936399726	1.184860219	0.38681339
PSMD4	1.01012719	0.987333823	1.03344676	0.386872573
SLC20A1	1.03306721	0.959661571	1.112087734	0.386996898
STOX1	0.895585569	0.697383804	1.150117777	0.38754973
DMD	0.756991564	0.402249378	1.424579525	0.388135155
PSMB1	0.994963497	0.98361605	1.006441854	0.388265352
PFKFB4	0.923274549	0.770006044	1.107050912	0.388736405
PLEKHO1	1.049354346	0.940395113	1.170938181	0.389088496
UAP1	0.983574464	0.947046421	1.021511412	0.391044601
SLC7A1	1.010353125	0.986811415	1.034456455	0.39185277
WDR4	1.034134378	0.957590801	1.11679635	0.39228758
LRCH2	1.588571901	0.550147093	4.587065376	0.392293043
ZBTB16	0.295321888	0.017964329	4.854899759	0.393179728
PLOD3	1.006829075	0.991217808	1.022686213	0.393320606
ABCB6	1.1732532	0.812176714	1.69485661	0.394541433
FN1	1.000900421	0.998828458	1.002976681	0.394630454
MRPL15	0.994825681	0.983011673	1.006781672	0.394708471
PSMG3	1.014799426	0.98085104	1.049922805	0.397420111
ZSCAN18	0.8581073	0.601876386	1.223420879	0.397758969
SPAG4	1.051878753	0.934781053	1.183644991	0.40094021
STIP1	1.010693609	0.985856224	1.03615674	0.402097401
CENPN	0.934077762	0.796076926	1.096001199	0.403103178
CA9	0.996748674	0.989152336	1.004403349	0.404096213
PGM3	0.952220647	0.848669427	1.068406768	0.404570093
HDAC7	1.053186009	0.932274735	1.189778858	0.404924634
FOXN3	1.064771131	0.918296325	1.234609713	0.405884952
SCNN1B	0.946968107	0.832732588	1.076874629	0.406102158
PHLDA2	1.00272864	0.996285191	1.009213762	0.407413437
NNMT	1.006870076	0.990687208	1.023317292	0.407566857
HSPD1	0.997934327	0.993057156	1.002835451	0.408103565
ILF3	0.983225522	0.944581186	1.023450861	0.408291789
PDE3A	0.930958991	0.785725547	1.103037373	0.408402913
FBXO5	0.922168154	0.760830874	1.117717661	0.408928186
HNRNPA2B1	0.996283335	0.987512336	1.005132237	0.409187169
NUSAP1	0.984761697	0.949484165	1.021349946	0.409375669
TMEM120B	1.240449868	0.743303677	2.070103948	0.409572706
FOXA2	1.011602483	0.984225425	1.039741057	0.4098926
EIF3M	0.981595779	0.939162744	1.025946014	0.410010987
COLEC10	0.156686861	0.001885306	13.02216715	0.41114975
FMO5	0.928450621	0.77770943	1.108409545	0.411478666
RHOC	0.993736403	0.978933496	1.00876315	0.411902804
LDHB	0.998213004	0.993952247	1.002492025	0.412480765
OIP5	0.957264079	0.861973387	1.063089106	0.414272445
ATRX	1.07902265	0.898746936	1.295459081	0.414832248
KIF18B	0.945429523	0.826059942	1.082048574	0.415144309
NFKBIE	1.02837656	0.96137718	1.100045198	0.415615412
MEF2D	1.037411194	0.949608222	1.133332631	0.415639188
FAM91A1	0.971209736	0.90506062	1.042193562	0.416977125
NDRG1	1.00497308	0.993002811	1.017087645	0.417123138
STC1	1.031268316	0.957318978	1.110929966	0.417356237
MKI67	0.983344151	0.944159487	1.024155063	0.418196108
CDK7	0.970091087	0.900964924	1.044520925	0.420769898
ADH6	0.932268105	0.785756185	1.106098605	0.4214012
SNRPB	1.000998908	0.99856417	1.003439582	0.421660834
C1QL1	0.779931568	0.424874468	1.431701119	0.422550567
S100A3	0.942568151	0.815129681	1.089930524	0.424839292
COLGALT1	0.986480884	0.953896128	1.020178724	0.427058111
PALLD	1.014194106	0.97948216	1.050136211	0.427649508
HILPDA	0.985346308	0.950028728	1.021976828	0.427969757
GPX3	1.010262405	0.985041625	1.036128932	0.428625924
HNRNPU	0.98980804	0.964855992	1.01540537	0.431636096
EXOSC4	1.006792673	0.989941264	1.023930937	0.431826043
MCM6	0.9813569	0.936327645	1.028551672	0.432295396
CXCL3	0.992658011	0.974526808	1.011126548	0.433335421
GDF15	0.998112852	0.993402336	1.002845704	0.433852878
NUP43	0.958517867	0.861957664	1.065895158	0.434194742
C15orf48	0.99829545	0.994027775	1.002581447	0.435103831
STOM	1.007565535	0.98865772	1.026834958	0.435517473
PUS1	1.038041671	0.944975736	1.140273204	0.435954121
C2CD4A	0.986310983	0.952615457	1.021198373	0.437048634
GSTM2	1.325818813	0.650126343	2.703775268	0.437933839
RNF149	1.031727826	0.953414049	1.116474325	0.438039712
KCNN4	0.994152249	0.97951768	1.009005467	0.438271319
C1orf21	1.047917481	0.930877199	1.179673374	0.43858707
POP5	1.024441233	0.963560926	1.089168117	0.439825881
RNASEH1	0.938390041	0.798533525	1.102741265	0.439963198
PLP2	1.001351175	0.997924908	1.004789205	0.440040448
SH3BGRL	1.00749602	0.988551824	1.026803255	0.440650625
MAP2K6	0.923665408	0.754794855	1.130317438	0.440813239
PTPRF	0.992011264	0.971981929	1.012453338	0.440874546
ZNHIT6	1.086998918	0.878965816	1.344269169	0.44149431
HNRNPD	0.986859298	0.954165984	1.020672807	0.441566641
NTMT1	1.03113035	0.953554036	1.115017879	0.442373628
FGFRL1	1.004557298	0.992928753	1.016322029	0.444030418
DTL	0.945325953	0.818130474	1.092296627	0.445709593
TMC4	1.008091832	0.987400862	1.029216382	0.446256341
MTERF3	0.976171209	0.917186017	1.0389498	0.448214423
NLE1	0.952299938	0.839293314	1.080522337	0.448245871
N4BP2L2	1.04362635	0.934552433	1.165430552	0.448350483
MXI1	0.9627783	0.872570038	1.062312495	0.449831376
B4GALNT4	0.966167467	0.883603993	1.056445628	0.450145218
CASK	0.973272761	0.907085723	1.044289248	0.450892459
GMPS	0.952686618	0.839228669	1.081483302	0.453749199
MSMO1	0.992408036	0.972809189	1.012401733	0.453950856
LETM1	0.962299613	0.870155763	1.064200898	0.454272059
MYADM	1.005531261	0.991069686	1.020203858	0.455487698
RBM28	0.853801601	0.562685246	1.295532768	0.457525348
TCF19	0.971183278	0.898998708	1.049163865	0.458070363
KLF7	1.077552415	0.884299156	1.313038917	0.45889646
KCNIP4	0.43697414	0.048815358	3.911605015	0.459116205
MEST	1.017557871	0.971685143	1.065596227	0.459579662
HK2	0.99100068	0.967464965	1.015108953	0.461029967
ANKLE2	1.082153052	0.877215996	1.334967936	0.461099988
CTNNB1	0.995796787	0.984693232	1.007025547	0.461584149
USP31	0.783153879	0.408514894	1.501365085	0.461658791
RRP15	1.098343786	0.855145138	1.410706811	0.462607226
CAT	0.989747732	0.962889851	1.01735476	0.462845416
RPUSD3	0.932027965	0.772052697	1.12515134	0.463767533
TLR7	1.345334957	0.608255385	2.975602342	0.463902952
MTHFD1	0.972477335	0.902487865	1.047894608	0.463960403
SMS	1.005310489	0.991160099	1.019662899	0.463985288
COL3A1	1.00018235	0.999694078	1.000670861	0.464257188
RCL1	0.903637045	0.688839655	1.185413621	0.464349954
MAF	1.055398958	0.913022335	1.219977779	0.465846088
SNRPD1	1.021675578	0.964332786	1.082428184	0.466845378
BAX	0.990117469	0.96397809	1.016965647	0.466886099
ID2	0.993738434	0.977019596	1.010743367	0.468100617
PGF	1.065932247	0.896892448	1.266831445	0.468600735
PECR	0.937460937	0.78656713	1.117301976	0.470764052
ERCC6L	0.91379771	0.715009289	1.167853714	0.471381523
GBP3	0.985298582	0.946307573	1.02589615	0.472186169
LONRF2	2.553968564	0.196651665	33.1690831	0.473520699
FOS	0.998575294	0.994687391	1.002478395	0.473799732
HMGA2	1.049377269	0.919366942	1.197772732	0.475107181
IRS2	1.013442995	0.976815312	1.051444107	0.47709175
AOX1	0.786137288	0.404721316	1.527005898	0.477496982
MMRN2	1.038484869	0.935719338	1.152536641	0.477525947
TIPIN	0.921507109	0.73515655	1.155094588	0.4782295
CUBN	6.515521759	0.036558067	1161.221795	0.478496457
POP7	1.008949311	0.984360306	1.03415254	0.479096999
HLA-DOB	1.099462575	0.8455021	1.429704259	0.479197677
NEXN	1.041770957	0.930097071	1.166853181	0.479345973
TIMM23	0.991239023	0.967332185	1.0157367	0.47991415
INHBB	0.983271075	0.938258943	1.030442625	0.48041278
RRP1	1.024725564	0.957282902	1.09691971	0.48195739
AQP1	1.004694828	0.991566758	1.01799671	0.485202128
PGM1	0.985045986	0.944203161	1.027655523	0.485583399
PRPS1	1.013491483	0.975882931	1.052549392	0.487298121
COL4A2	1.001676237	0.996934295	1.006440733	0.489082624
PFAS	1.048791088	0.91618355	1.200592115	0.489742381
PATZ1	1.038752267	0.932466146	1.157153293	0.489973594
TNS1	1.017367054	0.968778781	1.068392229	0.490449962
CA12	1.007397222	0.986496484	1.02874078	0.490832606
PXDN	1.008900666	0.983757734	1.034686203	0.491332622
KRT18	0.999535204	0.998211943	1.000860218	0.491564161
MRTO4	0.988319693	0.955771408	1.021976392	0.491671606
CITED4	1.014548355	0.973629319	1.057187109	0.491680335
STBD1	0.752950698	0.334831499	1.693194204	0.492530109
CCND1	1.004544697	0.991589175	1.017669489	0.493566726
PSMB4	0.996255254	0.985604802	1.007020796	0.493876236
METTL7A	0.981858723	0.931628987	1.034796646	0.494408377
ANKRD10	1.009301552	0.982779938	1.036538887	0.495577871
FAS	0.959771949	0.852751724	1.080223199	0.49607208
UTP14A	1.020050926	0.963292663	1.080153449	0.496726677
RSL24D1	1.00596655	0.988821109	1.02340928	0.497616667
AMMECR1	0.943911366	0.798503081	1.115798659	0.498871199
CNN1	1.004534448	0.991442828	1.017798938	0.499071256
APEX1	0.996246748	0.985437659	1.007174399	0.499300951
CSPP1	0.914420838	0.705378356	1.185414129	0.499317785
CROT	0.91217405	0.698455607	1.191287591	0.499744355
MOB3A	0.963289383	0.863884683	1.074132293	0.500912788
MPHOSPH6	0.967886283	0.880106935	1.064420492	0.501003248
RCC2	0.992745256	0.971836456	1.014103902	0.502592085
PDE1A	1.314581676	0.587172917	2.943127881	0.505949939
RNF24	1.061219743	0.890752101	1.264310621	0.50600617
PTGS2	1.015505367	0.970434745	1.062669238	0.506509561
LDLR	1.011084416	0.978609336	1.044637179	0.508093868
FTSJ1	1.017804326	0.965908788	1.072488065	0.508657081
POLE2	0.926664624	0.738474361	1.162812646	0.510797631
WLS	0.982257738	0.931044486	1.036288038	0.512307785
DSC2	0.975619104	0.905897125	1.050707206	0.514102487
KAT2B	0.907161939	0.676584476	1.216319341	0.514929668
RAP2A	0.976487854	0.908740137	1.049286249	0.516624079
C11orf95	1.035229516	0.932201815	1.149643923	0.5174115
ALDH4A1	0.983517414	0.935219368	1.034309742	0.517692454
ITM2A	1.016041459	0.968130377	1.066323576	0.518445009
MAPK8IP3	1.033929242	0.934113063	1.144411443	0.519477808
CTSH	1.006007208	0.987711584	1.024641726	0.522446466
RABEPK	1.030159417	0.940481808	1.128388042	0.522540057
TSEN2	1.055753199	0.893122056	1.247998311	0.525000236
C2	1.011577328	0.976155417	1.048284601	0.526770944
TUBA4A	0.993416079	0.973243324	1.014006962	0.527987654
SRI	0.993841892	0.974936372	1.013114019	0.528447474
REEP1	0.955574288	0.829394816	1.100949997	0.529397154
TUBB6	1.014434672	0.970065393	1.060833333	0.529960378
C1QBP	0.997401845	0.989335687	1.005533766	0.530042015
IER3	0.998898561	0.995463573	1.002345401	0.530631912
TMEM54	0.998628828	0.994349704	1.002926367	0.531144032
CLDN1	1.005290329	0.988819544	1.022035467	0.531310142
POU5F1B	0.947277588	0.799240209	1.12273484	0.532159984
PPME1	0.944674921	0.790061124	1.129546411	0.532545552
NOL8	0.94910874	0.805149983	1.118806956	0.533714516
KANSL2	0.960973075	0.847512839	1.089622727	0.534592829
POLD2	1.005286096	0.988672358	1.022179013	0.535206263
CEMIP	1.005425391	0.988310513	1.022836652	0.536792572
TMEM156	1.408459014	0.474204853	4.183332964	0.537473125
FZD2	1.033091372	0.931512667	1.145746935	0.537568178
NT5DC2	0.986739642	0.94563748	1.029628309	0.538596381
AJUBA	1.045042932	0.908092505	1.202647003	0.538720095
MAGED2	1.003447337	0.992490822	1.014524805	0.538975901
HSPA2	0.990557651	0.960842562	1.02119171	0.541524378
MAD2L2	0.966267056	0.864674074	1.079796484	0.544890656
URB2	0.925040235	0.718360011	1.191184676	0.545882381
MRPL52	0.981902373	0.925258402	1.042014065	0.546889031
ZNF48	0.932493744	0.742729902	1.170741315	0.547132039
PIK3CG	1.154273902	0.723474877	1.841595724	0.547219645
UGP2	0.979342826	0.914942756	1.048275823	0.547534835
CD44	1.006533673	0.985390643	1.028130358	0.54767829
FGF3	0.903030015	0.647576189	1.259254467	0.547697384
MSANTD3	1.061219498	0.873998509	1.288545473	0.548501603
MMP12	0.997284634	0.988461609	1.006186414	0.548700588
UPK1A	0.886775447	0.598694668	1.313475357	0.548825091
RGS5	1.010877159	0.975736357	1.047283544	0.548978009
MCM3	1.005060561	0.988501426	1.021897091	0.551490484
NOLC1	0.994588122	0.976979894	1.012513704	0.551558077
CDCA5	0.979916211	0.916548839	1.047664608	0.551969546
DPYSL3	1.007780884	0.98235723	1.033862508	0.552147858
FAM189A2	0.646695077	0.153461321	2.725211278	0.552565771
ECE2	1.06344866	0.86778839	1.303224454	0.553181634
PDK2	0.958567061	0.833425281	1.102499325	0.553279986
ABLIM2	1.031438784	0.930606288	1.143196622	0.555355993
DHX35	1.047048537	0.898602126	1.220017857	0.555608663
FHL1	1.026885892	0.940140171	1.121635547	0.555739625
NAT10	1.016894158	0.961575627	1.075395111	0.557186315
KIF4A	0.977882315	0.907406866	1.053831371	0.557834247
KLF13	1.019175251	0.956365299	1.086110289	0.558381578
PEX26	0.913272457	0.673981361	1.237521733	0.558396498
F5	0.964484123	0.85407407	1.089167386	0.55990685
UBA52	0.998133833	0.991879141	1.004427966	0.560296051
CAPN5	0.991536075	0.963561676	1.020322635	0.56048596
SCN4B	0.659937548	0.162248268	2.684266363	0.561515455
INPP5A	0.959215229	0.833164028	1.104336992	0.562397033
HAUS2	1.045635456	0.898534721	1.216818316	0.56402282
RPE	0.979455376	0.912619642	1.051185827	0.564845903
KCNMB1	1.072401571	0.844949025	1.36108226	0.565477456
VLDLR	1.109172025	0.778432725	1.580435329	0.566285701
C2orf15	0.912047712	0.665130807	1.250627726	0.567633584
CADPS	1.074985588	0.838745825	1.37776425	0.56793624
NCL	1.001941318	0.995283059	1.00864412	0.568603546
GPR84	1.094914449	0.801071638	1.496542374	0.56952906
BAAT	0.882854067	0.574079231	1.357706847	0.570446049
NEK6	0.984710618	0.933589363	1.038631158	0.571087905
MARCKSL1	1.00120093	0.997039106	1.005380126	0.572259546
TAB2	0.974256412	0.889830043	1.066693087	0.57279845
NQO1	0.997949462	0.990853574	1.005096166	0.572899319
MCEMP1	0.941344632	0.761837055	1.163148617	0.57551487
SLC13A3	1.023551994	0.943402223	1.110511146	0.575792099
CXCL13	0.985237807	0.935198419	1.037954639	0.576010434
RANBP1	0.989045193	0.95152486	1.028045021	0.576680419
PDZK1	1.148337989	0.70656262	1.866331591	0.57670949
THRB	1.096336423	0.793334072	1.515066092	0.577348356
RRP9	0.991150562	0.960578928	1.022695176	0.578164271
EME2	0.928157331	0.71263924	1.208852927	0.580247197
POLD1	0.980294012	0.91335311	1.052141103	0.581280563
EIF4EBP1	1.002491766	0.993660728	1.011401289	0.581448948
IRX3	1.064999271	0.851271034	1.332388161	0.581622526
FBRSL1	1.022821751	0.943871507	1.108375798	0.581932808
USP39	1.02185924	0.946095779	1.103689848	0.582208936
RANBP2	1.022954101	0.943160754	1.109498131	0.583896314
CDC34	0.993726545	0.971527045	1.016433305	0.585104791
ZMYND8	1.014385906	0.963624972	1.067820777	0.585531471
CDKL1	0.509492306	0.045055014	5.761454494	0.585819011
ZNF581	0.98487523	0.931863257	1.040902955	0.589285829
NUP160	0.967740655	0.858794628	1.09050749	0.590497275
PAQR4	0.980505039	0.912426177	1.053663469	0.591805889
TFAP2A	0.947632796	0.778158108	1.154017295	0.592621968
PTPN11	0.985906971	0.935853115	1.038637945	0.593407074
LDHA	0.998390913	0.992506084	1.004310634	0.593409706
GLS	1.015504916	0.959288775	1.075015431	0.596442069
EIF1AX	0.992807444	0.966583391	1.019742974	0.597136985
GART	0.982069996	0.918328027	1.050236353	0.59720935
EPS8L1	1.01968497	0.948413119	1.096312795	0.597990388
CKB	0.999623739	0.998224967	1.001024471	0.598366892
POLA2	0.963285261	0.837817249	1.107542839	0.599332799
LRP8	0.949707847	0.783394874	1.151328693	0.599351591
SCARB1	1.011393446	0.969463311	1.055137096	0.599991913
NIPSNAP1	0.99280146	0.966311541	1.020017559	0.600570949
FERMT1	1.002152514	0.994077011	1.010293619	0.602452123
SIPA1L2	0.968353234	0.857936399	1.092980769	0.602635422
PRC1	0.981442751	0.914561863	1.053214563	0.602941176
SCARA3	1.037806525	0.902305271	1.193656315	0.603168555
SRSF6	0.993969136	0.971511565	1.016945839	0.60390218
PPA1	0.996513745	0.983402574	1.00979972	0.605285896
RNF114	1.00575113	0.984102009	1.027876508	0.605489689
TEAD4	0.982507142	0.918678139	1.050770933	0.606601689
OGFR	1.009875285	0.972755849	1.048411163	0.607037794
DTNA	1.230096612	0.557008317	2.716544132	0.608427415
AXIN1	0.982444176	0.918006171	1.051405307	0.608850933
ARMC6	0.983208303	0.921373261	1.049193207	0.609370759
SLC38A2	0.989860452	0.951862184	1.029375608	0.60984937
MYC	0.998450708	0.992496454	1.004440682	0.611407788
HNRNPDL	0.991232368	0.95798151	1.02563734	0.612958675
NMD3	1.023135805	0.936188612	1.118158094	0.613721591
IL16	1.129009928	0.704429384	1.809497796	0.614137471
ZWILCH	0.967019235	0.848766262	1.101747612	0.614304007
CDT1	0.991394614	0.958619149	1.025290681	0.614358236
TOMM20	0.996807539	0.984350405	1.00942232	0.618238446
EIF3G	0.994742327	0.974211493	1.015705834	0.620307271
RNF126	0.988718958	0.945322332	1.034107779	0.620310194
FANCL	1.029832746	0.916351435	1.157367626	0.621665882
LHFPL2	0.966595181	0.844181117	1.106760415	0.622887904
LRRC42	0.984089573	0.923128856	1.049075957	0.623027371
CD1D	1.112968688	0.725021892	1.708499169	0.62451296
JAM2	1.093454967	0.764262986	1.564440236	0.624930578
WNT2B	1.304674316	0.448864803	3.792177649	0.625171815
MET	1.006005751	0.982121662	1.030470675	0.625247796
PTPN12	1.011559238	0.965830235	1.059453364	0.626303355
CSTF2	1.007698955	0.97698992	1.039373246	0.627174401
FAM219A	0.960695734	0.81685789	1.129861514	0.627998668
SYTL2	0.973919674	0.875137497	1.083852006	0.628172574
KIAA1671	1.038537283	0.890477882	1.211214461	0.629916415
SLC26A2	0.995694313	0.978357543	1.013338295	0.630176841
PPP1R14B	1.004866689	0.985194193	1.024932008	0.630323838
IFITM1	1.000471709	0.998546026	1.002401107	0.631399817
VEGFA	1.009366193	0.971503844	1.048704148	0.632710614
STC2	1.014917455	0.955104906	1.078475709	0.632798275
AKAP11	1.017559333	0.947327963	1.092997396	0.633327834
CLTA	0.996957595	0.984541183	1.009530596	0.633698159
NEDD9	1.020300455	0.939258419	1.10833504	0.634116744
PDCD2	1.021564973	0.935531894	1.115509798	0.634553782
NAP1L1	0.98961346	0.947801733	1.033269688	0.635474205
NDRG2	0.982130141	0.911286226	1.058481503	0.636889866
ANXA5	1.002309613	0.99274851	1.0119628	0.637114047
SQLE	0.995229525	0.975561404	1.015294172	0.63867726
PLOD1	1.006949372	0.978056067	1.03669623	0.641056601
MPP6	0.912135094	0.619428893	1.343157285	0.641372893
ACAT1	0.98373157	0.918111047	1.054042216	0.641448085
PPT1	1.004510099	0.985629589	1.023752279	0.642061413
TAF1D	0.984035287	0.919467535	1.05313718	0.642094411
PSMA1	0.98940019	0.945890758	1.034910986	0.642341614
LONP1	0.992992931	0.963837867	1.023029905	0.643741202
SNX24	1.081401501	0.77609402	1.506813835	0.643824116
TEX10	0.953216048	0.777511029	1.168627582	0.644857577
FOXO4	1.019976229	0.936947199	1.110363004	0.647976226
BACE2	1.006295352	0.979411325	1.033917323	0.649668501
GRWD1	0.966727402	0.835294505	1.118841156	0.649933907
GTF2H3	0.977277101	0.884827148	1.07938656	0.65031937
SEH1L	1.038288647	0.882517516	1.22155458	0.650513379
IGF2BP2	1.011081594	0.963825965	1.060654128	0.651795809
SSBP1	1.011480203	0.962325811	1.06314534	0.653362582
SEMA6A	0.962855177	0.815961461	1.13619348	0.654026771
LEPR	1.226173616	0.500126485	3.006242987	0.65586786
ANKRD9	1.019695739	0.935604516	1.111345	0.656924269
METTL1	0.974222234	0.867680703	1.093845879	0.658516835
DDX11	1.037038934	0.882357316	1.218837007	0.658992679
L1CAM	1.011062933	0.962743453	1.061807536	0.659687593
IL6	0.968982037	0.841617805	1.115620633	0.66121184
MAP3K10	1.044190829	0.860501969	1.267091218	0.661355132
MAPK7	0.940328738	0.713856169	1.238650269	0.661654115
TMTC4	1.019519803	0.934960579	1.111726689	0.661668414
MVP	0.997108766	0.984249094	1.010136456	0.661983316
ID3	1.002159836	0.992504531	1.01190907	0.662265061
CCT6A	1.002234003	0.992241303	1.012327339	0.662492071
EBP	1.002736134	0.990501273	1.015122122	0.662669153
UBE2V2	0.982200011	0.906026973	1.064777197	0.662791048
RNF185	1.037769705	0.878446417	1.225989359	0.66286493
FLAD1	0.982277203	0.90598887	1.064989356	0.664646461
PKNOX2	1.982148558	0.089298302	43.99762154	0.665321634
RAD51	0.974747601	0.867331139	1.095467283	0.667671625
BCL2	0.923034794	0.640006933	1.331225003	0.668170347
HKDC1	0.993906828	0.966423362	1.022171879	0.669243686
GPATCH2	0.880197753	0.488417918	1.586240096	0.67109171
CCT8	0.997090371	0.983769512	1.010591603	0.671111724
APEX2	1.01218257	0.957107197	1.070427178	0.671424818
TNFSF10	1.007171376	0.974211361	1.041246511	0.673806898
LIG3	0.933153128	0.676039188	1.288053674	0.673968021
TMCC1	1.049438535	0.838130155	1.314021731	0.674007816
NUP107	0.965616256	0.820132734	1.136907131	0.674527466
SRD5A3	0.978874297	0.885912014	1.081591483	0.674929982
SGK2	0.982199281	0.902944228	1.06841087	0.675640813
MICAL2	0.981066871	0.897029112	1.072977668	0.675692633
SPNS2	0.995593509	0.975194552	1.016419168	0.675869881
PRR7	0.985231917	0.91878098	1.056488926	0.676239015
FEN1	0.991928759	0.954448194	1.030881162	0.680070314
TUBA1A	1.003972298	0.985142231	1.023162283	0.681522021
RBM12	0.983362654	0.907632304	1.065411737	0.68156736
CD163	0.993949051	0.9653711	1.023372997	0.683451442
GALNT16	1.745178793	0.119503587	25.48583775	0.683968417
RRP12	1.021149159	0.923222348	1.129463132	0.684094498
NCKAP1L	1.041870821	0.85460142	1.270176695	0.684929215
USP14	1.01460873	0.945926879	1.088277433	0.685081479
SAMD4A	1.086051291	0.728487261	1.619118783	0.685363603
TRAPPC2L	0.984982899	0.914987112	1.060333307	0.687453756
PAG1	0.963745728	0.804919398	1.153911597	0.687754225
STAU1	1.002775153	0.98928789	1.016446293	0.688330795
MCM2	0.992683404	0.957639623	1.029009573	0.688810577
NEDD4L	1.034670179	0.874943972	1.223555351	0.690344535
MEP1A	0.998207556	0.989427677	1.007065346	0.690619793
EFNA3	1.00614197	0.976242521	1.036957151	0.690762444
MMP1	1.000599179	0.997637944	1.003569203	0.692022138
NKRF	1.028725114	0.893853032	1.183947832	0.69286533
CCT4	1.002286155	0.990930285	1.01377216	0.694476794
SCGN	0.904167522	0.546913512	1.494786451	0.694499506
EVI2B	0.981401519	0.892963631	1.078598174	0.696805726
A2M	1.001752255	0.9929372	1.010645569	0.697850058
UMPS	0.9583268	0.772981501	1.188114147	0.697897646
TMEM9B	1.011541608	0.954425214	1.072076061	0.698774449
NCLN	0.996160481	0.976916258	1.015783796	0.69911962
KRT19	1.000234898	0.999043655	1.001427562	0.699277853
SYNPO	0.98179389	0.894280525	1.077871223	0.699699316
MCTS1	1.008720676	0.96499425	1.054428462	0.700965618
BFSP1	1.061078507	0.783179194	1.437586195	0.701991182
TREH	1.071523362	0.751574727	1.527675524	0.702640116
APOL1	1.001305064	0.994578061	1.008077565	0.704532822
KHDRBS3	0.949079768	0.723741043	1.244578313	0.705507055
TMBIM4	1.016770146	0.932724185	1.108389324	0.70557114
PCNA	0.999085502	0.994311543	1.003882381	0.708120685
DDIT3	1.00456639	0.980848926	1.028857355	0.708601441
KIF23	0.973539347	0.845595098	1.120842424	0.709118757
OSER1	0.996938306	0.980999766	1.013135803	0.709217789
CFB	1.017727375	0.927913958	1.116233893	0.709311287
NT5C3B	0.989488112	0.935947618	1.046091368	0.709648349
SPDEF	0.997546108	0.984686315	1.010573847	0.710543628
ALDOAP2	0.959530051	0.770983515	1.194186257	0.711307639
VDR	1.007579838	0.968022229	1.048753943	0.711733391
URB1	1.031522831	0.874790356	1.216336397	0.712055585
CDC25B	1.002151718	0.99076821	1.013666018	0.712305491
CD48	0.969426723	0.821896825	1.143438132	0.71240122
PSMB7	1.002756106	0.988175347	1.017552007	0.712660383
RAB1B	1.003199627	0.986257888	1.020432388	0.713162522
PJA2	0.98756682	0.923694591	1.055855727	0.713811572
TMSB10	0.999959649	0.999743824	1.00017552	0.714073636
EPAS1	0.99522007	0.96984575	1.021258266	0.7161478
MAPK10	1.753198371	0.083190958	36.94757954	0.718085577
FBXO32	0.984724876	0.905080139	1.071378145	0.720552567
KCNJ14	1.165801518	0.502761102	2.703258418	0.720716818
RASSF1	0.981802517	0.887721258	1.085854566	0.720843156
WDR18	0.994638763	0.965710448	1.02443364	0.721116145
CCDC80	1.009816338	0.956338495	1.066284628	0.724936287
PHC2	0.992829279	0.953758685	1.033500394	0.725344939
ACHE	1.009982026	0.955243966	1.067856724	0.726809541
SLC16A1	1.004513711	0.979398094	1.030273391	0.727388764
ANLN	0.990459384	0.938402274	1.045404321	0.727833681
PCOLCE2	1.097952664	0.647633505	1.861392353	0.728620214
EIF2A	0.994782746	0.965812364	1.024622119	0.728670484
FUS	0.993972885	0.960560519	1.028547476	0.728949042
KTN1	1.01586462	0.928652332	1.111267253	0.7310788
SLC25A14	1.045778213	0.80983005	1.35047109	0.731515674
PHB	0.997402371	0.98265145	1.012374722	0.732242004
NPAS2	1.024414161	0.892060121	1.176405433	0.732552682
RPN2	0.999278807	0.995136047	1.003438813	0.733577752
DDX49	0.992288815	0.948938365	1.037619649	0.734121298
SLCO5A1	0.877142929	0.411214765	1.870992445	0.734498759
CXCL1	0.998884559	0.99245806	1.005352671	0.734681728
SEC14L2	1.060439213	0.755093335	1.489261355	0.734846006
FADS2	0.990998317	0.940421559	1.044295141	0.735120533
PDGFRA	0.982052404	0.884182706	1.090755244	0.735272899
PSMC2	1.00610355	0.971232643	1.042226454	0.735284503
GNPDA1	0.991181112	0.941479866	1.043506115	0.735755915
SLC29A1	1.002183758	0.989547744	1.014981127	0.736155625
ENO3	1.086866015	0.668840893	1.766156566	0.736667012
CAMK1D	0.982808061	0.888104001	1.087611005	0.737292187
PSMD13	1.005282327	0.974726582	1.036795934	0.737977588
GEMIN4	0.983224877	0.890377962	1.085753691	0.738170615
KAT2A	0.994998488	0.966079882	1.024782742	0.738989752
FDPS	1.004244298	0.979343736	1.029777975	0.740934798
POLR2K	0.996203256	0.97396793	1.018946206	0.741179827
CCDC107	0.960912323	0.758334292	1.217606144	0.7413442
SOCS1	1.009195807	0.955767188	1.065611156	0.74152731
GIMAP1	1.084168643	0.669434397	1.755842921	0.742518049
ELK4	0.961034079	0.757600149	1.21909493	0.743282296
TULP3	0.974378511	0.834143353	1.138189833	0.743387089
SLC2A1	0.999282559	0.994972406	1.003611383	0.744861313
PTPRC	0.984822332	0.897985708	1.080056194	0.745378387
PAK1IP1	1.009140069	0.955191791	1.066135291	0.745500875
HMOX1	0.992572479	0.948838945	1.038321762	0.745732135
CHP1	1.003732374	0.981324575	1.026651838	0.74638704
NOS1	2.070975382	0.025093575	170.9178162	0.746448023
UTP20	1.025768462	0.878898496	1.197181406	0.746925664
AGFG1	0.977322373	0.849892784	1.123858256	0.747595768
NAMPT	0.992420621	0.947444232	1.039532097	0.747814198
PIK3CD	1.032621462	0.849007042	1.2559461	0.747946931
MCM10	0.958531215	0.740240538	1.241193968	0.748047354
RUVBL2	0.996936241	0.978426078	1.015796585	0.748290149
NFS1	0.980077772	0.866714439	1.108268648	0.748315433
ECE1	1.006479669	0.967285803	1.047261647	0.749950721
CTSV	1.017588765	0.913749767	1.133228081	0.750865917
MMP7	1.000636374	0.996704391	1.004583868	0.751479988
PVR	0.992757659	0.949059047	1.038468337	0.75164072
POLR3K	1.00764236	0.961201219	1.056327338	0.751819083
DAPL1	0.970128314	0.803098648	1.171897062	0.753082343
PSMB9	0.998131698	0.986512081	1.009888175	0.754273678
CORO1A	1.006959769	0.964022572	1.051809373	0.755077788
TGFBI	0.99950343	0.996384889	1.002631731	0.755402441
NUDT15	1.005092577	0.973361221	1.037858368	0.756294541
GLCE	0.991396789	0.938343805	1.047449334	0.758145734
SYNC	1.078376881	0.666775294	1.744060866	0.758368491
ISX	0.991197849	0.93687533	1.048670133	0.758511945
PSMD14	0.986516848	0.90425078	1.076267241	0.759939372
GTPBP10	0.957072471	0.722096053	1.268512286	0.760174726
TRIP13	0.986057196	0.900891575	1.079273934	0.760625765
KBTBD11	0.981338247	0.868623501	1.108679138	0.762179006
VAPA	1.01561008	0.918488801	1.123000991	0.762627002
SLC25A10	0.992295665	0.943692099	1.043402492	0.762775089
NDUFA4L2	1.004350489	0.976391574	1.033110007	0.763136617
HERPUD1	0.993292845	0.950477285	1.038037091	0.764667369
CENPQ	0.979387958	0.854338572	1.122740801	0.7650655
XPO1	0.990148112	0.927690197	1.056811086	0.765839122
ITGB3	0.918625107	0.524448939	1.609064345	0.766631611
SULT1C2	0.974174853	0.818304441	1.159735419	0.768667403
DAB2IP	1.008037988	0.955643904	1.063304629	0.768776359
TFRC	0.998487989	0.988456088	1.008621705	0.768989047
ATP8A1	1.024419319	0.872036466	1.20343011	0.769055559
FSCN1	1.001667203	0.990581315	1.012877156	0.769240624
XPO5	1.012404565	0.932276717	1.099419286	0.769485428
GABARAP	1.006298807	0.964424824	1.049990901	0.772158108
CXCL12	0.987733851	0.908529147	1.073843545	0.772275336
CCL5	1.002523378	0.985440059	1.019902848	0.773810269
AGTR1	1.192501471	0.356514046	3.988790272	0.775048426
ASPH	0.992046834	0.938832373	1.048277572	0.776516591
MRPL13	0.993658484	0.950956321	1.038278163	0.776516865
FAM107B	0.986755755	0.899599172	1.082356398	0.777493959
MDM2	0.979376028	0.84753525	1.131725677	0.777559438
CALML4	0.977296405	0.83291192	1.146709802	0.778279128
CERS6	0.99009903	0.92383074	1.06112088	0.778315523
HMGA1	0.999612463	0.996915065	1.00231716	0.778591852
DERA	0.992426462	0.941146367	1.046500649	0.778824413
SORBS3	1.008343814	0.951523131	1.068557573	0.77887449
CDK8	1.008687005	0.949456147	1.07161292	0.779371384
CXCL16	0.997722018	0.98186375	1.013836416	0.78026032
MYBL2	1.00164484	0.990112381	1.013311624	0.780889658
SERPINE2	0.9963121	0.970430791	1.022883662	0.783217537
TTLL4	0.975760527	0.81926729	1.16214649	0.78322003
SLC11A2	1.008524944	0.948581312	1.07225659	0.785991762
CAST	0.994247096	0.95364604	1.036576724	0.786221518
METTL3	0.975296613	0.813123772	1.169813892	0.787481431
NOS3	1.016738756	0.900809164	1.147587902	0.78811965
EXOSC8	1.008520522	0.947984693	1.072922011	0.788206819
CHCHD2	1.000407116	0.997418054	1.003405136	0.789772272
DST	1.023747966	0.861254779	1.216898788	0.790119372
TNIP1	1.004705159	0.970402757	1.040220103	0.791127222
ARID3A	0.99329754	0.945020115	1.044041271	0.791358438
LOX	1.005518606	0.965285032	1.047429135	0.791666374
TM4SF1	1.001426426	0.990874103	1.012091127	0.791987504
MCM5	0.992958289	0.941965657	1.046711371	0.792769838
PGK1	1.000756499	0.995125173	1.006419692	0.792816723
FLI1	1.04384414	0.757225499	1.438951263	0.793323181
PRKAR1B	0.992293569	0.936249412	1.051692545	0.794237797
HDAC9	1.073967239	0.62800567	1.836616587	0.794353491
MEX3D	0.994047182	0.950333015	1.039772149	0.794702562
GLIPR2	0.990259646	0.919496412	1.066468725	0.795824656
RB1	1.007395563	0.952700492	1.065230709	0.7958629
HSPH1	0.997345965	0.977433494	1.017664097	0.796195564
CUL1	0.992114405	0.934224366	1.05359165	0.796338627
MPI	1.023595287	0.856761811	1.222915514	0.797247337
PLEKHG4	0.988369343	0.903798977	1.080853135	0.79769015
WDR90	0.987090868	0.89352352	1.090456335	0.798173644
LUC7L	0.984632444	0.874002953	1.109265189	0.798971961
TSTA3	1.001144832	0.992330924	1.010037026	0.799803779
DDIT4	1.001091132	0.992666446	1.009587317	0.800333929
TPM1	0.996704184	0.971505871	1.022556074	0.800514078
DLGAP4	1.009859174	0.935546418	1.090074776	0.801372081
GRAMD1C	1.062213982	0.663610881	1.700241175	0.801452058
COL4A1	1.000530146	0.996357273	1.004720496	0.803707743
LPIN1	0.97739993	0.816137517	1.17052654	0.803765845
PTGS1	1.017247408	0.888147174	1.16511353	0.804944143
MTMR1	0.981501491	0.846067924	1.138614465	0.805322976
B2M	1.000099366	0.999309406	1.00088995	0.805333458
NUP205	0.989439651	0.90869059	1.077364323	0.806910227
POLR2H	1.005426098	0.962507879	1.050258039	0.807908364
MASTL	1.021170989	0.862093097	1.209602758	0.808411963
MAGOHB	0.973648774	0.783677846	1.209670452	0.80944636
DNAJA1	0.998462665	0.985936607	1.011147864	0.81122012
NMU	1.005028347	0.964503035	1.047256402	0.811220324
ANO6	1.011334498	0.92134028	1.110119126	0.812634639
ITIH5	0.960450958	0.687743803	1.341293137	0.81280927
CXCL8	0.999205402	0.992641184	1.005813028	0.813138367
EIF5A	0.999480095	0.995179324	1.003799453	0.813152261
VSTM2A	2.023663013	0.005769737	709.7744591	0.813614384
PLOD2	0.993210551	0.938172286	1.051477659	0.814817052
SET	0.998733951	0.988127682	1.009454065	0.816099187
ADAM9	1.002365293	0.982424105	1.022711245	0.817757794
ANK3	0.914337136	0.423516965	1.973976174	0.819589417
AASDHPPT	0.980537068	0.827893219	1.161324817	0.819915247
HSD3B7	0.992290246	0.928322565	1.060665731	0.819922796
SLC1A5	0.99954954	0.995678734	1.003435394	0.819961054
PRKCB	0.937570851	0.535136364	1.64264505	0.821741162
EXOSC2	1.015768869	0.886345947	1.164089934	0.821984028
HSP90B1	0.99954575	0.995584419	1.003522842	0.822559098
SH3GL1	1.003679781	0.971966711	1.036427576	0.822585524
SLC25A32	1.007761813	0.941676092	1.078485351	0.823202834
CP	1.008679274	0.934139444	1.089167024	0.825384624
METTL7B	0.997856074	0.978943092	1.017134451	0.826005069
SERPINB2	1.010081882	0.923533444	1.10474116	0.826274113
KITLG	0.986230263	0.870973848	1.116738617	0.826907916
CXCL6	0.988786121	0.893567755	1.094150933	0.827204589
PSMD7	0.996662464	0.967131721	1.027094908	0.827545543
GPER1	1.028217856	0.800410258	1.32086258	0.827615084
SDF2L1	1.001084643	0.99132936	1.010935924	0.828229317
ZYX	1.00112526	0.991000972	1.011352979	0.828319066
RNF125	0.973902518	0.766782038	1.236969656	0.828394642
GPX8	1.007335634	0.942779972	1.076311663	0.828762257
TP53TG1	1.005206802	0.958873277	1.0537792	0.829223893
ITPR1	0.948517451	0.586305549	1.534499132	0.829497703
PRMT7	1.02522394	0.817004564	1.286509493	0.829715338
MAP4K1	1.0276843	0.800418477	1.319478561	0.830428459
PDP1	1.009263956	0.927385403	1.098371541	0.830846992
HSP90AA1	0.999636281	0.996287728	1.002996087	0.831720387
TNNC2	1.001372171	0.988703414	1.014203259	0.832820613
PTX3	0.912696296	0.390341623	2.134065341	0.833045788
NIP7	1.005801323	0.952611896	1.061960602	0.83470562
EIF2S2	0.998729205	0.986852068	1.010749289	0.834975613
CD55	1.000705688	0.994063544	1.007392215	0.835528875
TELO2	0.99398123	0.938776875	1.052431853	0.835953353
LGALS9	0.997141529	0.970417455	1.02460155	0.836381185
BMS1	1.012858983	0.897003579	1.143678068	0.836667737
ANKRD35	1.149077664	0.306156281	4.312762987	0.836852192
THNSL1	1.022106799	0.829781906	1.259008301	0.837112724
PNN	1.003442485	0.970969695	1.037001284	0.83776788
DRAM1	1.007361577	0.938860134	1.080861046	0.838251318
CAPN12	1.019472154	0.846411666	1.227917235	0.838996766
IL1A	0.980487282	0.810401197	1.186270843	0.839353849
CAMK2D	0.988525637	0.883576145	1.105940829	0.840282668
COL5A3	1.004361588	0.962658556	1.047871224	0.840590936
PLCG1	0.993877634	0.935617507	1.055765571	0.842062836
MFSD12	1.005061223	0.955695102	1.056977334	0.844248188
AZIN1	1.002125866	0.981066763	1.023637014	0.844629432
IDH2	1.000478796	0.995689007	1.005291627	0.845002279
RRP1B	1.008910387	0.922414146	1.103517518	0.846192461
AKAP12	0.99681386	0.964790446	1.029900198	0.848095138
CSE1L	0.998644684	0.984801722	1.012682232	0.848971464
CD79A	1.00363946	0.966719603	1.041969318	0.849327343
SCAND1	0.998750586	0.985819213	1.011851585	0.850858454
SNRPA1	1.00757464	0.931162131	1.09025767	0.851245434
SLC52A2	1.001221428	0.988478945	1.014128174	0.851826981
CDK10	0.994461093	0.937667648	1.054694451	0.853132541
B4GALT2	1.006375172	0.940785181	1.076537988	0.853376854
FER1L4	1.010052799	0.907603243	1.124066782	0.854557428
CBFB	0.995172786	0.944804728	1.048225993	0.855109219
HPSE	1.015927337	0.856866013	1.204515454	0.85567092
CBR3	0.991514922	0.904252161	1.087198773	0.85614055
RPA3	0.99377679	0.928550862	1.063584503	0.856971756
RPF2	1.007335662	0.930324441	1.090721785	0.857057663
NFASC	0.935564292	0.451444328	1.938844928	0.857822085
RPLP0	1.000115087	0.998851174	1.001380599	0.858437235
CSAD	0.980487061	0.789025157	1.218408397	0.858896513
CCDC85C	0.964219898	0.644306688	1.442977433	0.859398367
HEATR1	1.013108978	0.877042731	1.170284828	0.859515786
RPS19	1.000203632	0.997909644	1.002502893	0.862023168
RGS14	1.008322361	0.91780712	1.107764324	0.862882519
LMO2	0.98016001	0.77999125	1.231697976	0.863485391
TNFRSF10B	1.003309876	0.96601317	1.042046567	0.864251463
CDCA4	0.994105184	0.928439913	1.064414727	0.865350041
CLNS1A	0.996412374	0.955467226	1.039112166	0.8666797
NEDD4	1.020358591	0.804103995	1.294772392	0.868278057
SLC35D3	1.004346403	0.953786668	1.057586283	0.869283575
MTHFD1L	0.992378165	0.905265527	1.08787355	0.870347354
GLTP	0.994591999	0.931814072	1.061599384	0.87050919
KLC2	1.010574685	0.89030263	1.147094437	0.870748572
EVA1A	1.008869497	0.90688816	1.122318834	0.870984604
PDZK1IP1	0.999687276	0.995874992	1.003514153	0.872530302
TSR1	0.992010266	0.899036416	1.094599006	0.873065997
KIFC1	0.996613875	0.955974721	1.038980628	0.873130193
FANCI	1.008450957	0.909355322	1.118345391	0.873304504
BAK1	0.997114168	0.961508667	1.034038171	0.876209044
ARHGEF6	1.020671865	0.788312722	1.321520035	0.87662848
S1PR1	1.00608281	0.931858862	1.086218807	0.876748907
BYSL	1.003778959	0.956208785	1.053715688	0.878976774
MAP1B	0.981547949	0.768643967	1.253423454	0.881320514
RASSF2	0.989968192	0.866917318	1.130484997	0.881645083
MALL	1.007241327	0.915684912	1.107952176	0.882032501
EIF2S3	0.999354395	0.990800434	1.007982205	0.882938206
WDR7	0.934318854	0.374650869	2.330040556	0.884148682
GOLM1	1.000682154	0.991525727	1.009923137	0.884396798
GPC4	1.00258068	0.968242979	1.038136131	0.884748535
TGIF2	1.003486955	0.957296398	1.051906254	0.884885678
CARD16	0.99217274	0.891459126	1.10426459	0.885588387
EIF2AK2	1.008454279	0.899009168	1.131223207	0.885791938
BRIX1	0.993809367	0.912721977	1.082100665	0.886291893
ANXA3	0.998150312	0.972808441	1.024152344	0.887789261
RNASEL	0.975176565	0.687237546	1.383756372	0.888037554
PLXNA2	1.01257129	0.850413363	1.205649701	0.888424156
UGT2B15	1.01047828	0.871656632	1.171408921	0.890047461
CD53	1.001822421	0.976236621	1.02807879	0.890288522
ELK1	0.995224078	0.929583129	1.065500152	0.890621643
BCL2L2	0.991969704	0.883625408	1.11359846	0.891322647
MGLL	1.002886416	0.96206821	1.045436438	0.891858857
GEMIN6	1.018549233	0.781242254	1.327939617	0.891973724
PDXK	1.002984137	0.960292491	1.047573722	0.893193766
METTL2B	1.015356623	0.812342102	1.269107029	0.893481282
PLCD1	0.989783695	0.851077398	1.151095969	0.893953538
IL1RN	0.997633915	0.963358386	1.033128941	0.894348624
CLU	1.001462299	0.980035221	1.023357849	0.894652847
TYMS	0.997659306	0.96362971	1.032890622	0.894710177
CCNG2	0.989621743	0.847444526	1.155652276	0.895114646
RFC3	1.002876914	0.960786024	1.046811755	0.895521589
NARF	0.990164363	0.853725416	1.148408432	0.896038421
NIF3L1	0.994936795	0.921477365	1.074252351	0.896795649
NSG1	1.031659343	0.64154016	1.659009155	0.897678357
EMG1	1.013658651	0.824114918	1.246796821	0.89779799
HPRT1	0.99870547	0.979113905	1.018689053	0.8980312
TCEA3	0.997976651	0.96748735	1.029426789	0.898195289
B3GNT5	1.012903756	0.829015999	1.237580483	0.900179822
KIAA0513	1.018233296	0.764244369	1.356632887	0.90177182
SNRPF	0.99787506	0.964451662	1.032456756	0.902599204
PER3	1.018506819	0.759266805	1.366260362	0.902616214
GAPDH	1.000031221	0.999526661	1.000536037	0.903492588
PEG3	1.128800279	0.159091831	8.009148288	0.903541777
BUB3	0.995417981	0.923847533	1.07253299	0.903980486
MIF	1.000557183	0.99152134	1.009675371	0.904209506
GRB10	1.00865802	0.875349771	1.16226797	0.905119862
ORMDL1	0.992362518	0.873382995	1.127550426	0.90633843
PTGIS	1.010206713	0.852658017	1.196866248	0.906552354
RFC2	1.003397287	0.946883974	1.06328351	0.908709053
HJURP	0.994248379	0.89981422	1.098593262	0.909806083
SLC39A5	0.999185857	0.985196427	1.013373933	0.909858131
SLC6A6	1.001462317	0.976413538	1.027153695	0.909978318
NEBL	0.995164917	0.913906113	1.083648745	0.91120187
SLC3A2	0.998871959	0.979038895	1.019106794	0.912168441
IDH3A	1.00980856	0.844532242	1.207429719	0.914760977
WDR54	1.007414489	0.879049939	1.154523659	0.915403959
FRZB	1.001807458	0.96886388	1.035871192	0.915700166
GNAI1	1.008782824	0.857306006	1.187023978	0.916108282
WDR43	0.997454567	0.951206269	1.045951489	0.916202452
DOCK2	1.016672573	0.742334774	1.392394856	0.917923235
TAPBPL	0.998106499	0.96262047	1.034900684	0.918269162
IL18	1.00268004	0.952135286	1.055907997	0.919219418
CLIC6	1.007706236	0.866931074	1.171340938	0.920350684
PNO1	1.003326928	0.939680188	1.071284611	0.92087582
ALDH1A1	1.000363543	0.993171045	1.007608129	0.921354744
NIT1	0.992352036	0.85188496	1.155980688	0.92146428
TXNIP	1.000156518	0.997046198	1.003276542	0.921547888
PPIA	1.000311472	0.994126485	1.006534938	0.921604878
STK4	0.996737564	0.931614599	1.066412842	0.924482686
RERG	0.98001951	0.644417928	1.490396524	0.92482416
UBE2O	0.993024068	0.855547671	1.152591296	0.926637872
IKZF1	0.982409858	0.669579957	1.441394891	0.927705484
EEF1E1	0.994816051	0.88898164	1.113250184	0.927838842
DNAJC2	1.004692958	0.907590757	1.112184024	0.928063769
FOXP3	1.010696881	0.801890195	1.273875391	0.928197828
PSMC3IP	1.016073356	0.715766816	1.442376264	0.92891888
PSMB5	1.000670045	0.986016994	1.015540853	0.929085152
SOX4	0.998935258	0.975713072	1.022710137	0.929265639
TAP1	0.999695454	0.992756959	1.006682443	0.931692741
CLEC5A	1.011301493	0.775361094	1.319037951	0.933922983
PSMB3	1.000199316	0.995481064	1.004939931	0.934162768
SRRT	0.998233214	0.956659104	1.041614036	0.935064802
MGAT5	1.000842132	0.980712827	1.021384593	0.93527968
ASAP1	1.004958934	0.890648532	1.13394052	0.936005763
XRCC5	0.999255233	0.981230873	1.017610686	0.936059739
PAIP1	0.997536761	0.938335072	1.060473619	0.937026828
EVI2A	1.007369371	0.838134243	1.210776267	0.937633285
PPIF	0.999257266	0.980431382	1.018444637	0.938968048
MST1	0.99076757	0.7807346	1.257303542	0.939176386
DNAJB1	1.000316611	0.992180547	1.008519393	0.939440962
DYNLRB1	1.000494159	0.987821926	1.013328958	0.939448276
PTPRR	1.005753016	0.866007716	1.168048634	0.940089489
SLC7A5	1.00040471	0.989659685	1.011266396	0.941456446
IRF4	0.98864108	0.725936723	1.34641375	0.942210407
MRPS34	1.000225844	0.994107816	1.006381524	0.942492243
FXN	1.006604829	0.841479152	1.204133553	0.942593432
MNAT1	1.009995386	0.768019198	1.328209869	0.943259997
SLC6A8	1.000534406	0.985909198	1.015376567	0.943309026
PES1	0.998650267	0.96186156	1.036846047	0.943773225
PHF5A	0.999014259	0.971342467	1.027474371	0.945138024
CAND2	0.921959094	0.087728515	9.689079637	0.946021689
SLC5A6	1.000829331	0.976445512	1.025822063	0.947478729
LIPH	1.001059471	0.969877052	1.033244432	0.947708328
CDKN1A	1.000304111	0.991217737	1.009473778	0.947927728
SESN2	1.004579192	0.875108314	1.153205081	0.948254198
DDX19A	0.991816558	0.773600532	1.271586619	0.948321797
PPARD	1.001748754	0.949958468	1.056362569	0.948563577
GNG4	0.998952834	0.967321682	1.031618316	0.949114034
SYNPO2	1.002831137	0.918283275	1.09516346	0.949836419
SYT7	0.998816063	0.962575694	1.03642086	0.949906595
RFK	1.001362027	0.959441626	1.045114036	0.950259597
RXRA	1.003661362	0.892913525	1.128145225	0.951148737
EIF3E	0.999734065	0.991261022	1.008279532	0.951163035
RPP25	0.998566762	0.952669347	1.046675409	0.952360082
ODC1	1.000254768	0.99183396	1.008747069	0.952908019
LDLRAD3	1.004322583	0.866246508	1.164407409	0.954418061
FMNL2	0.997183174	0.901940185	1.102483623	0.956079561
PINK1	0.995888545	0.846126246	1.172158408	0.960481421
CBX3	0.999719906	0.988697293	1.010865405	0.960502975
PRMT5	1.001064833	0.959377119	1.044564	0.960887557
RBKS	1.016114567	0.534096184	1.933151449	0.961145943
GPN3	1.003115161	0.885061527	1.136915338	0.961168168
NPR1	0.99255063	0.732162265	1.345544286	0.961585517
NUP188	0.998070054	0.920557592	1.082109193	0.962645176
SCN9A	1.030238703	0.290489831	3.653800145	0.963213668
CUL4A	0.999106569	0.961763163	1.037899948	0.963318902
SNRPB2	0.999422564	0.975097027	1.024354945	0.963355263
CTSS	1.000301277	0.987128928	1.013649398	0.964474745
SLC25A29	0.996835386	0.860386776	1.154923359	0.966337246
UPF3A	1.001803586	0.919507724	1.09146492	0.967134926
RPS6KA6	0.992153521	0.678710274	1.450351714	0.967563725
DUSP1	1.000118705	0.994353361	1.005917477	0.967901341
SLC25A36	0.996771413	0.848496619	1.17095723	0.968608266
PKMYT1	1.001401694	0.933694072	1.074019192	0.968718797
TEK	1.003996818	0.821607684	1.226874613	0.968893404
CCL19	1.001017769	0.951084093	1.053573056	0.968919289
RPP40	0.99715358	0.861512349	1.154150912	0.96952055
KCNH8	0.99321873	0.696650551	1.416037701	0.970004728
EGLN1	0.997456235	0.871354436	1.141807398	0.970537276
PLEKHA8	1.007574054	0.665121994	1.526344768	0.971595206
COL15A1	0.999825569	0.990088972	1.009657916	0.972128824
NR1H4	1.00605223	0.70856308	1.428441755	0.973087127
OPN3	1.004976013	0.748525335	1.349288712	0.973657367
EGLN3	1.000812739	0.952701343	1.05135376	0.974216717
CLTB	0.999851521	0.990602975	1.009186415	0.975016127
SOCS2	1.005956742	0.690634867	1.465244538	0.975308156
CHODL	1.029055588	0.15747227	6.724710333	0.976142746
DYRK2	0.997748227	0.859306275	1.158494419	0.976402859
CCDC86	0.9993879	0.959034668	1.041439073	0.976771643
PARP2	1.002804818	0.817895303	1.229518617	0.978512732
POLR3G	1.005033492	0.69368575	1.456123785	0.978824858
SMPDL3B	1.000765867	0.943806039	1.061163289	0.979571861
APLP1	1.009598952	0.474383239	2.148663696	0.980222291
LPCAT3	0.997767603	0.825433967	1.206080957	0.981569276
GSS	0.999882471	0.988973964	1.010911301	0.983245601
HOOK3	0.997234333	0.752564488	1.321449963	0.98461543
SMAD7	1.000908538	0.909714473	1.101244325	0.985135268
CD47	0.999551883	0.950036567	1.051647907	0.986204578
NCAPD3	1.001100642	0.878055073	1.141389106	0.986883422
HIF3A	1.00498849	0.550675856	1.834113215	0.987065185
SLC25A20	1.000524952	0.932633681	1.073358383	0.988320529
ATP1B3	0.9999078	0.987118218	1.01286309	0.988799543
SRM	1.000089206	0.987182756	1.013164396	0.989260983
F2RL2	1.001070469	0.851884016	1.176383245	0.989632312
LSG1	0.999351168	0.896535591	1.113957736	0.990651358
DLEU2	0.997494671	0.64925732	1.532513517	0.990865009
S100A2	0.999921202	0.985783664	1.014261492	0.991345992
SLCO1B3	1.000665915	0.884310707	1.132330826	0.991578452
SLC15A4	1.001247441	0.783858147	1.27892584	0.992035376
VBP1	0.999859892	0.971142835	1.029426123	0.992480973
CEP250	0.999276764	0.848945622	1.176228518	0.993060398
SNRPN	1.000315685	0.930233847	1.075677339	0.993204477
WDR12	1.000686611	0.844538638	1.18570501	0.993673133
TNS4	1.000041412	0.989789689	1.010399317	0.993715291
POLR3E	0.999349732	0.837847536	1.191982843	0.994229112
THOC6	1.000118877	0.964159632	1.037419255	0.994923432
ASXL1	0.999768148	0.929900398	1.074885388	0.994994677
TNFRSF13B	0.995182403	0.179760294	5.509492622	0.995586958
MDK	1.000010602	0.995440104	1.004602086	0.996380667
OGDH	1.000073189	0.968530084	1.03264359	0.996428913
GIMAP7	1.00017559	0.917980526	1.089730318	0.996798221
NFE2L1	0.999959787	0.97624972	1.024245697	0.997379326
SOSTDC1	1.000117683	0.911083523	1.097852562	0.998026298
COL7A1	1.000055678	0.951766741	1.050794608	0.998240715
SMYD2	1.000131304	0.883824881	1.131743003	0.998339186
FASN	1.000013361	0.985891862	1.01433713	0.998530892
DDX18	0.999968066	0.939386885	1.064456135	0.999200901
PSMA7	0.999998459	0.996520198	1.003488861	0.99930853
