# Supplementary material for: Hypoxia Constructing the Prognostic Model of Colorectal Adenocarcinoma and Related to the Immune Microenvironment
Source: Front Cell Dev Biol. 2021 Apr 20;9:665364. doi: 10.3389/fcell.2021.665364 (PMC8093637; doi:10.3389/fcell.2021.665364)
Supplement: Supplementary file 1 [file Data_Sheet_1.ZIP › Supplementary files/Supplementary file 7 - riskTrain.txt]

id	futime	fustat	PTTG1IP	ARL4C	PSMD12	SEC61G	CARS2	riskScore	risk
TCGA-AA-A00R	0.0821917808219178	0	50.7378816	8.79339838	14.92504164	32.99893135	7.68862794	0.348403667480033	low
TCGA-G4-6303	5.48767123287671	1	83.5996943	8.3072914	10.9076311	22.9279451	7.8652698	1.14713907249039	high
TCGA-AA-3494	0.0849315068493151	0	78.8420157	5.314632	12.3522762	23.632708	6.0904876	0.546165411116042	low
TCGA-AA-3681	0.498630136986301	0	85.0642804	10.9538265	12.3986217	39.5368953	12.4304899	2.58683516668054	high
TCGA-CA-5255	0.254794520547945	0	107.1383619	8.4600532	10.2793092	61.0113871	6.9957417	3.05323880604778	high
TCGA-F4-6460	1.11506849315068	0	74.09839397	6.01471885	7.40121508	32.05183287	8.24435516	2.16004927512316	high
TCGA-A6-6650	0.761643835616438	0	92.9884163	2.79810465	17.15418618	25.52631891	9.61908776	0.44891065269821	low
TCGA-AA-3660	6.50684931506849	0	55.6664176	5.8037889	10.5850179	30.8491642	6.3082865	0.610915067350893	low
TCGA-AA-3664	4.5013698630137	0	77.7841824	5.5836431	14.541107	40.4529397	8.323819	0.654532930540269	low
TCGA-AA-A01T	2.75342465753425	0	66.5624353	1.4883999	5.7664171	19.6183611	12.6369559	3.64028756338722	high
TCGA-DM-A0XD	2.03561643835616	1	43.1941051	12.1118945	11.3898444	48.4595222	6.6021045	0.735520571425362	low
TCGA-DM-A1D0	10.8876712328767	0	71.1978	3.128089	16.95943	27.55543	11.72921	0.469152684198818	low
TCGA-CM-4747	0.668493150684932	0	48.8711559	4.1240553	4.4644525	9.3311683	13.2676793	3.60465556100965	high
TCGA-AA-3510	5.33150684931507	0	75.7369097	7.6844132	8.935315	23.0485504	5.4021268	0.975022763650597	high
TCGA-AA-3989	0.663013698630137	1	86.4698312	4.1880641	8.3855527	17.7242776	10.8360034	2.48498908940182	high
TCGA-AA-3531	2.83561643835616	0	30.1356	1.893246	6.823146	12.70631	12.20303	1.35949085662374	high
TCGA-AA-3975	2.83835616438356	0	80.5523286	4.8450309	11.5235583	16.5461403	18.4935187	4.13147639212889	high
TCGA-CM-4748	0.586301369863014	0	89.0135865	6.8449685	10.516341	30.3997445	12.608321	3.05246426994978	high
TCGA-AA-3858	2.58904109589041	0	67.9226769	4.1590987	11.0069026	23.6850321	13.5013904	1.8207407485551	high
TCGA-CM-6168	0.495890410958904	0	81.4085627	24.1296737	12.1435414	29.1883316	7.3916393	1.60405750869086	high
TCGA-AA-3930	0.167123287671233	1	94.1724311	8.0537925	17.2636211	31.0367178	9.2809609	0.563107691124465	low
TCGA-CM-5348	1.07671232876712	0	70.0560399	29.8746433	10.1201062	59.3450527	4.0723724	2.28569422006559	high
TCGA-CM-6167	0.334246575342466	0	80.2254554	16.45238498	10.57944926	29.30708403	4.54413015	1.02090760508668	high
TCGA-DM-A28G	5.06575342465753	1	53.3977696	7.5749699	9.9134893	23.475821	5.6583063	0.575824953267112	low
TCGA-AA-3715	1.58630136986301	1	93.46599256	45.4597869	5.22816173	15.72386328	5.55298498	10.1154216949003	high
TCGA-D5-6541	1.2986301369863	0	86.60328218	17.64406217	12.83450837	27.1555964	4.08148468	0.691084609842673	low
TCGA-A6-5667	0.876712328767123	0	58.7426061	4.3786016	15.9882575	24.4223144	7.1207869	0.220683284041841	low
TCGA-A6-2681	1.51232876712329	0	74.9014254	6.9351302	7.851844	18.1052553	14.4364053	4.45618860545668	high
TCGA-AA-3831	1.4986301369863	0	81.0151484	4.5149937	13.3795936	17.4361692	8.1144603	0.564160950951147	low
TCGA-NH-A50T	1.51506849315069	0	38.2145218	2.1640508	14.0269851	37.4111301	12.0776448	0.560574800738031	low
TCGA-AA-3514	0.0849315068493151	0	36.35756124	6.26132377	4.88553823	7.81662369	7.85598451	1.20736820799392	high
TCGA-DM-A1D4	7.72876712328767	1	80.69844686	1.23693681	13.38884	56.42039796	7.81610273	0.863525383744071	low
TCGA-AA-3977	2.08493150684932	0	65.2464631	9.2212352	24.8958161	30.4538836	5.0915647	0.0418898913766522	low
TCGA-AA-3968	1.83287671232877	0	73.4829521	5.7141151	26.3005351	30.2714064	9.1744476	0.0612519262401158	low
TCGA-CM-6165	0.580821917808219	0	92.3611957	9.3546483	13.9126811	23.8145897	7.630306	0.755734714451319	low
TCGA-A6-A5ZU	0.802739726027397	0	57.5799934	12.8977459	8.4951852	28.8216	7.2544368	1.38734912075434	high
TCGA-AY-4070	1.35890410958904	1	106.4673729	16.7753174	11.5149075	29.1982292	8.9380658	2.6943128100808	high
TCGA-G4-6294	2.35068493150685	1	67.05185644	3.31768381	8.9441114	51.60817303	11.66195243	2.98379404497469	high
TCGA-AZ-4682	1.86301369863014	1	78.477859	2.9124149	11.6687499	46.988096	11.0245076	1.77294286051925	high
TCGA-AA-A00K	1.5041095890411	0	51.11715	5.43495	10.48144	27.19937	8.1358	0.717926345903891	low
TCGA-AD-6888	1.29315068493151	1	73.99190354	9.04653228	13.04437762	49.98386798	19.82549847	6.66103345568103	high
TCGA-AZ-4315	4.86575342465753	0	74.2200001	4.0200888	12.9409368	31.7278586	6.3831825	0.50943051918066	low
TCGA-CM-6674	0.410958904109589	0	104.0933878	13.9747734	11.5475536	38.2072309	5.9778786	1.66723408811062	high
TCGA-D5-6932	0.947945205479452	0	89.2519682	7.4633021	8.4948524	28.4186055	15.0743228	6.6450657158781	high
TCGA-CK-5916	1.76164383561644	1	61.46753226	14.28439452	14.62572412	27.65498626	5.35478898	0.34627017263332	low
TCGA-A6-3807	0.912328767123288	0	100.0109238	12.0730666	13.9138724	36.9674108	13.7704012	3.08083628784925	high
TCGA-AD-6890	2.04383561643836	0	33.7665588	6.3928168	14.0458088	37.3770793	8.3540393	0.336340645406176	low
TCGA-A6-3808	0.764383561643836	0	90.3772312	20.3844026	14.1803736	30.0647572	7.6116371	1.14945871340409	high
TCGA-AZ-5403	5.23287671232877	1	118.8765095	8.8284078	14.4041976	43.9346022	8.5352916	1.66580233852536	high
TCGA-CK-4947	1.46301369863014	0	73.47609849	10.01266351	12.96989569	28.26640726	9.28050434	0.937381283229138	high
TCGA-D5-6931	1	0	77.9787484	51.3216845	11.2827826	23.7653852	6.9373271	4.21828086856782	high
TCGA-AA-A01R	2.91780821917808	0	37.86221006	7.29878035	6.80356802	24.22961822	6.51372492	0.925519418659847	high
TCGA-AU-3779	1.20821917808219	0	81.4836968	8.1349275	22.478869	46.052436	5.1591095	0.108930402837427	low
TCGA-D5-6530	1.7013698630137	0	58.7468128	6.8808704	8.8423525	22.7079572	5.2818358	0.704192342916684	low
TCGA-G4-6322	2.16986301369863	0	71.3397955	2.6357214	11.2346785	39.4819432	5.7536739	0.654201424614846	low
TCGA-CK-5912	4.09041095890411	1	86.2012276	2.6893818	11.2594396	25.369101	7.5788351	0.901506365173145	low
TCGA-CM-5863	0.832876712328767	0	81.5338366	13.1357239	9.5207526	25.3691104	3.4507897	0.896407043409656	low
TCGA-AA-3688	1.58356164383562	0	73.1387606	3.0288976	17.3451939	40.144535	11.658171	0.538511135773624	low
TCGA-G4-6321	1.84109589041096	0	183.3389063	3.615128	7.3466271	21.1588248	2.5851281	4.42593407646112	high
TCGA-A6-6138	0.767123287671233	0	90.5485423	9.3766753	12.6622488	30.6424204	5.1392173	0.700313651237193	low
TCGA-CK-6748	0.167123287671233	0	84.471772	18.212205	9.2439546	28.990559	8.2561267	2.71619086605415	high
TCGA-AA-3821	0.0849315068493151	0	84.9966899	6.6007895	15.1360927	26.6611884	7.2285888	0.465512909807755	low
TCGA-A6-6137	0.953424657534247	0	73.6713924	7.0083095	13.3583968	18.6992917	6.5600985	0.437565556132194	low
TCGA-CK-6747	0.243835616438356	0	75.6361385	3.2332976	11.4152768	25.2444591	5.2979664	0.518964790675074	low
TCGA-D5-5541	0.958904109589041	0	64.8213049	7.8518667	15.065818	36.1271914	7.4768273	0.422217970509321	low
TCGA-AA-A02H	0.167123287671233	1	71.0208063	4.4712327	11.260404	35.7210584	15.4955361	3.05177962401876	high
TCGA-AZ-6599	0.564383561643836	1	81.31842	1.078747	7.598067	20.35136	5.792509	1.10783280153686	high
TCGA-AU-6004	2.25753424657534	0	76.9936859	9.1622634	12.4677336	22.3601605	5.1370449	0.503813818877656	low
TCGA-D5-5539	1.63287671232877	0	100.9343135	11.3903497	10.6941787	29.9893954	4.7196329	1.22192158320517	high
TCGA-AA-3864	4.41643835616438	0	76.2673294	6.104335	25.3139757	50.744793	6.1648106	0.0672578453544174	low
TCGA-D5-6529	1.68219178082192	0	68.0524316	17.4617214	11.4717859	23.1009312	7.2465846	1.00971543050489	high
TCGA-A6-5666	0.991780821917808	0	48.46503643	3.25964805	18.50520408	41.90622497	7.44414064	0.150473818772532	low
TCGA-AA-3856	0.0821917808219178	0	62.2518747	8.7955142	11.4650449	27.0592199	6.7479248	0.651392192431424	low
TCGA-DM-A28E	9.99452054794521	0	61.5523843	1.6369414	11.0952352	25.4593517	13.0246563	1.39332216328533	high
TCGA-CM-6679	0.334246575342466	0	111.0251445	14.4252792	9.5208613	31.6039541	7.2569013	3.12269405823478	high
TCGA-G4-6304	4.46849315068493	0	42.01716135	3.90478872	10.8194592	30.32407082	9.87345027	0.751395250585723	low
TCGA-A6-6140	0.975342465753425	0	75.8717409	6.4078837	13.3559386	28.3500029	8.3423083	0.683764892578942	low
TCGA-A6-2679	1.63013698630137	0	82.1624941	5.1204121	7.2721187	46.9247305	10.9119439	4.71401817588537	high
TCGA-AA-3870	2.4986301369863	0	120.3586786	36.8642235	8.4342051	19.5011496	7.491729	8.98045738127232	high
TCGA-G4-6299	6.21369863013699	0	112.5061792	24.9622945	14.2953866	54.8288581	9.0902975	3.59930695865173	high
TCGA-D5-6928	0.96986301369863	0	74.9470655	31.0847654	9.0930705	17.9069155	4.2761498	1.72632212626947	high
TCGA-A6-A566	2.07671232876712	1	93.2648282	33.8643402	11.571549	37.1985536	4.3252942	2.19716492545676	high
TCGA-QG-A5YV	3.56438356164384	0	44.7259981	3.6746708	10.3424742	32.6794096	8.5234085	0.716802289456009	low
TCGA-AA-A01K	2.58356164383562	0	60.8308301	14.5446275	15.6953501	45.8472898	7.9427494	0.560656543713191	low
TCGA-DM-A28H	9.75616438356164	0	43.55193756	2.71477829	15.28273076	68.29444187	7.05329504	0.357783583374294	low
TCGA-AZ-6600	1.00821917808219	1	95.325912	17.8434298	9.2897839	30.149818	6.2332375	2.36183657128049	high
TCGA-AA-3538	2.16712328767123	0	91.5991723	7.2703623	14.4100215	26.7240151	10.0702925	0.964247465626761	high
TCGA-AA-3819	2.08493150684932	0	70.625889	2.8910137	13.9889972	26.9543639	7.9775149	0.448232296291553	low
TCGA-AA-3488	0.419178082191781	1	64.2982398	5.3117117	8.5147823	37.336052	15.0260434	4.55033211694991	high
TCGA-AA-3519	0.756164383561644	0	77.5499034	2.9468305	12.8536725	41.5220142	9.9343691	1.07446449213771	high
TCGA-AA-3673	4.16986301369863	0	98.7495817	6.2986523	13.0440373	20.3058907	7.2777067	0.796913208424249	low
TCGA-A6-6653	0.772602739726027	0	80.249079	3.7356137	11.1508178	34.5864725	2.9107488	0.476864991505431	low
TCGA-DM-A1D9	11.6986301369863	0	45.11076273	5.29905264	9.55255919	33.96500263	6.41447944	0.652877380453446	low
TCGA-AA-A00F	2.83561643835616	0	82.2012145	6.3406388	8.3205621	28.4709863	14.6202111	5.44543895645709	high
TCGA-F4-6463	1.13698630136986	0	94.1520121	16.2782503	11.3658775	20.9214145	5.5701167	1.14058626031622	high
TCGA-AA-A02E	0.246575342465753	1	92.8665644	8.7765871	6.3105852	36.585327	17.4403531	18.684352187082	high
TCGA-AA-3663	0.580821917808219	0	72.18937456	4.18967794	16.95955747	33.20454079	6.27492394	0.228688866720732	low
TCGA-CM-6172	0.580821917808219	0	88.058831	5.0381456	12.5110537	29.1978889	4.7269565	0.538688878040558	low
TCGA-AA-3561	1.16164383561644	0	58.094182	1.2192157	12.1257104	37.2908841	10.5256332	0.856729671764768	low
TCGA-CM-6677	0.419178082191781	0	53.7031934	6.4172272	13.2648831	33.8355679	9.8027376	0.654538123534172	low
TCGA-A6-6142	1.00821917808219	0	112.6609282	21.9112079	10.1916005	33.2101466	8.0234744	4.31378222782369	high
TCGA-AA-3956	2.83561643835616	0	89.4560346	5.2247918	18.2556735	20.1787816	8.78611	0.301734724915324	low
TCGA-F4-6703	2.98904109589041	0	79.8880797	52.0408563	10.991038	23.6286998	3.9139182	2.93047148863081	high
TCGA-AA-3986	1.58904109589041	0	76.3960444	5.7739235	11.3813827	18.625537	7.0735531	0.695435339902794	low
TCGA-D5-5538	1.02191780821918	0	114.2923635	18.2289009	23.4340208	36.6325274	4.7641412	0.187275762025429	low
TCGA-G4-6315	3.06027397260274	0	58.6047878	2.6502476	15.1910796	31.2728898	6.9188596	0.259368252964441	low
TCGA-AA-3562	1.66575342465753	0	122.9808105	4.2672477	10.5422461	36.3049608	9.3679726	3.22800389698247	high
TCGA-A6-6141	0.698630136986301	0	69.2516283	6.1128437	9.8400473	24.1138247	4.2598565	0.586456593410338	low
TCGA-D5-5537	3.78356164383562	1	55.8126682	7.9997786	8.0575212	26.7777477	7.8341761	1.29627204891494	high
TCGA-CA-6715	1.04931506849315	0	63.6405988	12.3558948	16.1413624	27.5664749	10.6555442	0.575565088535765	low
TCGA-T9-A92H	0.991780821917808	0	78.7956004	2.6991838	17.0313165	40.0477237	8.0657158	0.352181723164325	low
TCGA-AA-3861	2.5041095890411	0	61.8246084	4.3828522	14.4554973	27.5372264	6.7855595	0.311487724186984	low
TCGA-CM-5868	1.16712328767123	0	98.566473	9.3719861	14.5205815	45.2399432	9.2792981	1.3500664741003	high
TCGA-CM-6675	0.419178082191781	0	115.75439727	9.37686064	16.47459293	31.35000989	4.18148361	0.446578365553867	low
TCGA-AD-6964	0.906849315068493	1	81.5096364	19.6266298	10.6058082	31.6569966	4.9799464	1.29827122972793	high
TCGA-CM-6170	0.663013698630137	0	56.4042691	9.1027538	11.5227169	26.8449229	6.7494525	0.588046157242355	low
TCGA-AA-3518	0.0849315068493151	0	89.8587226	5.7047376	13.1516286	30.3294214	6.1946499	0.645528932198745	low
TCGA-AZ-5407	5.11780821917808	0	99.27414	4.431963	13.06164	24.81498	6.000679	0.654858030226433	low
TCGA-AA-A00Z	1.83287671232877	0	53.57673	2.284824	19.1169	21.27965	7.058669	0.0961909988192638	low
TCGA-AZ-6601	8.33424657534247	1	85.3697515	13.1964002	13.3410574	24.7172954	6.7181073	0.759328124000676	low
TCGA-A6-5664	0.991780821917808	0	64.6522342	14.9797893	8.7962168	26.8023641	3.4584291	0.848559594952792	low
TCGA-DM-A1HA	7.12328767123288	0	56.14597901	10.75079072	13.77112953	38.55493304	8.13948764	0.601263930701194	low
TCGA-AA-3554	1.4958904109589	0	99.8538114	16.5311847	11.5589368	24.4370616	6.7790101	1.56214152488707	high
TCGA-A6-6649	0.898630136986301	0	109.4450401	19.4633862	8.0784854	19.8584373	8.0476566	4.58429504749182	high
TCGA-NH-A8F7	1.48767123287671	0	40.2430393	2.7940025	12.3523423	17.9623213	7.8018978	0.309485550705099	low
TCGA-A6-5656	1.26575342465753	0	78.6437629	3.6973398	18.0808046	20.8191297	11.0922519	0.356704883616959	low
TCGA-G4-6306	3.72328767123288	0	59.4416522	2.6728182	12.4340569	49.4429592	8.889567	0.812110888678539	low
TCGA-CM-6164	1.33424657534247	0	53.3199035	4.4409172	13.4651277	22.8424966	11.7976963	0.672137500933453	low
TCGA-CM-5344	0.832876712328767	0	81.08345727	12.88010455	19.25217899	37.54327792	11.02229547	0.534504392352133	low
TCGA-CM-4744	0.586301369863014	0	45.2855148	4.6286875	13.5321879	40.718606	6.7497721	0.345802609427442	low
TCGA-CA-6718	0.838356164383562	1	54.44322868	18.08779882	13.85390298	22.27376677	4.90393495	0.352342068025625	low
TCGA-CA-6717	1.06301369863014	0	78.6902633	14.7607666	11.1800886	28.1026098	2.7971074	0.618987506947446	low
TCGA-CA-5254	0.186301369863014	0	71.27759338	6.89434904	36.56112547	41.82104121	5.43820729	0.0055945666987396	low
TCGA-AA-3833	1.32876712328767	0	135.6892358	13.8247939	10.2413875	23.1144872	5.8225668	2.82524979586276	high
TCGA-AA-A004	1.16164383561644	0	43.37015229	7.55982449	4.64244899	39.8175451	12.08851646	4.79151628048547	high
TCGA-AD-A5EK	1.36986301369863	0	58.0854472	9.3414702	12.6343772	30.9064985	6.7947162	0.527897589427848	low
TCGA-AA-3842	3.08493150684932	0	87.6941167	8.8325383	11.6305729	23.3736307	8.9948543	1.31256169427115	high
TCGA-AA-A00O	2.25205479452055	0	71.77988979	9.24885808	9.30430499	15.72361749	7.32533194	1.08883856407913	high
TCGA-CM-4751	1.66301369863014	0	56.5108352	12.0033995	8.9867281	33.6412458	5.6106187	0.995228519196278	high
TCGA-AA-A01V	0.0849315068493151	0	47.91319574	3.72484451	6.51320383	16.96118775	8.41695373	1.22778191056632	high
TCGA-SS-A7HO	5.01095890410959	0	36.5140308	3.6075421	10.848541	29.8104254	12.2092669	0.96573768595159	high
TCGA-D5-6536	1.48767123287671	0	76.2989693	5.5050911	8.4297899	34.8965882	8.2115919	1.87407714630141	high
TCGA-AA-3520	2.0027397260274	0	92.0773157	5.7932996	9.4070755	30.5668696	8.5383461	2.01955563478686	high
TCGA-AA-3846	1.41917808219178	0	82.0261505	6.7914603	18.9210473	18.6924003	8.7275811	0.239948745528087	low
TCGA-CK-5914	1.83287671232877	0	36.7944414	5.3322128	13.4690324	33.229299	9.7109122	0.442417204199559	low
TCGA-DM-A28F	2.9972602739726	1	112.0920339	3.1352201	13.7649652	77.6458802	8.4849344	2.26865458371577	high
TCGA-D5-5540	1.12602739726027	0	64.67415624	3.57545021	15.76730767	48.7593811	9.36194307	0.513287198379114	low
TCGA-AA-3524	3.0027397260274	0	78.273802	4.3740873	21.2595701	33.2009958	14.2267818	0.390324470907683	low
TCGA-G4-6320	2.2027397260274	0	68.42932175	2.05357703	11.08059032	32.46932873	6.69224143	0.653311346117055	low
TCGA-AA-A00J	1.5041095890411	0	98.1968524	11.2817507	14.6479893	26.8726589	5.0938544	0.546048304309234	low
TCGA-AA-A00D	1.58356164383562	0	80.2533991	8.9399716	13.4692499	27.6493332	12.37184	1.48162460223455	high
TCGA-AA-3994	2.25205479452055	0	104.304478	6.3406766	7.9570925	32.6625732	6.3266501	2.44727815237881	high
TCGA-DM-A285	0.49041095890411	1	94.82337924	9.79674559	13.9791457	46.77322235	6.71911226	0.976386570377601	high
TCGA-CK-4951	5.84657534246575	1	68.8955447	11.2562247	16.0746804	42.4149831	3.9494051	0.266640282545763	low
TCGA-5M-AATE	3.28767123287671	0	47.1992136	3.9924186	12.2642744	34.9963395	11.2458913	0.831058211957068	low
TCGA-AA-3812	2.92054794520548	0	43.2908115	7.4660986	5.2075303	8.6350636	12.0450395	2.62194431238679	high
TCGA-AZ-6607	0.265753424657534	1	159.53732596	71.02689678	8.11877729	28.44896008	2.58878002	35.1701741360624	high
TCGA-AA-3530	1.58904109589041	0	47.0888189	3.6557305	16.0869144	24.3229035	7.5213943	0.183848410813972	low
TCGA-CK-4952	1.3013698630137	0	52.01266612	2.41666849	11.33201174	32.55666783	5.65320418	0.405277650044263	low
TCGA-NH-A50U	0.915068493150685	1	111.6073	6.040892	9.658095	34.66188	5.705827	1.84291726191993	high
TCGA-AA-3534	2.41643835616438	0	72.4563144	9.222311	11.0267758	22.6386455	7.5642237	0.910827719063572	high
TCGA-AA-3811	0.838356164383562	1	60.6807887	6.9490333	11.7452267	239.0602401	10.8977447	28.5846934336627	high
TCGA-CM-6680	0.249315068493151	0	64.389227	14.0729635	9.9068523	25.8017599	4.9310951	0.818502532583411	low
TCGA-A6-2676	1.22465753424658	0	67.68602	9.356076	12.43394	32.19166	7.697825	0.760747599037046	low
TCGA-QL-A97D	1.82465753424658	0	69.4697517	4.5521303	8.7485722	22.4906256	7.6638775	1.14607008062168	high
TCGA-D5-6540	1.34520547945205	0	137.48080854	13.24483346	11.97145207	35.57463615	5.09253652	2.20216755024092	high
TCGA-CM-6169	0.665753424657534	0	82.1593557	24.0578133	12.8991199	20.5267862	4.2415024	0.744120742486668	low
TCGA-CA-6716	1.01643835616438	0	77.0809768	4.8680374	9.3621698	24.7292822	6.3517994	0.986063696815627	high
TCGA-AA-A01P	3.17260273972603	1	115.96236793	16.39153853	11.12684135	26.73395999	6.33069433	2.14538628909862	high
TCGA-D5-6924	1.19178082191781	0	55.4998898	11.8523989	11.1527654	21.8459574	7.7678734	0.749491669538538	low
TCGA-CM-5862	0.419178082191781	1	72.93069543	5.18190431	9.63113583	71.16936274	17.87714587	11.1841662609581	high
TCGA-DM-A288	1.16986301369863	1	109.54439336	8.26276929	12.2701456	67.60750785	6.06952999	2.05372628271847	high
TCGA-AA-A01Q	0.0849315068493151	0	36.44466314	3.40628649	7.52527789	18.67668886	7.34846105	0.711544641448356	low
TCGA-AD-6889	5.63287671232877	0	100.43215888	7.90796716	10.1257694	66.9340637	6.02879644	2.58532131209611	high
TCGA-AZ-6605	0.435616438356164	1	75.2875608	24.7342999	12.395152	34.2150521	24.9616235	24.472055436071	high
TCGA-CA-5796	0.271232876712329	0	154.5759968	2.56267256	12.24946878	35.7139968	3.03314607	1.3562528681787	high
TCGA-A6-5657	1.00547945205479	0	71.2809209	11.3783052	11.6375125	29.4627233	6.1639371	0.765488012487539	low
TCGA-DM-A0XF	3.18356164383562	1	53.27250512	5.54015623	11.88443358	69.39319976	6.76288985	0.880111566745069	low
TCGA-CM-5861	0.917808219178082	0	105.7180168	6.1712387	11.3127531	35.5803743	5.180225	1.13492980279247	high
TCGA-AA-3867	2.0027397260274	0	116.4231175	9.2307034	10.6719513	15.5906378	9.7976515	2.6330608269828	high
TCGA-AA-3955	1.74794520547945	0	55.6096983	5.3885109	19.8460679	32.0959704	9.0530287	0.157253032914026	low
TCGA-AA-3696	0.419178082191781	1	62.5034436	16.3304841	9.4922636	18.5038351	11.315394	2.29032030397682	high
TCGA-QG-A5Z1	0.701369863013699	1	100.3305369	12.2797138	8.4434043	25.1536128	2.7071123	1.30526860454579	high
TCGA-4T-AA8H	0.956164383561644	0	83.6102346	1.778712	12.7394725	29.606924	6.7986811	0.59079112160146	low
TCGA-AZ-4684	5.41643835616438	0	62.1493641	6.153361	7.3886624	21.3951291	7.4245301	1.32327861408375	high
TCGA-D5-6920	1.03287671232877	0	95.5080754	4.4093331	10.6437204	22.5741078	5.719175	0.905688888304683	high
TCGA-F4-6704	0.128767123287671	0	90.6324018	14.206994	7.4963455	39.8409704	4.1674933	2.25795776763656	high
TCGA-AA-A010	2.91506849315068	0	70.9213113	5.1379788	14.086425	24.4898961	7.3963008	0.422128260724398	low
TCGA-AD-5900	1.01369863013699	0	89.66748	9.663929	13.37507	31.76099	4.854197	0.590752122687401	low
TCGA-F4-6805	1.35890410958904	0	84.9823116	22.1667139	12.3353149	26.1401883	5.1900435	1.02824600033612	high
TCGA-G4-6586	2.98356164383562	0	141.0282208	6.8157318	14.3498157	41.0700989	11.7198556	3.6038292332317	high
TCGA-AA-3666	0.167123287671233	1	175.5315932	10.5333847	10.4479572	28.567618	11.0637021	11.7843886530836	high
TCGA-G4-6625	7.64931506849315	0	55.5121128	10.0899033	13.1924622	28.7429107	7.5287378	0.506505985885369	low
TCGA-AD-6548	1.78082191780822	0	64.427314	9.1298615	14.2002184	56.6496028	6.3003777	0.593013927089164	low
TCGA-AY-5543	1.31232876712329	0	83.1197453	3.520453	19.2740282	55.5915509	5.2531045	0.206325997606916	low
TCGA-D5-6535	1.26027397260274	0	98.68189671	13.5191341	14.28831473	27.35386061	5.21324633	0.658776904224253	low
TCGA-AA-3713	1.58630136986301	0	61.431629	7.3842878	11.3402465	19.609475	4.319208	0.379036341000301	low
TCGA-AA-A01D	0.915068493150685	1	97.1152159	8.8127272	6.5184416	18.9969669	13.7617701	8.2300436824781	high
TCGA-AA-3553	2	0	94.20883	6.681404	18.53082	29.78526	7.625217	0.316194303159012	low
TCGA-DM-A28K	8.18630136986301	0	92.5339059	1.5239529	10.6459233	40.7493765	6.5503273	1.16705345892186	high
TCGA-F4-6461	0.926027397260274	1	102.72115959	17.85693021	8.19676681	23.21665854	4.3490283	2.20897137897667	high
TCGA-DM-A1DA	0.624657534246575	1	56.4389246	6.6203471	10.8376306	35.8428076	13.3616194	2.00192615923629	high
TCGA-WS-AB45	5.83561643835616	0	93.91955766	20.99948494	8.52187127	25.83994183	3.63966827	1.86888354387367	high
TCGA-AD-6963	2.28493150684932	0	54.4424157	3.0914477	18.9468579	39.2681378	12.5530177	0.327217542117371	low
TCGA-F4-6807	1.35342465753425	0	54.11026765	16.10333093	9.19213018	22.43036081	6.78969734	1.08402938428645	high
TCGA-CM-4743	0.504109589041096	0	120.6712018	20.65535647	17.36951063	59.68772561	5.86683314	1.25745347368105	high
TCGA-AA-3848	0.838356164383562	1	32.1279768	3.4437171	4.8468451	9.9383258	10.3206325	1.55471223675607	high
TCGA-DM-A28M	7.93150684931507	0	62.7918233	2.7387945	12.5133039	39.6773904	4.0552293	0.339887834039223	low
TCGA-CM-6163	1.16986301369863	0	42.64071	9.129104	13.49252	32.18169	8.246285	0.437501820502973	low
TCGA-AA-3949	2.16712328767123	0	81.55993696	8.57885413	17.25694629	26.31364705	4.68461872	0.208525905548137	low
TCGA-D5-6538	1.42739726027397	0	56.21613129	7.99100517	10.41515978	26.07971551	9.30357011	1.03136386750814	high
TCGA-AY-A8YK	1.56986301369863	0	73.3655904	2.1436895	9.1709192	35.6523801	12.5949726	2.75641483375253	high
