# Supplementary material for: Hypoxia Constructing the Prognostic Model of Colorectal Adenocarcinoma and Related to the Immune Microenvironment
Source: Front Cell Dev Biol. 2021 Apr 20;9:665364. doi: 10.3389/fcell.2021.665364 (PMC8093637; doi:10.3389/fcell.2021.665364)
Supplement: Supplementary file 1 [file Data_Sheet_1.ZIP › Supplementary files/Supplementary file 8 - riskTest.txt]

id	futime	fustat	PTTG1IP	ARL4C	PSMD12	SEC61G	CARS2	riskScore	risk
TCGA-F4-6855	2.95068493150685	0	74.66579	24.07683	8.345345	20.57943	6.736532	2.35121345606049	high
TCGA-D5-6539	1.04109589041096	0	126.0546	3.25955	8.884624	26.15666	4.036682	1.66203612762173	high
TCGA-AA-A03J	3.41369863013699	0	51.5075527	6.6216414	5.8114466	14.608288	10.6323451	2.2801431426797	high
TCGA-AA-3947	2.75068493150685	0	72.13103879	7.31528718	22.60441424	63.27323268	3.72671958	0.0914914113179724	low
TCGA-F4-6569	1.12054794520548	0	80.9450433	33.2475372	9.8006063	21.937144	4.2382013	1.91163366664845	high
TCGA-A6-6654	1.09315068493151	0	88.9800371	48.5729111	8.5394546	22.6738496	5.3747058	5.99916300742166	high
TCGA-AZ-6603	2.46301369863014	1	63.3253247	5.8692981	10.7890916	38.4074047	10.1240928	1.37781116766663	high
TCGA-AD-6899	0.482191780821918	1	93.32306	17.9753615	8.182121	29.3786645	7.1944898	3.27028266685436	high
TCGA-AA-3549	1.75068493150685	0	111.0760027	4.6229083	8.4450494	28.3621409	14.4315084	7.89737241082651	high
TCGA-F4-6809	1.1041095890411	1	90.6540024	7.4150911	7.4970857	25.0880258	6.327379	1.96386149736014	high
TCGA-AA-A02Y	3.33150684931507	0	49.8106917	2.3861526	9.2738173	36.7409852	6.0193939	0.656656625879318	low
TCGA-D5-6926	0.753424657534247	0	57.7964247	14.4761989	10.009688	29.0493491	6.8723282	1.04050197336356	high
TCGA-A6-2682	1.16164383561644	1	71.2789263	6.1896978	9.2130405	35.9209486	7.3823852	1.35151987784551	high
TCGA-A6-6781	0.802739726027397	0	90.98064864	57.21308832	18.77451327	13.82431574	2.41887856	0.644934750266514	low
TCGA-CK-4950	3.36164383561644	0	69.7417301	10.0812718	10.3394866	30.3412097	6.064183	0.911570045233984	high
TCGA-G4-6314	2.99452054794521	0	54.19815416	11.63553179	10.40301085	24.56552258	3.23366103	0.428188647791724	low
TCGA-D5-6533	2.12328767123288	0	54.1884079	3.2115117	15.1458307	29.0767542	6.7936593	0.23487596877949	low
TCGA-AA-3532	2.41643835616438	0	97.8774284	10.0800238	12.0718864	20.171304	10.2878003	1.7529059634974	high
TCGA-G4-6310	3.75890410958904	0	80.1842961	2.696895	13.1854659	45.8060167	7.2938705	0.734776410449359	low
TCGA-A6-6782	0.517808219178082	0	60.68259	12.05006	9.52572	36.03002	10.32198	2.10707249538997	high
TCGA-A6-A565	1.35342465753425	1	80.429002	11.7081864	10.2702235	26.982875	4.7231808	0.904396615992108	high
TCGA-AA-A029	4.33150684931507	0	64.46060819	5.92262761	10.27232239	60.87184687	8.04235126	1.58385379483502	high
TCGA-AA-3543	0.0821917808219178	0	96.74474455	10.84164442	10.09602579	28.98638059	8.39997323	2.2052845648865	high
TCGA-AA-3869	2.25205479452055	1	106.3214153	6.7576166	12.3034157	25.0157269	7.0461926	1.10362394456289	high
TCGA-D5-6922	0.843835616438356	0	84.54459	9.720487	10.25764	19.05392	8.415225	1.43197210246267	high
TCGA-A6-2686	1.33698630136986	0	70.2179261	13.2873674	14.0254818	39.2112478	3.8491282	0.409826524217198	low
TCGA-CM-5864	0.167123287671233	0	67.1959612	2.9196198	8.6960198	44.6462471	9.6834496	2.03096185555017	high
TCGA-AA-3855	2.67123287671233	0	73.1441017	4.5680028	9.8168746	25.2335405	8.8356373	1.24628236567036	high
TCGA-5M-AAT6	0.794520547945205	1	60.9365454	19.7106198	13.7717346	34.4878556	13.476641	1.98932114879618	high
TCGA-AA-3509	5.24657534246575	0	95.5895621	5.0940003	16.9338793	29.1256467	16.4906474	1.6712904003422	high
TCGA-AA-A01F	2.66849315068493	0	56.58035409	2.76350272	8.01357511	31.04953652	12.32377802	2.36683552680073	high
TCGA-AA-A00L	3.16986301369863	0	32.4181148	1.6041859	15.9305099	47.8474395	11.8708858	0.39122045189316	low
TCGA-DM-A1HB	11.3041095890411	0	104.5539483	4.1957153	13.0571694	71.2519941	3.6125394	0.998464676061899	high
TCGA-RU-A8FL	3.22465753424658	0	113.24532579	4.96032056	16.55009594	37.39514459	10.26296575	1.02700855593494	high
TCGA-AA-3555	2.4958904109589	0	70.46310465	6.32582233	15.22061522	33.42428291	6.01845801	0.324513715953473	low
TCGA-A6-2674	1.43287671232877	0	83.96914471	15.41603831	10.47515754	32.57496943	9.00922751	2.27583861580907	high
TCGA-A6-5665	1.10684931506849	0	60.9171001	7.3222104	9.2591403	4.3637891	3.9025447	0.414988999849448	low
TCGA-CM-5860	0.832876712328767	0	68.0490758	18.3798826	12.5117628	40.6367593	6.6545633	1.01993763917804	high
TCGA-A6-A567	5.15342465753425	1	58.5659823	13.9201856	11.6196436	21.911327	6.8133057	0.67072904976564	low
TCGA-G4-6309	4.31232876712329	0	74.7606954	5.4562967	18.1774382	57.3200597	7.6557399	0.357215266911424	low
TCGA-A6-5659	0.783561643835616	0	57.74599183	4.43402144	15.0201153	44.27499686	7.7350204	0.392753340009704	low
TCGA-AD-6965	2.20547945205479	0	79.7605654	12.8256018	12.8204686	23.4967695	8.6742317	1.00663447831148	high
TCGA-D5-6534	3.60547945205479	0	129.5294285	45.0746466	6.5403513	26.2369713	7.2576217	22.0042870720207	high
TCGA-AA-3941	2	0	85.59353736	11.02888245	10.12084365	43.62372072	7.68854002	2.0480938775275	high
TCGA-AA-A01I	2.58356164383562	0	56.579768	3.9772665	14.4162803	24.7753387	7.5079976	0.303719962130762	low
TCGA-AA-3844	1.24383561643836	0	35.402957	3.844051	12.7142954	28.274556	7.4632576	0.307160519869409	low
TCGA-F4-6570	0.515068493150685	1	110.5575886	26.47275374	8.72685352	21.78505915	6.97118227	4.65055364199372	high
TCGA-AA-3526	1.58904109589041	0	65.5755011	6.7533802	14.8347897	34.4266643	5.889448	0.325353364470214	low
TCGA-CK-4948	8.53698630136986	0	65.5842548	12.7795604	15.1470693	34.3498751	8.0229232	0.536692921927826	low
TCGA-AA-3655	5.08493150684932	0	79.67875	8.929161	14.31206	29.5458	6.989476	0.547763946193007	low
TCGA-AA-3544	1.16712328767123	0	51.5714942	7.930431	9.9299589	32.6780767	10.2494377	1.34316876722163	high
TCGA-AA-3685	3.08767123287671	0	68.9877797	4.8097937	10.5076997	39.2473972	10.3926687	1.62791052667018	high
TCGA-AA-3679	1.25205479452055	0	111.0249554	3.8656091	14.6586444	38.5312903	11.7630017	1.76667472246968	high
TCGA-DM-A28C	6.78082191780822	1	60.19103	3.301003	7.216423	15.8425	6.590406	0.957057356963712	high
TCGA-CM-4750	0.668493150684932	0	41.9302013	3.269607	11.0405225	36.2000102	12.0340166	1.08170652858892	high
TCGA-F4-6856	1.61917808219178	0	73.6358011	4.6019476	10.1887453	31.5954367	4.8216577	0.68487042724078	low
TCGA-AA-A017	1.25205479452055	0	76.3245025	5.7117459	10.431913	39.1576759	13.4035554	3.1114866827064	high
TCGA-CA-5256	0.178082191780822	0	57.09284106	2.14588854	17.48703854	36.42671944	8.13373893	0.208653367588738	low
TCGA-DM-A0X9	9.97534246575342	0	42.38542067	5.61468936	10.14686222	26.26321366	9.37285722	0.796615678370111	low
TCGA-AY-6386	0.986301369863014	0	86.70244	5.481304	12.4048	43.86016	4.710042	0.683354523753017	low
TCGA-DM-A1DB	3.69315068493151	1	56.35042362	2.4783157	14.20484165	43.45364627	8.84825872	0.491622988215456	low
TCGA-AA-3522	3.08767123287671	0	95.03796715	4.52234712	15.43227134	33.91795352	6.32227877	0.46777472105901	low
TCGA-G4-6293	8.97260273972603	0	73.13081048	6.29164017	11.19660552	29.07125238	7.27855756	0.843749649975762	low
TCGA-NH-A6GA	0.827397260273973	1	71.762562	8.4707931	12.6969371	26.1160635	6.1483321	0.534266263298207	low
TCGA-AA-A00W	1.24931506849315	0	57.97791693	2.07389101	13.38190046	17.21723058	10.90552496	0.538952634632147	low
TCGA-DM-A280	0.646575342465753	1	98.3379889	7.9912444	12.7814218	74.9049032	5.7005354	1.60668345967312	high
TCGA-AZ-4323	0.117808219178082	1	63.1040817	21.3275509	10.5055441	24.3282918	7.3465174	1.33849598576782	high
TCGA-AZ-4308	5.61095890410959	0	60.112386	4.8092898	6.9531351	17.047487	16.442368	5.14573017112293	high
TCGA-AA-3556	1.91780821917808	0	107.1807123	4.6868632	31.4378219	25.1694377	3.705917	0.0150559506249596	low
TCGA-AA-A02J	0.419178082191781	1	56.4490868	2.2934714	9.0174371	34.9009651	7.5720446	0.956599745009305	high
TCGA-D5-6898	0.627397260273973	0	96.01769803	9.44891679	11.35743468	25.6898044	6.56854523	1.15227825111442	high
TCGA-AA-3560	1.66575342465753	0	48.2817103	2.1857243	4.7172911	30.572447	3.7117054	0.96885633357281	high
TCGA-AZ-4614	0.471232876712329	1	125.23889922	3.91558339	13.39274468	29.97766383	7.28324842	1.24322949309793	high
TCGA-AA-3971	1.33972602739726	0	92.309203	3.7299062	10.9798818	19.7043579	8.3566929	1.13732732691527	high
TCGA-CM-6166	1.16164383561644	0	52.3633425	6.5890617	20.3809329	26.8473051	7.2608936	0.0974523014772899	low
TCGA-AA-3860	2.58904109589041	0	91.3876094	9.0673313	11.520722	32.6965862	6.9210821	1.1984917943625	high
TCGA-D5-6927	0.786301369863014	0	64.4960105	12.420504	11.6295424	25.016313	7.6729927	0.841617524442415	low
TCGA-A6-2685	1.27123287671233	0	110.6553348	10.642551	6.4790724	13.4411165	5.8604482	2.94211539830621	high
TCGA-CM-4746	1.91506849315068	0	43.1379625	1.677594	8.0315763	30.7553969	7.9435406	0.897402803089705	low
TCGA-AA-3972	4.24931506849315	0	89.0673942	5.5635475	17.4085101	23.5366057	16.1660495	1.20985732244819	high
TCGA-AA-3851	2.75616438356164	0	106.2845478	5.7478349	10.9926075	23.5743717	6.1808363	1.16781585776985	high
TCGA-AD-6901	1.86849315068493	1	96.057307	19.6388445	7.3811263	31.8673232	10.762483	7.77667446681977	high
TCGA-AA-A01X	2.16712328767123	0	58.92942051	11.94419801	6.90590362	20.51187829	9.43586716	2.31434187063243	high
TCGA-CM-6161	0.580821917808219	0	52.17985563	26.91510064	10.2248801	23.96016115	6.15887379	1.19116035060544	high
TCGA-CM-5341	0.747945205479452	0	114.6911945	6.1634967	12.066989	44.0468318	5.192283	1.3042395893008	high
TCGA-A6-5662	1.24109589041096	0	124.8391229	4.77439759	12.37979798	23.82224685	9.65234637	2.05152441702492	high
TCGA-CA-6719	1.19178082191781	0	73.7220522	13.1368206	9.5826838	30.1182156	4.4089337	0.971006096669074	high
TCGA-AA-3552	1.08493150684932	1	49.6479546	6.1115806	9.7362964	28.4564093	7.7851262	0.800239096858144	low
TCGA-CM-6171	0.498630136986301	0	103.98760638	3.90235619	13.24477353	35.19513313	3.19515948	0.50585558586061	low
TCGA-3L-AA1B	0.956164383561644	0	66.30830461	9.76976554	11.7853607	34.59041452	7.07527081	0.804763088002807	low
TCGA-AA-3837	3.24931506849315	0	60.81277	9.996251	7.341362	17.08742	8.144398	1.57949191822824	high
TCGA-AA-3966	0.167123287671233	0	93.2956457	13.1693521	10.8594514	45.2763762	4.7858277	1.42104891512464	high
TCGA-AA-3980	0.663013698630137	0	81.5446984	6.7031233	19.6600522	23.0938034	6.4033252	0.152374896914762	low
TCGA-AA-A024	3.25479452054795	1	81.4963547	3.1286646	6.7901654	27.0784291	5.8269731	1.56479429746479	high
TCGA-CM-6162	0.580821917808219	0	85.1988563	23.5466596	12.6491828	19.2453147	3.9139116	0.751217321165294	low
TCGA-AY-A54L	1.43835616438356	0	68.5311707	1.9505474	15.6609738	43.8519425	8.3321127	0.414821507746305	low
TCGA-AA-3950	2	0	103.92861834	7.56291219	19.0446639	41.16062372	4.41920027	0.250642302201192	low
TCGA-AA-A00A	3.16986301369863	0	78.5519628	13.6409121	12.5353516	22.7442768	5.5529736	0.648301226431035	low
TCGA-A6-6648	0.942465753424658	0	52.074613	3.8803641	19.7447543	26.1567222	6.8631818	0.0921213793124072	low
TCGA-AA-3976	2.16712328767123	0	89.8068622	10.2225252	15.1890564	22.1675589	10.9532182	0.962216010166513	high
TCGA-A6-5661	0.838356164383562	0	40.88581041	4.62016658	5.10989448	1.15558712	1.7647236	0.404521194134386	low
TCGA-AA-3939	1.08219178082192	0	84.431558	6.2614164	18.6773502	37.0253218	9.1797633	0.366325847963196	low
TCGA-CM-6678	0.334246575342466	0	66.5766057	8.6009407	11.5884251	40.0625937	9.6482199	1.31419203869825	high
TCGA-AA-A01S	0.0849315068493151	0	44.4399628	1.1455404	9.7014833	19.6238063	4.8705714	0.337164375921731	low
TCGA-AA-3970	3.0027397260274	0	85.8280999	4.8186862	24.7245966	34.0721842	5.6109533	0.0598787276207367	low
TCGA-AA-3502	2.91780821917808	0	64.2852	2.949083	7.820969	23.52637	6.499536	0.999912939093434	high
TCGA-AA-3862	2.5041095890411	0	68.5899791	5.7551571	12.768942	31.5466009	6.994144	0.560755978930788	low
TCGA-D5-6929	1.11780821917808	0	82.7184092	10.0512456	17.5855063	40.0567043	10.6077469	0.664998972761525	low
TCGA-AY-6197	1.15890410958904	0	58.20206203	6.17600071	13.57920477	27.55666241	7.83752735	0.438309973816142	low
TCGA-A6-2677	1.48219178082192	0	83.33369	1.545236	29.23017	24.83043	6.567972	0.0214041026750647	low
TCGA-AA-A02W	3.41643835616438	0	75.2811609	16.0810666	14.7801054	34.7769661	11.9488967	1.43934905015916	high
TCGA-A6-2678	1.1972602739726	0	109.4361541	6.0167241	26.1528949	37.0940284	9.583964	0.139343672074412	low
TCGA-G4-6297	6.86575342465753	0	117.8735238	30.4776339	10.5659011	31.119179	8.4242604	6.22503829362095	high
TCGA-AA-3710	2.24931506849315	0	81.0482724	38.6340743	17.1039359	29.8763622	7.2432088	1.03428188076331	high
TCGA-AZ-6606	0.978082191780822	1	69.0132655	4.5455919	11.3462123	26.358711	14.0097278	1.99006717738658	high
TCGA-AZ-6598	4.11780821917808	1	72.61752	7.3825737	13.0122704	53.6388758	3.1513081	0.466466961532928	low
TCGA-AA-3815	2.75342465753425	0	76.7896856	8.2886924	10.5185061	18.4673265	5.3771079	0.693341913606176	low
TCGA-DM-A282	11.5972602739726	0	61.3316329	3.6733803	11.8035983	34.2111857	7.0583073	0.581961084940655	low
TCGA-AA-3506	4.83561643835616	0	53.6412087	5.4171048	7.2192591	12.0438893	10.0182223	1.50115061968316	high
TCGA-DM-A1D8	1.04931506849315	1	60.07789121	1.86895872	9.06334583	26.53299214	7.49880402	0.862263547219222	low
TCGA-AA-3697	7.08767123287671	0	78.8557323	5.5636071	15.4025656	31.2197433	11.5665186	0.816111209995648	low
TCGA-AA-3489	0.586301369863014	1	76.7479591	22.60561	9.3248012	29.1169119	6.1060605	1.96995180315447	high
TCGA-AA-3517	3.24931506849315	0	40.2428029	6.6291139	8.9174925	36.1448596	14.6911412	2.73344364272147	high
TCGA-DM-A1D7	1.10958904109589	1	80.849443	4.3384407	12.7557909	35.5554176	7.4854688	0.755408778305013	low
TCGA-AA-3952	0.167123287671233	1	93.32542	5.410835	14.64714	46.79691	6.186329	0.652973084331201	low
TCGA-NH-A8F8	1.4	1	71.9438179	8.6036163	11.3024667	30.616991	8.2203488	1.04958210347656	high
TCGA-G4-6295	0.695890410958904	0	41.8226048	5.66737883	12.55295571	22.6931722	6.09448552	0.279572273657204	low
TCGA-AZ-4616	0.427397260273973	1	49.7399627	8.1542393	13.9681313	36.6250309	6.9127167	0.376623264276539	low
TCGA-AA-3982	2.25205479452055	0	93.28260025	5.21820136	16.26444005	26.63494605	6.7202136	0.377385061935591	low
TCGA-AA-3866	1.41917808219178	0	73.1309523	11.085484	13.111608	26.6272794	6.1269869	0.558862757699576	low
TCGA-AY-A69D	1.48767123287671	0	43.1149628	3.9166876	10.825406	26.4812447	6.2794494	0.408442034819343	low
TCGA-A6-2675	2.31780821917808	0	97.2869808	18.3367247	11.9681808	17.0812258	5.1917867	1.02620347797853	high
TCGA-NH-A50V	1.61095890410959	0	122.4080404	12.1247142	12.4670907	25.4318236	8.0897316	2.03859713907937	high
TCGA-CA-5797	0.273972602739726	0	84.1197533	5.2452334	10.4523157	39.1356591	4.4118416	0.839081266249962	low
TCGA-AA-3854	3.0027397260274	0	103.9899697	3.0302023	21.0026367	21.7686577	5.0064447	0.117920230400089	low
TCGA-A6-5660	0.936986301369863	0	107.7157641	9.2154294	13.3913454	54.8733359	9.9954675	2.53658130113342	high
TCGA-G4-6317	3	0	45.47612	2.32733	17.12707	60.00663	8.413973	0.278120747745665	low
TCGA-AA-3818	0.0821917808219178	1	73.9867232	5.6214972	12.9418161	48.4012331	8.6374034	0.995109743648791	high
TCGA-AA-A00Q	3.5013698630137	0	70.28411753	4.20449437	10.09580834	27.67201166	9.19267594	1.21898877449765	high
TCGA-D5-6532	1.52054794520548	0	71.1233642	2.4155245	13.2686081	31.6201098	15.4242184	1.78101867942614	high
TCGA-NH-A6GC	1.06575342465753	0	98.8797524	4.7666736	6.0017669	26.6037974	5.0227663	2.27719528740241	high
TCGA-AA-3495	3.08767123287671	0	87.4860704	3.2123909	16.9546034	62.3582471	8.7556563	0.665022281090024	low
TCGA-AA-3678	3.91780821917808	0	89.7349044	4.661202	13.9455731	27.9560741	7.6951017	0.649240334801704	low
TCGA-CM-4752	0.336986301369863	0	81.7321083	4.648578	12.8122716	55.021214	10.0055167	1.54387424246654	high
TCGA-AA-A02F	3.33150684931507	0	47.2779588	7.1505754	9.8389034	33.5076233	10.2145351	1.24334668470693	high
TCGA-AA-3667	1.16712328767123	0	38.9335237	3.9713275	3.8358015	12.2234171	13.5046708	3.71104073466227	high
TCGA-A6-2683	1.29315068493151	0	28.439551	1.6961495	5.022321	5.7955208	9.739478	1.13141255749493	high
TCGA-A6-4107	0.632876712328767	0	115.5783	8.794927	9.138127	34.55404	9.770208	4.58711436346635	high
TCGA-AA-A01G	1	0	50.9795908	3.5508876	14.962935	18.8496182	9.2196356	0.292379768020473	low
TCGA-AA-A00E	2.5013698630137	0	96.0220465	7.6216986	15.5390874	40.0684548	5.7073637	0.521884880998102	low
TCGA-G4-6588	2.18082191780822	0	105.3986873	7.1290399	16.5574515	29.5761063	4.1549021	0.32828130127605	low
TCGA-AA-3542	1.08219178082192	0	45.0237365	1.8190573	3.442976	22.4968837	12.1061663	3.85130359095815	high
TCGA-D5-6531	1.47945205479452	0	45.55874099	20.59056767	9.02414875	26.67032033	6.16218538	1.10664424842095	high
TCGA-QG-A5YX	2.74794520547945	0	55.80857497	2.52530909	16.38918169	23.49672222	5.73838652	0.143619273320868	low
TCGA-A6-3809	0.86027397260274	0	26.85047557	34.38827583	18.31585093	10.51289786	2.26802509	0.0937124960936332	low
TCGA-D5-6930	1.11232876712329	0	79.8967389	11.9326546	11.1020519	30.8371491	6.5385424	1.0878971098308	high
TCGA-AA-3841	3.07945205479452	0	53.6813093	7.2124495	4.4584631	12.6143113	13.3573653	4.6895661674402	high
TCGA-AA-A00U	1.41917808219178	0	57.0886911	4.2183077	13.9138062	24.2803258	8.1881338	0.376516796834159	low
TCGA-AA-3675	3.92054794520548	0	74.5439522	4.077424	9.4552439	19.5504959	5.9705435	0.78269447768823	low
TCGA-AY-A71X	1.61095890410959	0	89.2668	3.182492	10.58492	25.334	6.254197	0.893661334750361	low
TCGA-A6-4105	1.21095890410959	1	64.1193851	9.7463828	21.0460703	39.6196685	7.2314315	0.142741900521053	low
TCGA-F4-6459	0.717808219178082	1	89.0079618	10.8041685	11.9027373	42.3841747	9.1565482	1.88593956320876	high
TCGA-DM-A28A	2.20547945205479	1	90.0125925	12.7018101	11.974364	29.7145405	7.6459819	1.315048297144	high
TCGA-D5-6923	1.03561643835616	0	64.4303674	12.6266974	13.386552	33.3561246	7.4771941	0.66478490936652	low
TCGA-F4-6806	1.31780821917808	0	62.394968	8.4818893	10.0031456	28.6612057	6.4186797	0.833567242727628	low
TCGA-A6-3810	0.676712328767123	0	59.40058749	13.80010933	26.99973687	27.24042093	9.06820361	0.0534011483203109	low
TCGA-D5-7000	0.854794520547945	0	75.8002179	9.8008203	12.7495509	39.6116332	7.2805126	0.877010584710999	low
TCGA-A6-2684	1.06027397260274	0	45.76832815	29.63186256	24.3211386	7.85046842	3.95371967	0.0423925937181318	low
TCGA-AZ-6608	0.161643835616438	1	92.10539178	2.05869925	12.76035735	45.64353324	9.70144254	1.39285661916802	high
TCGA-A6-6780	0.96986301369863	0	50.91605574	3.99668804	21.7234229	22.36281693	5.9367007	0.0503692142052146	low
TCGA-5M-AAT4	0.134246575342466	1	64.6104605	3.3433724	13.0889174	33.7181862	7.4018917	0.49652811896389	low
TCGA-AA-3511	0.580821917808219	0	67.8156098	10.7088241	10.9762324	37.9688091	6.9475833	1.0327276247291	high
TCGA-AZ-4615	2.74520547945205	0	117.7155	20.05764	13.88672	27.66344	5.654515	1.35360057216569	high
TCGA-AA-A00N	0.334246575342466	1	87.6764013	10.0155848	11.622877	37.7499461	5.14232	0.932711297997098	high
TCGA-AA-A01C	1.25205479452055	0	63.1877049	5.7647057	9.820853	35.7493238	11.6112246	2.00538750735403	high
TCGA-CM-6676	0.419178082191781	0	67.7060282	19.1945027	16.6401588	36.5403104	7.1587959	0.477617339600132	low
TCGA-A6-2680	1.43013698630137	0	60.4309309	5.255233	9.1250208	16.7309808	15.4340501	2.93068083448179	high
TCGA-CM-5349	0.917808219178082	0	87.1011829	8.8475126	13.4562028	29.7792767	6.5802412	0.688017465844899	low
TCGA-QG-A5YW	2.45479452054795	0	83.0467854	9.5612511	20.1886394	26.4518639	7.5052069	0.19680242848071	low
TCGA-AA-3875	1.5041095890411	0	57.8210881	5.7984766	17.2509238	27.2797656	4.9531115	0.133070158080188	low
TCGA-AA-3692	3	1	68.9541924	8.4024646	10.5611833	26.7686064	7.6125683	0.978288539650267	high
TCGA-G4-6311	3.28493150684932	0	67.2895385	13.4292636	12.633063	25.0283376	7.3620439	0.718482486384135	low
TCGA-A6-2671	1.77534246575342	0	60.88901	16.7942	8.438421	28.24475	11.89259	3.54089377135393	high
TCGA-CK-5913	4.27671232876712	0	87.1035367	10.30946487	12.43960665	31.8778542	4.47577138	0.655245331245546	low
TCGA-CK-6751	1.41917808219178	0	52.2941261	11.2276166	12.2643217	34.2951972	6.8832281	0.589164976322396	low
TCGA-QG-A5Z2	2.60821917808219	0	35.00175324	5.26719334	13.7044664	26.33676984	5.09244766	0.17716449492989	low
TCGA-G4-6323	1.14794520547945	0	73.6075265	6.1547924	11.0964359	28.3802723	5.7916933	0.674876225185245	low
TCGA-G4-6307	4.58630136986301	0	75.3925103	10.4071539	12.564821	38.0724741	7.6626382	0.957769725044455	high
TCGA-A6-2672	1.37808219178082	0	78.1554194	11.8905083	10.5628284	27.7974854	9.1997557	1.70104450005674	high
TCGA-AA-A02R	1.83561643835616	1	52.71742197	20.52405822	11.14679018	18.46718466	8.63913155	1.07723291281318	high
TCGA-AA-3979	2	0	124.7645371	4.8540038	21.1598543	27.4098998	6.156258	0.228169200173359	low
TCGA-4N-A93T	0.4	0	125.49602659	1.40190075	15.34903462	44.05439449	10.82825147	1.69440783911614	high
TCGA-AA-3516	1.08493150684932	1	89.1157	17.24947	16.86186	42.6401	3.881468	0.400946915124706	low
TCGA-DM-A1D6	1.56164383561644	1	26.56834446	1.91764628	13.04211801	44.68832381	6.12111907	0.240583019563439	low
TCGA-AA-3877	2.58356164383562	0	74.09780787	9.89341922	16.29864615	43.96974012	5.98038187	0.37440499394965	low
TCGA-AA-A01Z	3.08493150684932	0	51.5201727	3.1768521	24.4516852	34.2492825	7.4738513	0.0445799558291233	low
TCGA-AD-6895	2.09041095890411	0	118.7560756	14.6358215	17.3601791	27.4926635	6.1781619	0.622268432488021	low
TCGA-AA-A02K	1.16712328767123	1	72.1346027	4.420193	10.2985584	35.1478855	7.5720966	1.059275742749	high
TCGA-AA-3973	1.08767123287671	0	116.86231369	4.32808376	9.4828697	21.06778002	10.97424297	3.64635378123188	high
TCGA-AA-3680	0.917808219178082	1	98.0533527	11.9850774	11.6020017	24.8801192	6.8212108	1.28536023902372	high
TCGA-NH-A6GB	1.3041095890411	0	84.03495797	52.09236212	19.83737931	44.98573431	11.90522117	2.79402872022064	high
TCGA-F4-6808	2.80547945205479	0	53.88196	1.49473	15.32107	56.43615	10.34959	0.567210795869221	low
TCGA-A6-6651	0.70958904109589	0	76.363081	16.8122545	8.2754333	18.8199443	4.0750203	1.19538974033736	high
TCGA-A6-A56B	4.68767123287671	1	72.4331067	10.992938	10.5083142	39.5799835	5.9575033	1.08370931305401	high
TCGA-AA-3548	2.83287671232877	0	116.17515973	5.36843329	11.07939906	21.01791382	8.38524267	1.82488312264694	high
TCGA-AZ-4313	4.1972602739726	0	52.01113	1.778814	9.122947	35.66605	12.68051	1.93459945522421	high
TCGA-G4-6627	3.92876712328767	0	71.8868718	16.0277645	10.6660801	31.1127508	6.0962335	1.12685280802454	high
TCGA-AA-3662	0.504109589041096	0	81.5293842	16.141913	7.7678396	24.2699366	10.3681462	4.13225055185627	high
TCGA-G4-6628	4.4	0	75.02729493	20.97499888	9.93150941	28.04309178	5.77157707	1.49320031722204	high
TCGA-A6-6652	1.24931506849315	0	74.21541528	4.39216256	13.37721106	17.8671738	10.48624018	0.732975031254559	low
TCGA-AA-3496	0.0849315068493151	0	58.7038196	8.3790478	10.7277324	27.9512529	5.9904821	0.626433312521835	low
TCGA-D5-6537	0.4	1	51.3174864	7.6100332	22.6508733	39.4702968	9.3228478	0.107873780893253	low
