# Supplementary material for: Hypoxia Constructing the Prognostic Model of Colorectal Adenocarcinoma and Related to the Immune Microenvironment
Source: Front Cell Dev Biol. 2021 Apr 20;9:665364. doi: 10.3389/fcell.2021.665364 (PMC8093637; doi:10.3389/fcell.2021.665364)
Supplement: Supplementary file 1 [file Data_Sheet_1.ZIP › Supplementary files/Supplementary file 9 - georiskTest.txt]

id	futime	fustat	PTTG1IP	ARL4C	PSMD12	SEC61G	CARS2	riskScore	risk
GSM950422	8.92356164383562	0	75.6930732379598	25.2879698143152	10.8523297716898	28.6430972874393	8.26488734205273	2.22152577862602	high
GSM950509	4.45232876712329	0	71.0654946191118	11.2389478002427	8.96917711684668	27.3878659280569	10.9245618253068	2.61512107447389	high
GSM950501	0.0961643835616438	0	75.9516373092318	9.6386305418898	15.6203631120139	33.4316172143123	6.00142531959919	0.372145793882076	low
GSM950432	8.67945205479452	0	66.0333944179709	-3.36922995690679	14.593564460996	34.5003077550967	8.59845974511888	0.361880591220779	low
GSM950516	7.32904109589041	0	68.1396659986854	4.20982352766283	11.3883706081616	28.1380894555335	8.70526857663069	0.853424492940911	low
GSM950437	7.59205479452055	0	70.2876531077677	-3.02202750659666	13.258630236009	29.2587955701473	12.3529852932574	0.852206803608118	low
GSM950427	1.05452054794521	1	80.0983963886336	8.05710185593288	3.29308066678917	27.1035363594181	9.76857685547056	6.74414758816661	high
GSM950525	7.60027397260274	0	71.4895798611271	4.77778036882127	19.1249823549177	28.0681225398662	10.4652434577369	0.27206909258113	low
GSM950465	2.04082191780822	0	75.7489444482345	21.1848082682363	14.8488292507405	32.9392812767073	5.4753981096683	0.604943394829869	low
GSM950513	7.81068493150685	0	75.1451844586598	5.27903944041194	10.5962093457785	32.3464029789052	8.94616197794135	1.29324044191082	high
GSM950485	1.62493150684932	0	77.3835325828148	19.557220225247	12.4064438532881	28.5442723746403	3.5271407283317	0.645114493803288	low
GSM950507	0.789041095890411	0	76.5023195437911	16.1367214776946	10.8187877123331	28.2915472953901	11.2752352321825	2.57963234553017	high
GSM950496	1.99972602739726	0	74.0303137280921	16.5328721489476	12.3347979440003	29.1920520459848	3.90560332416687	0.591865519351067	low
GSM950418	6.93945205479452	0	72.1574988027667	6.54976777942233	10.8056599462018	32.2225789871955	8.09472257963677	1.07961452770636	high
GSM950478	2.9613698630137	0	75.9799381475926	13.4774901328262	11.7108332809788	26.4969042466335	10.5763618549738	1.69651784730575	high
GSM950446	2.54219178082192	0	72.5860373639989	12.238422170515	11.0838995284123	32.1533808046442	5.40660218968644	0.832037973090547	low
GSM950474	3.52356164383562	0	73.2983589821891	7.08961128212274	9.4212726747125	28.3018041881691	5.6867387506729	0.944637341325576	high
GSM950421	1.13671232876712	1	69.8230280304987	14.0039222945161	2.71340318697104	34.8618126376294	8.75590978665254	7.59605849360754	high
GSM950493	1.47945205479452	1	78.3454042742214	9.78137880627255	10.4383140290312	27.9998130778748	6.01205989513797	0.97932141854393	high
GSM950439	4.7013698630137	0	70.3967641650362	3.22327007918109	12.3061613717681	25.7808629049067	10.6414744249472	0.937098279267341	high
GSM950453	2.57835616438356	0	72.873529590638	5.30679006511717	17.4922971589517	32.3466185495674	4.45918125271793	0.161123077837393	low
GSM950502	0.166849315068493	1	74.9492542012949	0.880604718621791	14.0645441673417	27.7809234409981	5.26771632462566	0.291095143133996	low
GSM950431	5.8027397260274	0	68.0149446418881	-0.638635436825032	15.1773302473299	23.2237321883138	9.78267710751037	0.37495429635405	low
GSM950414	0.561369863013699	1	75.614873331427	12.0242925952311	11.2494298757485	28.245284000975	9.59833768661151	1.5371521064933	high
GSM950429	8.93671232876712	0	69.8985250006691	7.03021539379136	15.0294686266054	24.5281289113084	9.8122631427475	0.543672892100028	low
GSM950470	2.06301369863014	0	74.7137513978184	16.2845235536999	14.8444228847133	27.2981010841247	5.52938899608427	0.45805604951324	low
GSM950443	4.47698630136986	0	61.242994407106	2.79677764685114	12.7658302710986	20.3270827630425	10.9831257039854	0.700506914127211	low
GSM950488	1.59205479452055	0	77.014818592051	12.3834676219989	11.3044004936743	28.2229256626757	8.12344392881796	1.24980784079018	high
GSM950468	0.314794520547945	0	78.1966385723068	11.3186889074926	14.465906429085	33.0021546973784	5.38981822202568	0.464259070843912	low
GSM950442	8.8027397260274	0	71.4230021599341	9.37981992183428	10.6584015970442	29.7684351207611	10.1064500433772	1.61333065556482	high
GSM950528	7.57808219178082	0	73.3765683616297	10.0495995812528	7.95271820400098	26.4840788090781	11.3873139809021	3.36143055253309	high
GSM950492	3.67397260273973	0	78.8634997059076	15.0388428662826	11.641352900304	24.633705659941	3.99330772372778	0.656929925539707	low
GSM950503	4.06849315068493	0	76.2089341159477	16.7257791914232	12.9209543841934	28.950207184117	3.33815483303073	0.502990228847244	low
GSM950452	1.56986301369863	0	80.8337571711677	18.9964247137458	7.06898384284012	32.1140645798698	6.7988715207287	3.33916181448082	high
GSM950460	5.22164383561644	0	78.6193407697815	-4.29534244805685	13.8815606047504	38.0534623793161	6.43303352617086	0.372953042899177	low
GSM950447	1.20246575342466	0	72.0892433443458	9.88992845334007	15.0869484696944	29.033922830553	7.02770599459016	0.428609939268049	low
GSM950511	0.293424657534247	1	64.7882985711672	9.5400744143661	13.3166340360765	23.2503714345737	7.47516970581545	0.516735220373779	low
GSM950524	0.526027397260274	1	71.9848392697146	12.1753810089678	10.2925258038119	29.3399192844238	11.7614600787349	2.50432798628434	high
GSM950519	6.92054794520548	0	66.387552759609	-1.17713009775713	10.1076899651742	16.3080667189532	14.3608805941033	1.76858655891538	high
GSM950480	1.06602739726027	0	73.5267476318988	-4.66156092251215	17.5034476684729	36.6932857306464	5.7762751200498	0.147632724523485	low
GSM950530	1.92328767123288	1	65.5393917484863	9.60665505761788	9.87465489145827	22.7685903246723	9.11112106225254	1.31381151621464	high
GSM950464	0.778356164383562	1	86.8094516143647	21.9706072110694	9.91013655302442	33.3054870232547	4.0608100807644	1.57391191929197	high
GSM950457	2.2027397260274	0	77.4584359174291	21.1779008382061	7.99536942367216	34.6044629575703	5.45721705705453	2.40262813735855	high
GSM950520	9.15616438356164	0	72.5525064279806	6.30410477725284	11.3726695242704	25.4917795964302	10.8344852004519	1.34109591870977	high
GSM950506	0.692876712328767	0	69.9273152726002	-0.115550820812162	11.6753684437193	25.9273136814005	3.29431048983122	0.290958713871375	low
GSM950484	1.67917808219178	0	76.5402280157638	20.0755427119468	10.5458253543083	28.6984084486084	4.15655777060722	1.0293576395645	high
GSM950497	0.355890410958904	0	78.4632451423112	14.6928207469764	7.6634258534793	24.5359148762147	10.1442794806344	3.67493047458807	high
GSM950512	6.60575342465753	0	70.1161745305562	3.30923626121373	10.6550487530762	21.8932809036382	7.05135245463176	0.687731065041076	low
GSM950426	4.43835616438356	0	76.0035941034897	3.68297424515715	15.1299970634654	22.5758243947832	7.62876031749711	0.358735423789969	low
GSM950436	4.4958904109589	0	70.4424593672304	8.31483944780298	6.74775495251054	28.3155742726355	10.4177656769256	3.34057814124732	high
GSM950475	4.52876712328767	0	77.1758369739476	9.78528855826648	14.9463517448125	26.1462460256726	7.12996632788579	0.464984367175493	low
GSM950441	8.01616438356164	0	74.8093246172783	1.26382766720142	8.90806883162364	20.3611520792475	6.78217351330653	0.906098197606917	high
GSM950415	2.67369863013699	1	65.7308171119139	14.6623422125885	11.171498886191	26.8646098362313	9.83969185328709	1.47996062376505	high
GSM950517	4.27972602739726	0	71.5344298694352	11.6501246443599	11.4115296668432	28.0225964564419	10.0330996172055	1.46290269859443	high
GSM950423	2.26849315068493	0	79.1970639459626	7.33553800741667	11.6587852854652	26.1722700820711	9.66025031738062	1.23924076239439	high
GSM950491	0.0904109589041096	1	77.6395358113418	7.96543955667369	13.6132505680929	32.6004072463298	6.51848724636652	0.568660848136603	low
GSM950459	1.70712328767123	0	80.4406430749709	18.9390124162501	14.9537448258488	37.0686979714161	3.4919090464568	0.459954445659154	low
GSM950433	5.68520547945205	1	72.3665406170887	6.70370803004049	10.3857492869563	28.0201519664805	9.12733011304875	1.30416274219598	high
GSM950499	1.98082191780822	0	75.2851203579483	10.9901495910723	15.407236000009	26.0762943626464	1.62750402925823	0.180278818136111	low
GSM950451	0.701095890410959	1	77.1241864703758	13.1908359426663	12.4543578763107	37.4118335897421	2.27383213094512	0.472082844976597	low
GSM950469	1.14	0	79.8855727790042	7.19858333958155	14.4360553021442	33.1944193237937	3.05407750347189	0.285720176181892	low
GSM950481	4.63561643835616	0	74.5216471426643	22.7458557176174	10.8848551622304	33.9950345272342	1.46721175402924	0.729908719547711	low
GSM950510	0.673972602739726	1	72.6982797435718	21.8332036849652	10.0954402676185	28.3977148296581	5.90550848219011	1.47430879652689	high
GSM950461	3.05506849315068	0	87.5796832230999	12.0897616719613	8.7252807514524	29.0271232031105	9.44183274555053	3.04124888685328	high
GSM950489	3.29342465753425	0	78.4383303422204	6.54405428216179	9.81853301026313	17.9919847442543	6.91937298637474	0.9693018319513	high
GSM950521	0.643561643835616	0	65.0608814934556	10.434591515031	14.8623656071761	28.1336173811366	8.51834988642229	0.505977543968238	low
GSM950529	7.54520547945206	0	67.8279473365899	7.14737798118102	16.5856088354188	33.8590907868349	8.72620451624575	0.379372284783266	low
GSM950514	4.12356164383562	0	71.0356296984167	7.33476572938463	13.2520815749351	25.1881544198432	9.80166969872073	0.797798623579007	low
GSM950531	1.77287671232877	0	71.0244653502878	15.7017604348899	9.34785300280939	21.5909959257904	8.62890260983099	1.82434244689476	high
GSM950518	0.427397260273973	1	74.8950575906123	7.92782085093083	7.55942039324502	19.9868451465427	12.0452541092279	3.45179586442186	high
GSM950505	0.93945205479452	0	70.5110726910575	10.6941933044599	14.5737077733624	32.0263303709014	6.91165643742985	0.488324794494632	low
GSM950413	1.0413698630137	1	76.8349806999681	16.113618878601	12.6571260223643	31.0831802523819	10.6422138678598	1.71501143128995	high
GSM950440	8.32602739726027	0	73.6358418484424	4.75824747757834	12.8246007788548	31.4766963614016	9.0175972469694	0.801126306867776	low
GSM950454	0.93945205479452	0	63.3539350788266	1.40908470170784	18.5446198854717	34.9984600332089	3.20630107006886	0.0825864310737066	low
GSM950467	3.04109589041096	0	76.9784426260532	15.9605967471696	13.0267552382944	35.7038021555622	6.28886572795495	0.858738660451734	low
GSM950494	1.04958904109589	1	79.9207477908005	6.47510844298017	10.5958456202919	22.61857043014	9.11144641713409	1.29556654795647	high
GSM950487	1.74	0	75.7670271767023	12.4818612839875	11.0717804195225	28.6783319054312	7.44970190544974	1.16299872020009	high
GSM950473	2.96958904109589	0	76.5605505606564	13.66269479763	14.0959711710054	38.3301310547065	5.33681310544258	0.569984367277537	low
GSM950435	7.81068493150685	0	69.8875459005152	8.68651298596995	11.6330424939766	26.7254010137745	9.23453731942973	1.05407961677718	high
GSM950450	2.49287671232877	0	65.0239876751641	2.38654914806685	16.4333624799184	33.9280083207884	6.91254099601406	0.234407893413433	low
GSM950444	6.88520547945205	0	67.4834618863731	12.3549575653737	11.0871570346426	29.6752231799201	9.53399321296356	1.41512830308538	high
GSM950425	3.36986301369863	0	73.5323734865939	9.37884663993088	8.56860800098832	28.5837360416128	3.25309948770424	0.832917440834539	low
GSM950490	4.3586301369863	0	74.7164301256386	12.5484781986146	12.4030413375576	24.6354759831618	4.98067290468361	0.562674747757421	low
GSM950527	4.02739726027397	1	69.0924563291362	3.55421993075034	13.3578287514863	25.7456404890277	11.1027287464927	0.813710399584567	low
GSM950416	1.32328767123288	1	74.0707809377194	9.36139406319109	13.6641240667709	26.7397740859893	7.44213879090921	0.590064968237042	low
GSM950482	1.33150684931507	1	77.9204685755937	10.2267580459732	11.7045530076538	30.4095737921315	12.6240964913437	2.28362905962838	high
GSM950448	1.00027397260274	0	69.3906066296089	3.81015151039286	14.3352064023003	39.4721735806597	7.61672634624622	0.486805424409813	low
GSM950462	3.32630136986301	0	72.4338624678174	8.43139826792493	10.5832650447054	31.4972752248953	6.44829886294985	0.925952136764243	high
GSM950476	4.85178082191781	0	76.1613285440115	11.5387979701224	13.8270258164825	29.3374493733938	3.75343798869927	0.373321998106612	low
GSM950498	4.63808219178082	0	75.2291891525907	-2.68435007056628	18.8542800620862	30.2514384756433	8.08014446261468	0.164103101833478	low
GSM950522	7.84684931506849	0	71.9678669765516	0.708361780905665	5.45365171744676	24.4319854128306	9.94960819363913	2.90103666751988	high
GSM950458	2.22739726027397	0	74.8021757295163	3.42034152893131	11.8248443967247	26.5018776245042	3.05691419134538	0.340500678900453	low
GSM950532	2.71808219178082	0	66.9087721457825	19.968254250824	15.0349325204791	26.5931402778012	7.36583983612347	0.586444593061148	low
GSM950523	8.75095890410959	0	68.9501290468979	9.49606741265172	12.2044344033487	25.7185243435199	4.96851184168211	0.480101847411206	low
GSM950508	3.36739726027397	1	68.1206886067022	-0.158357844527638	15.6992434731609	29.0139530558642	11.7840680836361	0.518679717665213	low
GSM950483	2.53150684931507	0	75.7593457010121	6.37313071572154	15.3409818804236	34.3592564135842	7.72265108132563	0.461639903947087	low
GSM950477	1.77780821917808	0	75.719455286216	12.8456707346012	16.309551606128	30.6271049270995	5.43388717100989	0.320024188610673	low
GSM950463	0.605753424657534	0	72.2395773387759	2.54273369003058	13.7118882733485	35.441305217523	6.97871651517436	0.467163093510447	low
GSM950515	2.53150684931507	1	66.0739574092216	1.6383190378356	16.6775576770451	27.5474380433452	9.28941137797444	0.292047856349183	low
GSM950526	7.62493150684931	1	75.116148943671	16.4953683025598	7.23686879194982	26.9123617884265	10.3120147109306	4.29585429836325	high
GSM950500	1.67095890410959	0	69.1314478702354	12.2147792790604	15.379644137104	26.5127019155355	6.11331782113518	0.349571583251265	low
GSM950412	1.44657534246575	1	75.9543128794161	19.3843055114345	10.8169738918448	27.2789193625641	8.39052701163777	1.80055357138996	high
GSM950486	1.48520547945205	0	79.3901954853416	9.40888613954714	11.794535007717	28.354109562181	6.12861874360435	0.774296418824075	low
GSM950504	2.90712328767123	0	65.9438743866028	9.6489059202457	12.8063023424799	27.4098154955722	4.69928021504936	0.401624966352242	low
GSM950466	2.95890410958904	1	77.5572225577279	23.8396069487838	13.9925906135895	33.2255428465635	2.20690376646942	0.487100257981415	low
GSM950472	2.57506849315069	0	70.1050964911428	2.92023029523759	19.3496092810962	31.634658814623	5.05468790517303	0.106637207761533	low
GSM950455	1.87643835616438	0	76.7009969444214	13.2528252343303	14.7364404788501	40.4167584642938	6.32138226788511	0.599770736381253	low
GSM950430	3.7972602739726	0	70.2410337707893	10.0117360437267	11.5531678964224	21.2338156754565	8.86635667729438	0.98071944470466	high
GSM950495	0.756164383561644	0	84.0457276025974	27.0109976691686	9.63960650904665	31.0877468931543	8.222543605814	3.56295970748072	high
GSM950420	6.66575342465753	0	66.1162192086065	9.6980649685574	15.127107288509	28.293233220663	6.68677012656989	0.35731232248558	low
GSM950411	0.129041095890411	1	74.3999518536403	20.592046340307	10.606347192271	33.9130037892283	7.85609926806782	1.94543386083471	high
GSM950445	2.87671232876712	0	72.6009477208949	4.07284014498893	16.0425578711764	31.5021642048181	2.4998594946496	0.146865295794208	low
GSM950479	1.71205479452055	0	78.6663705994318	13.0694560522465	9.69726741372148	30.7151452057344	4.52032162779519	1.05850109891706	high
GSM950434	7.03808219178082	0	70.1051364878647	-3.1302136842577	13.4657294392886	26.9975111831346	10.8280478877458	0.616806244993624	low
GSM950424	3.40849315068493	0	77.2762603222072	17.6345940148321	11.4936667330631	30.5468882365525	9.44248160670635	1.87960054873176	high
GSM950419	3.60246575342466	0	65.8369810423075	8.42856154411641	11.9766220751112	24.9205264933076	6.32235278670791	0.559492925173502	low
GSM950471	9.08219178082192	0	70.396759954855	5.58755544636935	10.8042346870813	34.0767520776745	3.983702360293	0.543213560366061	low
GSM950428	0.293424657534247	0	74.5043127739138	-2.7277789972371	6.55214675067244	24.6644295635116	11.1983364043339	2.63350684071843	high
GSM950438	3.9641095890411	1	76.0147773974343	2.99118315051814	13.2814832525411	33.2831317354837	10.1970507483964	0.885789634111561	low
